# Supplementary material for: 2-Oxabicyclo[2.1.1]hexanes as saturated bioisosteres of the ortho-substituted phenyl ring
Source: Nat Chem. 2023 Jun 5;15(8):1155–63. doi: 10.1038/s41557-023-01222-0 (PMC10396955; doi:10.1038/s41557-023-01222-0)
Supplement: Supplementary file 3 — Crystallographic data for compound 5b; CCDC reference 2166325. [file 41557_2023_1222_MOESM3_ESM.cif]

 
data_t353
 
_audit_creation_method            'SHELXL-2016/6'
_shelx_SHELXL_version_number      '2016/6'
_chemical_name_systematic         ?
_chemical_name_common             ?
_chemical_melting_point           ?
_chemical_formula_moiety          ?
_chemical_formula_sum
 'C13 H13 O3' 
_chemical_formula_weight          217.23

loop_
 _atom_type_symbol
 _atom_type_description
 _atom_type_scat_dispersion_real
 _atom_type_scat_dispersion_imag
 _atom_type_scat_source
 'C'  'C'   0.0033   0.0016
 'International Tables Vol C Tables 4.2.6.8 and 6.1.1.4'
 'H'  'H'   0.0000   0.0000
 'International Tables Vol C Tables 4.2.6.8 and 6.1.1.4'
 'O'  'O'   0.0106   0.0060
 'International Tables Vol C Tables 4.2.6.8 and 6.1.1.4'
 
_space_group_crystal_system       monoclinic
_space_group_IT_number            14
_space_group_name_H-M_alt         'P 21/c'
_space_group_name_Hall            '-P 2ybc'
 
_shelx_space_group_comment
;
The symmetry employed for this shelxl refinement is uniquely defined
by the following loop, which should always be used as a source of
symmetry information in preference to the above space-group names.
They are only intended as comments.
;
 
loop_
 _space_group_symop_operation_xyz
 'x, y, z'
 '-x, y+1/2, -z+1/2'
 '-x, -y, -z'
 'x, -y-1/2, z-1/2'
 
_cell_length_a                    7.7649(14)
_cell_length_b                    5.6680(9)
_cell_length_c                    25.802(4)
_cell_angle_alpha                 90
_cell_angle_beta                  98.022(14)
_cell_angle_gamma                 90
_cell_volume                      1124.5(3)
_cell_formula_units_Z             4
_cell_measurement_temperature     293(2)
_cell_measurement_reflns_used     535
_cell_measurement_theta_min       3.917
_cell_measurement_theta_max       19.612
 
_exptl_crystal_description        stick
_exptl_crystal_colour             colorless
_exptl_crystal_density_meas       ?
_exptl_crystal_density_method     ?
_exptl_crystal_density_diffrn     1.283          
_exptl_crystal_F_000              460
_exptl_transmission_factor_min    ?
_exptl_transmission_factor_max    ?
_exptl_crystal_size_max           0.200
_exptl_crystal_size_mid           0.050
_exptl_crystal_size_min           0.020
_exptl_absorpt_coefficient_mu     0.091
_shelx_estimated_absorpt_T_min    0.982
_shelx_estimated_absorpt_T_max    0.998
_exptl_absorpt_correction_type    'multi-scan'
_exptl_absorpt_correction_T_min   0.44329
_exptl_absorpt_correction_T_max   1.00000
_exptl_absorpt_process_details    
;
CrysAlisPro 1.171.39.46 (Rigaku Oxford Diffraction, 2018)
Empirical absorption correction using spherical harmonics,
 implemented in SCALE3 ABSPACK scaling algorithm.
;
_exptl_absorpt_special_details    ?
_diffrn_ambient_temperature       293(2)
_diffrn_radiation_wavelength      0.71073
_diffrn_radiation_type            MoK\a
_diffrn_source                    'Enhance (Mo) X-ray Source'
_diffrn_measurement_device_type   'Xcalibur, Sapphire3'
_diffrn_measurement_method        '\w scans'
_diffrn_detector_area_resol_mean  16.1827
_diffrn_reflns_number             7191
_diffrn_reflns_av_unetI/netI      0.0796
_diffrn_reflns_av_R_equivalents   0.0848
_diffrn_reflns_limit_h_min        -9
_diffrn_reflns_limit_h_max        9
_diffrn_reflns_limit_k_min        -6
_diffrn_reflns_limit_k_max        6
_diffrn_reflns_limit_l_min        -30
_diffrn_reflns_limit_l_max        24
_diffrn_reflns_theta_min          3.189
_diffrn_reflns_theta_max          24.996
_diffrn_reflns_theta_full         24.996
_diffrn_measured_fraction_theta_max   0.998
_diffrn_measured_fraction_theta_full  0.998
_diffrn_reflns_Laue_measured_fraction_max    0.998
_diffrn_reflns_Laue_measured_fraction_full   0.998
_diffrn_reflns_point_group_measured_fraction_max   0.998
_diffrn_reflns_point_group_measured_fraction_full  0.998
_reflns_number_total              1985
_reflns_number_gt                 1042
_reflns_threshold_expression      'I > 2\s(I)'
_reflns_Friedel_coverage          0.000
_reflns_Friedel_fraction_max      .
_reflns_Friedel_fraction_full     .
 
_reflns_special_details
;
 Reflections were merged by SHELXL according to the crystal
 class for the calculation of statistics and refinement.
 
 _reflns_Friedel_fraction is defined as the number of unique
 Friedel pairs measured divided by the number that would be
 possible theoretically, ignoring centric projections and
 systematic absences.
;
 
_computing_data_collection        ?
_computing_cell_refinement        ?
_computing_data_reduction         ?
_computing_structure_solution     'SHELXT 2014/4 (Sheldrick, 2014)'
_computing_structure_refinement 'SHELXL-2016/6 (Sheldrick, 2016)'
_computing_molecular_graphics     ?
_computing_publication_material   ?
_refine_special_details           ?
_refine_ls_structure_factor_coef  Fsqd
_refine_ls_matrix_type            full
_refine_ls_weighting_scheme       calc
_refine_ls_weighting_details
'w=1/[\s^2^(Fo^2^)+(0.1161P)^2^] where P=(Fo^2^+2Fc^2^)/3'
_atom_sites_solution_primary      ?
_atom_sites_solution_secondary    ?
_atom_sites_solution_hydrogens    geom
_refine_ls_hydrogen_treatment     constr
_refine_ls_extinction_method      none
_refine_ls_extinction_coef        .
_refine_ls_number_reflns          1985
_refine_ls_number_parameters      147
_refine_ls_number_restraints      0
_refine_ls_R_factor_all           0.1321
_refine_ls_R_factor_gt            0.0749
_refine_ls_wR_factor_ref          0.2465
_refine_ls_wR_factor_gt           0.1981
_refine_ls_goodness_of_fit_ref    1.024
_refine_ls_restrained_S_all       1.024
_refine_ls_shift/su_max           0.000
_refine_ls_shift/su_mean          0.000
 
loop_
 _atom_site_label
 _atom_site_type_symbol
 _atom_site_fract_x
 _atom_site_fract_y
 _atom_site_fract_z
 _atom_site_U_iso_or_equiv
 _atom_site_adp_type
 _atom_site_occupancy
 _atom_site_site_symmetry_order  
 _atom_site_calc_flag
 _atom_site_refinement_flags_posn
 _atom_site_refinement_flags_adp
 _atom_site_refinement_flags_occupancy
 _atom_site_disorder_assembly
 _atom_site_disorder_group
O1 O 0.5449(4) 0.9200(4) 0.66191(12) 0.0824(10) Uani 1 1 d . . . . .
O2 O 0.3770(4) 0.9094(6) 0.54171(13) 0.1024(12) Uani 1 1 d . . . . .
O3 O 0.6259(4) 0.7514(5) 0.52898(13) 0.0908(11) Uani 1 1 d . . . . .
H3 H 0.625784 0.862554 0.508634 0.136 Uiso 1 1 calc R U . . .
C1 C 0.3653(5) 0.6014(5) 0.63916(14) 0.0560(10) Uani 1 1 d . . . . .
C2 C 0.5049(5) 0.6124(6) 0.60110(15) 0.0592(10) Uani 1 1 d . . . . .
H2 H 0.537213 0.452591 0.591599 0.071 Uiso 1 1 calc R U . . .
C3 C 0.6241(5) 0.6953(7) 0.65170(17) 0.0736(12) Uani 1 1 d . . . . .
C4 C 0.3588(5) 0.8624(6) 0.65515(16) 0.0716(11) Uani 1 1 d . . . . .
H4A H 0.293350 0.956945 0.627873 0.086 Uiso 1 1 calc R U . . .
H4B H 0.309799 0.881613 0.687485 0.086 Uiso 1 1 calc R U . . .
C5 C 0.5211(5) 0.5204(6) 0.68153(16) 0.0673(11) Uani 1 1 d . . . . .
H5A H 0.510472 0.565727 0.717192 0.081 Uiso 1 1 calc R U . . .
H5B H 0.554656 0.356318 0.679124 0.081 Uiso 1 1 calc R U . . .
C6 C 0.4945(5) 0.7707(6) 0.55488(16) 0.0646(11) Uani 1 1 d . . . . .
C7 C 0.2002(5) 0.4665(5) 0.62555(14) 0.0554(9) Uani 1 1 d . . . . .
C8 C 0.1000(5) 0.3897(6) 0.66361(15) 0.0635(10) Uani 1 1 d . . . . .
C9 C -0.0476(5) 0.2550(7) 0.6470(2) 0.0770(12) Uani 1 1 d . . . . .
H9 H -0.113328 0.199881 0.672026 0.092 Uiso 1 1 calc R U . . .
C10 C -0.1001(6) 0.2002(8) 0.5955(2) 0.0868(14) Uani 1 1 d . . . . .
H10 H -0.200452 0.112106 0.585791 0.104 Uiso 1 1 calc R U . . .
C11 C -0.0031(6) 0.2769(7) 0.55892(19) 0.0843(13) Uani 1 1 d . . . . .
H11 H -0.036597 0.240160 0.523830 0.101 Uiso 1 1 calc R U . . .
C12 C 0.1453(5) 0.4092(6) 0.57363(15) 0.0664(11) Uani 1 1 d . . . . .
H12 H 0.209886 0.461047 0.548074 0.080 Uiso 1 1 calc R U . . .
C13 C 0.1486(7) 0.4379(8) 0.72067(17) 0.0943(15) Uani 1 1 d . . . . .
H13A H 0.179496 0.601129 0.725689 0.141 Uiso 1 1 calc R U . . .
H13B H 0.245778 0.340911 0.734285 0.141 Uiso 1 1 calc R U . . .
H13C H 0.051593 0.402707 0.738726 0.141 Uiso 1 1 calc R U . . .
 
loop_
 _atom_site_aniso_label
 _atom_site_aniso_U_11
 _atom_site_aniso_U_22
 _atom_site_aniso_U_33
 _atom_site_aniso_U_23
 _atom_site_aniso_U_13
 _atom_site_aniso_U_12
O1 0.087(2) 0.0499(16) 0.106(2) -0.0049(13) -0.0022(16) -0.0087(13)
O2 0.087(2) 0.118(3) 0.110(3) 0.0517(19) 0.042(2) 0.033(2)
O3 0.092(2) 0.088(2) 0.100(3) 0.0243(16) 0.0396(19) 0.0166(16)
C1 0.068(2) 0.0429(18) 0.057(2) 0.0015(15) 0.0082(18) -0.0002(16)
C2 0.062(2) 0.0464(19) 0.069(3) 0.0023(16) 0.0076(19) 0.0000(16)
C3 0.076(3) 0.049(2) 0.092(3) 0.0026(18) -0.001(2) -0.0020(18)
C4 0.081(3) 0.052(2) 0.083(3) -0.0054(17) 0.014(2) 0.0025(19)
C5 0.074(3) 0.058(2) 0.066(3) 0.0027(17) -0.006(2) 0.0022(18)
C6 0.056(2) 0.062(2) 0.078(3) 0.0007(18) 0.017(2) -0.0026(19)
C7 0.065(2) 0.0423(17) 0.061(2) 0.0061(15) 0.0143(17) 0.0071(15)
C8 0.063(3) 0.061(2) 0.069(3) 0.0085(17) 0.016(2) 0.0101(18)
C9 0.061(3) 0.080(3) 0.093(4) 0.020(2) 0.021(2) -0.003(2)
C10 0.066(3) 0.093(3) 0.097(4) 0.014(3) -0.002(3) -0.018(2)
C11 0.084(3) 0.085(3) 0.079(3) -0.001(2) -0.007(3) -0.019(2)
C12 0.073(3) 0.068(2) 0.058(3) 0.0055(17) 0.0068(19) -0.0067(19)
C13 0.114(4) 0.106(3) 0.068(3) 0.001(2) 0.033(3) -0.008(3)
 
_geom_special_details
;
 All esds (except the esd in the dihedral angle between two l.s. planes)
 are estimated using the full covariance matrix.  The cell esds are taken
 into account individually in the estimation of esds in distances, angles
 and torsion angles; correlations between esds in cell parameters are only
 used when they are defined by crystal symmetry.  An approximate (isotropic)
 treatment of cell esds is used for estimating esds involving l.s. planes.
;
 
loop_
 _geom_bond_atom_site_label_1
 _geom_bond_atom_site_label_2
 _geom_bond_distance
 _geom_bond_site_symmetry_2
 _geom_bond_publ_flag
O1 C3 1.454(5) . ?
O1 C4 1.468(5) . ?
O2 C6 1.216(4) . ?
O3 C6 1.300(4) . ?
O3 H3 0.8200 . ?
C1 C7 1.492(5) . ?
C1 C4 1.538(5) . ?
C1 C2 1.562(5) . ?
C1 C5 1.581(5) . ?
C2 C6 1.486(5) . ?
C2 C3 1.563(5) . ?
C2 H2 0.9800 . ?
C3 C5 1.545(6) . ?
C4 H4A 0.9700 . ?
C4 H4B 0.9700 . ?
C5 H5A 0.9700 . ?
C5 H5B 0.9700 . ?
C7 C12 1.386(5) . ?
C7 C8 1.404(5) . ?
C8 C9 1.394(5) . ?
C8 C13 1.493(6) . ?
C9 C10 1.370(6) . ?
C9 H9 0.9300 . ?
C10 C11 1.359(6) . ?
C10 H10 0.9300 . ?
C11 C12 1.383(5) . ?
C11 H11 0.9300 . ?
C12 H12 0.9300 . ?
C13 H13A 0.9600 . ?
C13 H13B 0.9600 . ?
C13 H13C 0.9600 . ?
 
loop_
 _geom_angle_atom_site_label_1
 _geom_angle_atom_site_label_2
 _geom_angle_atom_site_label_3
 _geom_angle
 _geom_angle_site_symmetry_1
 _geom_angle_site_symmetry_3
 _geom_angle_publ_flag
C3 O1 C4 102.6(3) . . ?
C6 O3 H3 109.5 . . ?
C7 C1 C4 119.8(3) . . ?
C7 C1 C2 121.4(3) . . ?
C4 C1 C2 100.5(3) . . ?
C7 C1 C5 124.3(3) . . ?
C4 C1 C5 98.3(3) . . ?
C2 C1 C5 85.1(3) . . ?
C6 C2 C1 124.3(3) . . ?
C6 C2 C3 116.7(3) . . ?
C1 C2 C3 82.5(3) . . ?
C6 C2 H2 110.2 . . ?
C1 C2 H2 110.2 . . ?
C3 C2 H2 110.2 . . ?
O1 C3 C5 102.2(3) . . ?
O1 C3 C2 101.5(3) . . ?
C5 C3 C2 86.3(3) . . ?
O1 C4 C1 100.2(3) . . ?
O1 C4 H4A 111.7 . . ?
C1 C4 H4A 111.7 . . ?
O1 C4 H4B 111.7 . . ?
C1 C4 H4B 111.7 . . ?
H4A C4 H4B 109.5 . . ?
C3 C5 C1 82.4(3) . . ?
C3 C5 H5A 114.9 . . ?
C1 C5 H5A 114.9 . . ?
C3 C5 H5B 114.9 . . ?
C1 C5 H5B 114.9 . . ?
H5A C5 H5B 112.0 . . ?
O2 C6 O3 121.5(4) . . ?
O2 C6 C2 124.7(3) . . ?
O3 C6 C2 113.8(3) . . ?
C12 C7 C8 118.5(4) . . ?
C12 C7 C1 119.0(3) . . ?
C8 C7 C1 122.4(4) . . ?
C9 C8 C7 117.9(4) . . ?
C9 C8 C13 119.1(4) . . ?
C7 C8 C13 123.0(4) . . ?
C10 C9 C8 122.8(4) . . ?
C10 C9 H9 118.6 . . ?
C8 C9 H9 118.6 . . ?
C11 C10 C9 118.9(4) . . ?
C11 C10 H10 120.6 . . ?
C9 C10 H10 120.6 . . ?
C10 C11 C12 120.3(4) . . ?
C10 C11 H11 119.9 . . ?
C12 C11 H11 119.9 . . ?
C11 C12 C7 121.6(4) . . ?
C11 C12 H12 119.2 . . ?
C7 C12 H12 119.2 . . ?
C8 C13 H13A 109.5 . . ?
C8 C13 H13B 109.5 . . ?
H13A C13 H13B 109.5 . . ?
C8 C13 H13C 109.5 . . ?
H13A C13 H13C 109.5 . . ?
H13B C13 H13C 109.5 . . ?
 
loop_
 _geom_torsion_atom_site_label_1
 _geom_torsion_atom_site_label_2
 _geom_torsion_atom_site_label_3
 _geom_torsion_atom_site_label_4
 _geom_torsion
 _geom_torsion_site_symmetry_1
 _geom_torsion_site_symmetry_2
 _geom_torsion_site_symmetry_3
 _geom_torsion_site_symmetry_4
 _geom_torsion_publ_flag
C7 C1 C2 C6 80.0(4) . . . . ?
C4 C1 C2 C6 -54.8(4) . . . . ?
C5 C1 C2 C6 -152.4(4) . . . . ?
C7 C1 C2 C3 -162.8(3) . . . . ?
C4 C1 C2 C3 62.4(3) . . . . ?
C5 C1 C2 C3 -35.2(2) . . . . ?
C4 O1 C3 C5 -42.9(4) . . . . ?
C4 O1 C3 C2 45.8(4) . . . . ?
C6 C2 C3 O1 59.1(4) . . . . ?
C1 C2 C3 O1 -65.6(3) . . . . ?
C6 C2 C3 C5 160.8(3) . . . . ?
C1 C2 C3 C5 36.0(3) . . . . ?
C3 O1 C4 C1 -2.3(4) . . . . ?
C7 C1 C4 O1 -177.3(3) . . . . ?
C2 C1 C4 O1 -41.5(3) . . . . ?
C5 C1 C4 O1 45.0(3) . . . . ?
O1 C3 C5 C1 65.4(3) . . . . ?
C2 C3 C5 C1 -35.5(2) . . . . ?
C7 C1 C5 C3 160.7(3) . . . . ?
C4 C1 C5 C3 -64.3(3) . . . . ?
C2 C1 C5 C3 35.6(3) . . . . ?
C1 C2 C6 O2 0.3(6) . . . . ?
C3 C2 C6 O2 -99.2(5) . . . . ?
C1 C2 C6 O3 179.5(3) . . . . ?
C3 C2 C6 O3 80.0(4) . . . . ?
C4 C1 C7 C12 107.3(4) . . . . ?
C2 C1 C7 C12 -19.2(5) . . . . ?
C5 C1 C7 C12 -126.4(4) . . . . ?
C4 C1 C7 C8 -74.3(4) . . . . ?
C2 C1 C7 C8 159.1(3) . . . . ?
C5 C1 C7 C8 51.9(5) . . . . ?
C12 C7 C8 C9 1.4(5) . . . . ?
C1 C7 C8 C9 -176.9(3) . . . . ?
C12 C7 C8 C13 179.0(4) . . . . ?
C1 C7 C8 C13 0.6(5) . . . . ?
C7 C8 C9 C10 -1.6(6) . . . . ?
C13 C8 C9 C10 -179.2(4) . . . . ?
C8 C9 C10 C11 1.1(7) . . . . ?
C9 C10 C11 C12 -0.4(7) . . . . ?
C10 C11 C12 C7 0.4(6) . . . . ?
C8 C7 C12 C11 -0.9(5) . . . . ?
C1 C7 C12 C11 177.5(3) . . . . ?
 
loop_
 _geom_hbond_atom_site_label_D 
 _geom_hbond_atom_site_label_H 
 _geom_hbond_atom_site_label_A 
 _geom_hbond_distance_DH 
 _geom_hbond_distance_HA 
 _geom_hbond_distance_DA 
 _geom_hbond_angle_DHA 
 _geom_hbond_site_symmetry_A 
O3 H3 O2  0.82 1.83 2.648(4) 174.7 3_676
 
_refine_diff_density_max    0.421
_refine_diff_density_min   -0.218
_refine_diff_density_rms    0.056

_shelx_res_file
;
TITL t353_a.res in P2(1)/c
    t353.res
    created by SHELXL-2016/6 at 14:18:13 on 29-Jul-2022
CELL 0.71073 7.7649 5.668 25.8018 90 98.022 90
ZERR 4 0.0014 0.0009 0.0042 0 0.014 0
LATT 1
SYMM -X,0.5+Y,0.5-Z
SFAC C H O
UNIT 52 52 12
EQIV $1 1-X,2-Y,1-Z

L.S. 4 0 0
PLAN  2
SIZE 0.2 0.05 0.02
TEMP 20
CONF
HTAB O3 O2_$1
BOND $H
list 4
MORE -1
fmap 2 53
acta
OMIT -2 50
REM <olex2.extras>
REM <HklSrc "%.\\t353.hkl">
REM </olex2.extras>

WGHT    0.116100
FVAR       0.75179
O1    3    0.544928    0.920043    0.661913    11.00000    0.08690    0.04993 =
         0.10593   -0.00492   -0.00219   -0.00873
O2    3    0.377014    0.909368    0.541711    11.00000    0.08748    0.11794 =
         0.10969    0.05168    0.04164    0.03308
O3    3    0.625936    0.751398    0.528982    11.00000    0.09180    0.08781 =
         0.10021    0.02430    0.03960    0.01664
AFIX 147
H3    2    0.625784    0.862554    0.508634    11.00000   -1.50000
AFIX   0
C1    1    0.365342    0.601415    0.639165    11.00000    0.06770    0.04286 =
         0.05735    0.00146    0.00820   -0.00024
C2    1    0.504946    0.612388    0.601104    11.00000    0.06210    0.04641 =
         0.06874    0.00229    0.00762    0.00002
AFIX  13
H2    2    0.537213    0.452591    0.591599    11.00000   -1.20000
AFIX   0
C3    1    0.624084    0.695277    0.651702    11.00000    0.07642    0.04915 =
         0.09151    0.00257   -0.00137   -0.00202
C4    1    0.358763    0.862385    0.655153    11.00000    0.08063    0.05189 =
         0.08274   -0.00544    0.01356    0.00253
AFIX  23
H4A   2    0.293350    0.956945    0.627873    11.00000   -1.20000
H4B   2    0.309799    0.881613    0.687485    11.00000   -1.20000
AFIX   0
C5    1    0.521079    0.520366    0.681526    11.00000    0.07379    0.05762 =
         0.06628    0.00270   -0.00555    0.00221
AFIX  23
H5A   2    0.510472    0.565727    0.717192    11.00000   -1.20000
H5B   2    0.554656    0.356318    0.679124    11.00000   -1.20000
AFIX   0
C6    1    0.494485    0.770694    0.554882    11.00000    0.05640    0.06174 =
         0.07772    0.00072    0.01650   -0.00264
C7    1    0.200206    0.466455    0.625553    11.00000    0.06477    0.04227 =
         0.06069    0.00612    0.01433    0.00710
C8    1    0.100027    0.389705    0.663614    11.00000    0.06276    0.06057 =
         0.06901    0.00849    0.01581    0.01007
C9    1   -0.047634    0.254965    0.647045    11.00000    0.06119    0.07971 =
         0.09297    0.02031    0.02120   -0.00252
AFIX  43
H9    2   -0.113328    0.199881    0.672026    11.00000   -1.20000
AFIX   0
C10   1   -0.100121    0.200217    0.595536    11.00000    0.06614    0.09306 =
         0.09722    0.01385   -0.00221   -0.01818
AFIX  43
H10   2   -0.200452    0.112106    0.585791    11.00000   -1.20000
AFIX   0
C11   1   -0.003062    0.276867    0.558918    11.00000    0.08404    0.08474 =
         0.07882   -0.00108   -0.00717   -0.01890
AFIX  43
H11   2   -0.036597    0.240160    0.523830    11.00000   -1.20000
AFIX   0
C12   1    0.145319    0.409189    0.573632    11.00000    0.07255    0.06775 =
         0.05821    0.00555    0.00675   -0.00674
AFIX  43
H12   2    0.209886    0.461047    0.548074    11.00000   -1.20000
AFIX   0
C13   1    0.148555    0.437916    0.720671    11.00000    0.11441    0.10642 =
         0.06774    0.00064    0.03287   -0.00809
AFIX 137
H13A  2    0.179496    0.601129    0.725689    11.00000   -1.50000
H13B  2    0.245778    0.340911    0.734285    11.00000   -1.50000
H13C  2    0.051593    0.402707    0.738726    11.00000   -1.50000
AFIX   0
HKLF 4


REM  t353_a.res in P2(1)/c
REM R1 =  0.0749 for    1042 Fo > 4sig(Fo)  and  0.1321 for all    1985 data
REM    147 parameters refined using      0 restraints

END

WGHT      0.1161      0.0000

REM Highest difference peak  0.421,  deepest hole -0.218,  1-sigma level  0.056
Q1    1   0.7690  0.7245  0.6544  11.00000  0.05    0.42
Q2    1   0.4821  1.0193  0.5613  11.00000  0.05    0.24
;
_shelx_res_checksum   64761

_shelx_hkl_file
;
   0   0  -4 4717.67  184.52
   0   0   5    2.49    1.72
   0   0   5   -1.96    1.03
   0   0  -5   -0.43    0.76
   0   0  -5    2.98    1.92
   0   0  -6 1312.49   57.43
   0   0  -6 1215.26   55.91
   0   0  -7    2.02    2.19
   0   0  -7    0.83    1.69
   0   0  -8  394.79   25.52
   0   0  -8  420.44   25.12
   0   0  -9    1.69    0.89
   0   0 -10 3307.05  141.47
   0   0 -10 3431.79  146.38
   0   0 -11   20.18    6.83
   0   0 -11   14.12    5.87
   0   0 -12   14.85    5.43
   0   0 -12   11.96    5.20
   0   0 -13   -0.43    2.29
   0   0 -13    3.28    2.95
   0   0 -14    4.11    4.61
   0   0 -14    8.09    3.78
   0   0 -15    1.99    1.72
   0   0 -15    3.18    3.94
   0   0 -16  326.69   28.67
   0   0 -16  416.36   34.63
   0   0 -17    6.56    5.07
   0   0 -18   41.23   11.53
   0   0 -19    0.46    4.21
   0   0 -20    3.45    3.12
   0   0 -21   -0.93    2.19
   0   0 -22   -0.80    3.84
   0   0 -23   -2.65    2.75
   0   0 -24    8.62    6.00
   0   0 -25   -1.49    5.57
   0   0 -26    3.84    5.34
   0   0 -27   -0.10    3.18
   0   0 -28   -0.33    2.02
   0   0 -29    2.09    6.23
   0   0 -30    6.83    5.60
   0   0 -31    5.07    6.06
   0   0 -32    1.36    2.62
   0   0 -33    0.13    0.80
   0   0 -34   12.89    7.69
   0   0 -35   -4.97    4.47
   0   0 -36   -1.66    5.24
   1   0 -36    0.36    1.06
   1   0 -35    7.95    6.73
   1   0 -34   -4.71    4.14
   1   0 -33    4.81    2.45
   1   0 -32    0.93    1.82
   1   0 -31    0.33    3.31
   1   0 -30   -1.52    4.11
   1   0 -29   -1.13    3.71
   1   0 -28   -1.79    3.91
   1   0 -27    7.52    6.86
   1   0 -26    4.97    2.98
   1   0 -25   -4.77    4.57
   1   0 -25   -0.53    2.39
   1   0 -24    9.08    4.81
   1   0 -24   15.61    6.56
   1   0 -23    5.37    4.21
   1   0 -23    4.61    7.09
   1   0 -22   82.85   16.87
   1   0 -22   68.53   13.75
   1   0 -21    0.40    3.91
   1   0 -21   -1.49    2.62
   1   0 -20   28.40    8.68
   1   0 -19    1.42    2.68
   1   0 -18   47.95   10.34
   1   0 -17   -2.12    1.59
   1   0 -17    2.19    1.56
   1   0 -16   42.32    8.68
   1   0 -16   40.53    9.21
   1   0 -15    3.94    2.95
   1   0 -15    0.30    1.69
   1   0 -14   68.07   11.10
   1   0 -14   66.11   10.90
   1   0 -13    1.56    2.62
   1   0 -13    0.10    0.93
   1   0 -12  341.50   26.11
   1   0 -12  387.23   27.27
   1   0 -11   -1.56    2.15
   1   0 -11    1.96    2.09
   1   0 -10  715.41   40.33
   1   0 -10  694.70   39.54
   1   0  -9   -0.13    1.39
   1   0  -9    1.72    1.46
   1   0  -8    5.40    2.35
   1   0  -8   12.92    2.92
   1   0  -7   -4.97    2.15
   1   0  -7    5.07    2.39
   1   0  -6 1733.39   73.37
   1   0  -6 1636.09   74.17
  -1   0   5   -1.62    1.29
   1   0  -5    4.41    1.92
   1   0  -5    1.56    1.76
   1   0  -4    6.43    1.99
  -1   0   4    5.70    1.96
  -1   0   4    3.25    1.89
   1   0  -4    5.43    2.19
   1   0  -3   -0.76    0.70
  -1   0   3    1.96    0.99
   1   0   2 1073.78   44.71
  -1   0  -3   -0.46    0.76
   1   0   3    2.15    1.59
  -1   0  -4  115.79   10.97
  -1   0  -5    1.39    1.36
  -1   0  -6 2034.30   89.41
  -1   0  -7    4.01    2.55
  -1   0  -8  147.77   14.85
  -1   0  -9   -2.12    3.28
  -1   0 -10   -0.73    1.52
  -1   0 -11    1.29    1.23
  -1   0 -12  688.21   44.21
  -1   0 -13    0.33    1.69
  -1   0 -14  824.54   52.13
  -1   0 -15    8.95    5.80
  -1   0 -16   56.20   11.86
  -1   0 -17    1.13    1.42
  -1   0 -18   27.61    9.74
  -1   0 -19   -1.86    3.12
  -1   0 -20   23.13    8.88
  -1   0 -21    3.71    5.77
  -1   0 -22    3.08    3.88
  -1   0 -23   -1.89    4.84
  -1   0 -24    3.02    0.36
  -1   0 -25    2.05    3.31
  -1   0 -26    1.59    1.89
  -1   0 -27   -5.47    4.67
  -1   0 -28    2.05    6.00
  -1   0 -29    2.32    5.90
  -1   0 -30   -1.69    3.41
  -1   0 -31    3.18    3.78
  -1   0 -32    3.18    1.09
  -1   0 -33   -2.55    5.93
  -1   0 -34    2.02    5.60
  -1   0 -35   -1.56    3.38
   2   0 -36   -1.36    3.45
   2   0 -35   -0.43    3.78
   2   0 -34   -2.72    1.62
   2   0 -33    5.17    6.33
   2   0 -32   -5.14    4.47
   2   0 -31   -3.74    6.73
   2   0 -30   85.83   19.35
   2   0 -30   13.65    7.75
   2   0 -29    0.00    4.34
   2   0 -29    4.14    2.98
   2   0 -28   -6.23    3.55
   2   0 -28    2.85    5.37
   2   0 -27    0.99    3.74
   2   0 -27    0.56    1.09
   2   0 -26   16.80    8.75
   2   0 -25   -0.20    1.72
   2   0 -24  115.69   19.19
   2   0 -23    0.86    3.81
   2   0 -22   95.77   16.17
   2   0 -22   72.84   13.89
   2   0 -21   -4.11    4.90
   2   0 -21    1.09    4.61
   2   0 -20  361.85   32.64
   2   0 -20  347.20   31.45
   2   0 -19   -3.74    3.94
   2   0 -19   -1.86    2.95
   2   0 -18  335.74   29.66
   2   0 -18  359.50   30.69
   2   0 -17   -3.81    1.82
   2   0 -17   -1.86    1.76
   2   0 -16   15.51    5.40
   2   0 -16   26.28    6.76
   2   0 -15    1.79    1.89
   2   0 -15    0.70    1.19
   2   0 -14   51.86    9.44
   2   0 -14   35.03    8.68
   2   0 -13    2.09    2.58
   2   0 -13   -1.89    1.42
   2   0 -12  275.26   24.66
   2   0 -12  270.62   22.37
   2   0 -11    3.61    3.05
   2   0 -11   -0.76    1.06
   2   0 -10  132.92   14.88
   2   0 -10  131.10   13.69
   2   0  -9    2.72    2.75
   2   0  -9    1.33    2.45
   2   0  -8  939.80   47.82
   2   0  -8  993.69   50.80
   2   0  -7    0.23    0.53
   2   0  -7    1.16    0.33
   2   0  -6 1060.86   50.97
   2   0  -6  986.63   48.15
   2   0  -5    0.07    1.33
  -2   0   5    1.49    0.86
   2   0  -5    0.10    1.59
  -2   0   4 1215.99   54.71
   2   0  -4 1088.53   50.11
  -2   0   4 1024.37   51.53
   2   0  -4 1122.96   52.92
  -2   0   3    0.46    0.96
   2   0  -3    0.80    0.53
   2   0  -3   -1.82    1.23
  -2   0   2  273.96   18.92
  -2   0   1   17.80    6.03
  -2   0   0 4083.38  146.94
  -2   0   0 3701.44  153.37
  -2   0  -1   -1.82    1.79
   2   0   1   -1.99    0.46
  -2   0  -2    6.40    2.98
   2   0   2    4.11    1.96
   2   0   3   -0.83    1.36
  -2   0  -3    2.35    1.19
  -2   0  -4    2.42    0.80
  -2   0  -4    2.75    1.09
  -2   0  -5    0.50    0.76
  -2   0  -5    2.68    3.12
  -2   0  -6   47.36    4.21
  -2   0  -6   44.80    5.14
  -2   0  -6   62.67    9.38
  -2   0  -7    1.09    1.06
  -2   0  -7   -1.79    3.05
  -2   0  -8  709.18   41.23
  -2   0  -8  639.36   30.92
  -2   0  -9    1.99    1.42
  -2   0 -10   31.62    7.62
  -2   0 -11   35.23    8.52
  -2   0 -12  205.56   21.57
  -2   0 -13   -2.88    1.42
  -2   0 -14  303.03   28.14
  -2   0 -15    3.25    1.66
  -2   0 -16    2.92    2.88
  -2   0 -17   -3.02    2.65
  -2   0 -18    2.68    1.96
  -2   0 -19   -0.17    1.82
  -2   0 -20   -1.49    2.25
  -2   0 -21   -1.69    1.19
  -2   0 -22   61.08   14.85
  -2   0 -23   10.31    4.90
  -2   0 -24    2.15    3.61
  -2   0 -25   -1.03    1.89
  -2   0 -26    0.00    5.47
  -2   0 -27    2.58    2.68
  -2   0 -28   -1.26    4.04
  -2   0 -29    5.10    4.37
  -2   0 -30    0.27    2.62
  -2   0 -31   -0.30    2.82
  -2   0 -32    4.57    6.06
  -2   0 -33    2.55    5.34
  -2   0 -34    5.37    6.46
   3   0 -36    4.41    1.86
   3   0 -35   -7.66    7.29
   3   0 -34    5.53    5.57
   3   0 -34    2.49    5.00
   3   0 -33    0.73    4.11
   3   0 -33    0.53    2.72
   3   0 -32   -1.23    5.63
   3   0 -32    1.56    2.49
   3   0 -31    0.17    4.51
   3   0 -31    3.94    6.93
   3   0 -30   -0.23    3.61
   3   0 -29   -2.88    3.18
   3   0 -28   -0.27    2.09
   3   0 -27   -1.46    1.46
   3   0 -26    7.26    6.03
   3   0 -25   -0.99    2.65
   3   0 -25   -0.89    3.28
   3   0 -24    0.46    2.15
   3   0 -24    4.71    3.81
   3   0 -23    1.46    2.12
   3   0 -23   -0.10    1.42
   3   0 -22   11.70    5.00
   3   0 -22   11.93    5.07
   3   0 -21    2.12    1.66
   3   0 -21   -3.51    2.78
   3   0 -20   87.29   14.55
   3   0 -20   69.13   13.65
   3   0 -19   -3.05    3.25
   3   0 -19   -1.19    0.33
   3   0 -18  228.43   24.85
   3   0 -18  195.32   21.77
   3   0 -17    0.03    1.62
   3   0 -17   -9.54    4.34
   3   0 -16   89.74   14.68
   3   0 -16   78.97   12.73
   3   0 -15    1.23    2.15
   3   0 -15    1.39    0.89
   3   0 -14    6.10    3.51
   3   0 -14    8.22    3.88
   3   0 -13   -1.03    1.29
   3   0 -13   -1.29    2.39
   3   0 -12  476.45   35.56
   3   0 -12  528.77   33.93
   3   0 -11   -1.59    3.45
   3   0 -11   -1.16    1.89
   3   0 -10 1020.13   52.86
   3   0 -10  960.88   55.21
   3   0  -9    0.86    2.25
   3   0  -9    0.73    1.92
  -3   0   9   -0.23    1.09
  -3   0   8   60.94    7.42
   3   0  -8   91.83   11.86
   3   0  -8   78.04   10.14
   3   0  -7    1.13    1.49
   3   0  -7   -1.06    1.82
   3   0  -6 1627.64   72.51
   3   0  -6 1484.12   75.16
   3   0  -5    1.33    1.19
   3   0  -5    0.50    1.23
  -3   0   5   -2.95    2.55
  -3   0   4  356.32   25.38
   3   0  -4  298.59   18.59
   3   0  -4  297.66   15.87
   3   0  -4  241.45   19.75
   3   0  -3   -0.03    0.83
  -3   0   3   -0.13    2.65
  -3   0   2   -4.18    2.88
  -3   0   1   -2.58    1.96
  -3   0   1   -1.96    0.60
  -3   0   0  175.01   11.93
  -3   0   0  182.30   17.73
  -3   0  -1    0.70    0.99
  -3   0  -1    5.20    4.34
  -3   0  -2 1350.23   68.33
  -3   0  -3   -6.79    3.65
  -3   0  -4    9.54    3.88
  -3   0  -5    4.47    1.86
  -3   0  -6  124.41   14.91
  -3   0  -7    1.26    0.63
  -3   0  -8  128.35    9.58
  -3   0  -8  177.69   12.46
  -3   0  -8  153.90   17.53
  -3   0  -9    1.39    0.76
  -3   0  -9   -0.56    0.33
  -3   0 -10  338.42   19.95
  -3   0 -10  362.31   30.49
  -3   0 -11   -0.17    2.02
  -3   0 -11   -1.19    1.52
  -3   0 -12    1.46    0.99
  -3   0 -12    6.10    5.53
  -3   0 -13   -1.76    2.19
  -3   0 -13    0.86    1.23
  -3   0 -14   85.90    8.15
  -3   0 -14   98.82   16.04
  -3   0 -15   -3.15    3.84
  -3   0 -15   -0.33    0.50
  -3   0 -16   15.74    6.79
  -3   0 -16    9.38    2.35
  -3   0 -17    3.74    3.91
  -3   0 -18   57.96   13.65
  -3   0 -19    0.36    2.98
  -3   0 -20   32.94   10.41
  -3   0 -21   -0.30    3.98
  -3   0 -22    5.34    4.41
  -3   0 -23   14.28    7.92
  -3   0 -24   -0.43    2.65
  -3   0 -25    0.00    4.14
  -3   0 -26   -1.49    4.31
  -3   0 -27    2.78    9.15
  -3   0 -28    5.27    5.73
  -3   0 -29   22.10    9.91
  -3   0 -30   -0.53    0.63
  -3   0 -31    0.10    2.32
  -3   0 -32    3.38    4.84
  -3   0 -33    1.09    2.49
   4   0 -37   -0.56    2.52
   4   0 -36    2.12    1.42
   4   0 -35    4.34    3.48
   4   0 -35   -3.48    5.83
   4   0 -34   -1.59    5.30
   4   0 -34    0.56    2.72
   4   0 -33   -3.31    2.22
   4   0 -32    3.48    4.67
   4   0 -31    9.88    9.54
   4   0 -30   -0.80    1.89
   4   0 -29    2.45    3.88
   4   0 -28    4.54    2.35
   4   0 -28   15.77    7.42
   4   0 -27   -2.02    0.89
   4   0 -27   -0.50    0.53
   4   0 -26    1.76    3.25
   4   0 -26    3.55    3.02
   4   0 -25    3.88    3.58
   4   0 -25    2.62    2.75
   4   0 -24   13.02    6.53
   4   0 -24    9.84    5.34
   4   0 -23    3.18    3.38
   4   0 -23   -0.70    1.56
   4   0 -22    3.51    1.39
   4   0 -22    9.05    4.87
   4   0 -21   -0.20    1.76
   4   0 -21   -1.49    2.78
   4   0 -20   30.42    8.62
   4   0 -20   34.83   10.74
   4   0 -19    0.46    2.32
   4   0 -19    2.82    3.71
   4   0 -18   25.75    9.01
   4   0 -18   36.85    8.88
   4   0 -17   -2.45    1.62
   4   0 -17   -4.77    3.12
   4   0 -16  191.28   23.07
   4   0 -16  194.69   21.08
   4   0 -15    1.76    0.50
   4   0 -15   -0.89    3.35
   4   0 -14   15.41    5.30
   4   0 -14   16.07    6.43
   4   0 -13    1.56    1.39
   4   0 -13    1.56    0.86
   4   0 -12   51.90   10.87
   4   0 -12   48.98    9.44
   4   0 -11    0.07    1.62
   4   0 -11   -2.65    2.98
   4   0 -10   -0.10    1.42
   4   0 -10   -0.43    1.99
   4   0  -9    2.88    2.68
   4   0  -9    1.56    2.12
   4   0  -8   22.10    6.36
   4   0  -8   22.97    6.36
   4   0  -7    0.07    1.13
   4   0  -7    1.26    2.52
  -4   0   6  175.77   20.22
   4   0  -6  123.61   12.76
   4   0  -6  132.29   10.27
   4   0  -6  150.49   15.41
  -4   0   5   -1.03    1.29
   4   0  -5   -1.76    1.42
   4   0  -5    0.00    0.60
   4   0  -5    0.07    1.19
   4   0  -4  488.94   31.25
   4   0  -4  428.16   20.81
   4   0  -4  414.01   27.51
  -4   0   4  429.98   33.93
  -4   0   3   -3.02    2.22
  -4   0   2   22.60    6.63
  -4   0   1   -3.35    3.71
  -4   0   1    0.36    1.49
  -4   0   0  388.56   22.30
  -4   0   0  329.44   28.90
  -4   0  -1    3.35    2.98
  -4   0  -1   -0.50    1.19
  -4   0  -2   26.48    7.19
  -4   0  -2   24.56    5.04
  -4   0  -3    3.35    2.75
  -4   0  -4  259.48   25.35
  -4   0  -5    1.39    0.50
  -4   0  -6  155.39   19.15
  -4   0  -7    2.15    2.72
  -4   0  -8  373.18   32.05
  -4   0  -9   -1.13    2.19
  -4   0 -10  285.63   26.91
  -4   0 -10  188.60   12.86
  -4   0 -11    1.52    3.38
  -4   0 -12   17.30    6.89
  -4   0 -13   -2.32    3.28
  -4   0 -14  136.00   20.18
  -4   0 -15   -2.45    2.25
  -4   0 -16  246.72   28.90
  -4   0 -17    0.83    4.14
  -4   0 -18   86.13   17.37
  -4   0 -19   -1.16    0.17
  -4   0 -20    5.04    5.43
  -4   0 -21    2.68    3.58
  -4   0 -22   20.38    9.11
  -4   0 -23   -0.27    3.91
  -4   0 -24    1.46    4.11
  -4   0 -25    0.03    2.62
  -4   0 -26   14.58    9.25
  -4   0 -27    2.72    2.95
  -4   0 -28    1.49    3.81
  -4   0 -29   -1.89    5.57
  -4   0 -30    8.15    8.05
  -4   0 -31   -4.94    4.61
   5   0 -36    2.32    2.82
   5   0 -35   -0.20    3.02
   5   0 -34   -2.72    2.88
   5   0 -33   -5.20    6.99
   5   0 -32    2.39    1.89
   5   0 -31    1.89    3.05
   5   0 -30    7.85    7.59
   5   0 -29   -2.95    3.15
   5   0 -29    2.92    2.95
   5   0 -28    8.22    5.90
   5   0 -28    4.67    6.30
   5   0 -27    0.56    2.15
   5   0 -27   -0.03    5.04
   5   0 -26   19.62    9.11
   5   0 -26   14.81    5.73
   5   0 -25    2.58    3.25
   5   0 -25    0.07    1.82
   5   0 -24   -2.55    4.97
   5   0 -24   -0.60    2.22
   5   0 -23    0.89    0.99
   5   0 -23    0.17    1.86
   5   0 -22   -1.62    2.12
   5   0 -22    5.40    3.58
   5   0 -21    2.45    3.71
   5   0 -21   -0.17    0.96
   5   0 -20    6.50    4.21
   5   0 -20    7.99    5.17
   5   0 -19    1.36    3.35
   5   0 -19   -1.23    1.06
   5   0 -18   15.21    6.36
   5   0 -18   25.65    8.88
   5   0 -17   13.45    6.00
   5   0 -17    2.75    4.74
   5   0 -16    5.24    5.47
   5   0 -16    0.23    2.72
   5   0 -15    2.15    3.51
   5   0 -15    2.25    2.65
   5   0 -14    8.42    5.93
   5   0 -14   -1.76    2.75
   5   0 -13    1.19    1.89
   5   0 -13   -5.04    4.01
   5   0 -12    2.55    3.58
   5   0 -12    4.64    2.82
   5   0 -11    2.02    3.65
   5   0 -11    0.80    0.66
   5   0 -10   61.24   12.82
   5   0 -10   55.81   10.74
   5   0  -9   -0.80    3.81
   5   0  -9    5.67    3.98
   5   0  -8   13.36    6.36
   5   0  -8   14.81    6.66
   5   0  -8    9.35    2.75
   5   0  -7    0.46    0.70
  -5   0   7    0.43    3.25
   5   0  -7   -1.13    1.36
   5   0  -7   -0.20    2.15
  -5   0   6  117.51   18.23
   5   0  -6   78.04   12.96
   5   0  -6   74.86   11.17
   5   0  -5    1.72    1.96
   5   0  -5    0.03    0.46
  -5   0   5   -2.55    2.42
  -5   0   4  270.65   28.57
   5   0  -4  232.14   22.00
   5   0  -4  292.59   25.22
  -5   0   3   -4.31    3.18
  -5   0   2  226.84   25.35
  -5   0   1    0.36    0.93
  -5   0   1    0.20    0.83
  -5   0   0   -2.19    1.72
  -5   0   0    0.13    0.93
  -5   0  -1    0.73    1.62
  -5   0  -1    0.23    0.50
  -5   0  -2  709.12   39.87
  -5   0  -2  785.40   52.66
  -5   0  -3    0.50    0.73
  -5   0  -3    1.09    2.12
  -5   0  -4   22.50    5.73
  -5   0  -4   22.57    8.02
  -5   0  -5    7.09    4.18
  -5   0  -6   -0.50    2.58
  -5   0  -7    4.44    3.21
  -5   0  -8  134.91   19.88
  -5   0  -9    3.58    2.52
  -5   0 -10  196.72   24.99
  -5   0 -11   -0.70    2.72
  -5   0 -12  173.32   23.96
  -5   0 -13    4.44    2.29
  -5   0 -14  101.80   18.36
  -5   0 -15   -1.46    2.72
  -5   0 -16   14.85    7.42
  -5   0 -17   -2.49    4.84
  -5   0 -18   10.84    5.70
  -5   0 -19    6.53    6.10
  -5   0 -20    7.22    5.97
  -5   0 -21    1.42    2.65
  -5   0 -22    6.50    3.15
  -5   0 -23    4.01    5.80
  -5   0 -24    3.94    2.95
  -5   0 -25    1.62    2.68
  -5   0 -26   -6.99    5.53
  -5   0 -27   -5.63    5.93
  -5   0 -28   -0.93    1.89
  -5   0 -29   -2.95    2.25
   6   0 -35    0.63    3.28
   6   0 -34   -2.55    5.63
   6   0 -33   -2.72    5.97
   6   0 -32   -0.20    2.32
   6   0 -31   10.54    5.10
   6   0 -30    3.21    3.71
   6   0 -30   -0.36    2.62
   6   0 -29    2.68    6.06
   6   0 -29    1.62    3.55
   6   0 -28    5.14    4.37
   6   0 -28    0.23    2.45
   6   0 -27    3.55    4.64
   6   0 -27    3.38    4.18
   6   0 -26    0.60    4.71
   6   0 -26    4.31    4.64
   6   0 -25   -1.33    2.05
   6   0 -25   -1.52    4.51
   6   0 -24    3.31    4.31
   6   0 -24    2.58    4.14
   6   0 -23   -2.62    2.92
   6   0 -23    0.80    1.29
   6   0 -22    1.19    2.65
   6   0 -22    0.53    1.39
   6   0 -21   -2.25    0.99
   6   0 -21    1.86    2.09
   6   0 -20    9.68    5.30
   6   0 -20   11.83    6.40
   6   0 -19    1.69    4.01
   6   0 -19    1.06    3.25
   6   0 -18    1.46    2.55
   6   0 -18    3.48    2.92
   6   0 -17   -0.53    1.72
   6   0 -17    1.76    5.27
   6   0 -16    0.23    1.13
   6   0 -16    0.99    1.46
   6   0 -15   15.54    9.25
   6   0 -15   -0.80    1.56
   6   0 -14   15.91    6.59
   6   0 -14    7.19    4.77
   6   0 -13    4.67    3.45
   6   0 -13    2.22    3.58
   6   0 -12    1.89    0.27
   6   0 -12    3.41    2.39
   6   0 -11   -0.56    4.08
   6   0 -11   -1.19    0.83
   6   0 -10    0.30    2.52
   6   0 -10    0.10    3.58
   6   0  -9   -0.30    0.83
   6   0  -9   -2.72    0.86
  -6   0   8   29.10   10.34
   6   0  -8   13.42    6.76
   6   0  -8    7.75    3.81
  -6   0   7    1.13    0.66
   6   0  -7   -3.38    2.68
   6   0  -7   -0.89    1.69
   6   0  -6  101.04   15.11
  -6   0   6  206.89   27.17
   6   0  -6  128.95   18.66
  -6   0   5    0.10    4.18
   6   0  -5   -5.53    3.31
   6   0  -5    2.35    2.15
  -6   0   4   10.34    5.97
   6   0  -4   -2.62    2.85
   6   0  -4    5.17    3.84
   6   0  -3    3.21    3.12
  -6   0   3    3.35    3.84
  -6   0   2  113.10   19.78
  -6   0   1    0.60    2.85
  -6   0   0   78.14    9.71
  -6   0   0  122.72   19.59
  -6   0  -1    0.70    0.40
  -6   0  -1    3.35    0.53
  -6   0  -2    0.93    1.29
  -6   0  -2   -1.36    1.49
  -6   0  -3   -1.23    3.68
  -6   0  -3    0.36    1.06
  -6   0  -4    8.35    5.20
  -6   0  -4    7.69    3.71
  -6   0  -5   -1.46    3.35
  -6   0  -5    0.13    1.66
  -6   0  -6   -0.50    3.08
  -6   0  -6    0.53    0.70
  -6   0  -7    0.50    1.92
  -6   0  -7    3.21    5.63
  -6   0  -8   32.01   10.74
  -6   0  -9   -4.61    4.31
  -6   0 -10   -0.56    4.41
  -6   0 -11   -0.23    0.13
  -6   0 -12   46.43   12.92
  -6   0 -13    3.25    4.61
  -6   0 -14    5.10    4.44
  -6   0 -15    2.49    3.91
  -6   0 -16   33.27   11.00
  -6   0 -17   -0.27    3.02
  -6   0 -18   -5.53    4.94
  -6   0 -19    4.08    3.58
  -6   0 -20    9.21    6.63
  -6   0 -21   -1.79    5.37
  -6   0 -22    7.39    7.06
  -6   0 -23    1.79    3.65
  -6   0 -24    5.07    7.32
  -6   0 -25   -3.12    1.86
  -6   0 -26   11.13    7.16
  -6   0 -27    4.21    5.00
   7   0 -33   -6.89    7.79
   7   0 -32   19.62   14.78
   7   0 -31    0.36    3.74
   7   0 -30   -2.12    5.77
   7   0 -29   34.83   13.82
   7   0 -28   -0.17    2.95
   7   0 -27   -2.42    4.01
   7   0 -26   -3.61    4.67
   7   0 -25   -0.73    2.55
   7   0 -24  -10.14    7.69
   7   0 -23   -6.46    6.50
   7   0 -22   13.79    8.95
   7   0 -22    0.10    2.95
   7   0 -21   -1.62    1.29
   7   0 -21    0.86    3.78
   7   0 -20    9.84    5.43
   7   0 -20   14.55    8.09
   7   0 -19   -0.50    3.02
   7   0 -19   -3.18    3.61
   7   0 -18    7.19    4.31
   7   0 -18   15.11    8.72
   7   0 -17   -0.96    4.61
   7   0 -17   -2.15    3.15
   7   0 -16   16.21    7.29
   7   0 -16   17.40    9.64
   7   0 -15    4.61    6.69
   7   0 -15   -2.12    3.08
   7   0 -14    0.40    2.52
   7   0 -14    6.43    4.81
   7   0 -13   -2.12    2.39
   7   0 -13    1.52    1.49
   7   0 -12   36.29    9.68
   7   0 -12   22.73    8.72
   7   0 -11    4.57    4.74
   7   0 -11   -7.19    4.37
   7   0 -10   70.65   17.13
   7   0 -10   69.43   14.58
   7   0  -9    0.56    1.16
   7   0  -9   -4.44    5.14
   7   0  -8   89.34   16.40
   7   0  -8   93.82   19.92
  -7   0   8  106.58   22.77
  -7   0   7   -1.66    3.08
   7   0  -7    1.29    3.45
   7   0  -7   -0.99    1.16
  -7   0   6   40.23   13.82
   7   0  -6   32.64    9.68
   7   0  -6   23.03    8.25
   7   0  -5   -7.36    4.47
  -7   0   5    0.56    0.20
   7   0  -5    3.05    3.65
   7   0  -4  148.96   20.88
  -7   0   4  147.30   25.55
   7   0  -4  159.53   22.53
   7   0  -3    2.72    4.11
  -7   0   3    2.78    4.31
  -7   0   2   27.94   11.17
  -7   0   1   -4.57    5.40
  -7   0   0  156.48   25.82
  -7   0  -1    2.42    5.70
  -7   0  -2   -2.52    3.78
  -7   0  -3   -1.29    3.68
  -7   0  -4    4.41    5.07
  -7   0  -5    2.49    2.12
  -7   0  -6    7.59    6.23
  -7   0  -7   -0.73    4.14
  -7   0  -8    1.16    2.62
  -7   0  -9    0.86    5.50
  -7   0 -10    1.79    1.69
  -7   0 -10   -0.56    1.33
  -7   0 -11    2.72    3.55
  -7   0 -11   -2.09    2.52
  -7   0 -12    3.81    3.38
  -7   0 -12    0.36    0.89
  -7   0 -13   -0.73    4.44
  -7   0 -14   11.50    6.83
  -7   0 -15   -4.67    3.71
  -7   0 -16   -2.02    2.49
  -7   0 -17    1.19    3.98
  -7   0 -18   25.82   12.59
  -7   0 -19    9.25    6.53
  -7   0 -20    0.23    3.55
  -7   0 -21    3.58    7.42
  -7   0 -22   -1.29    5.93
  -7   0 -23    1.03    4.18
  -7   0 -24   -1.49    1.89
   8   0 -30    4.94    7.66
   8   0 -29    0.43    5.14
   8   0 -28   22.27   12.99
   8   0 -27   -3.55    3.68
   8   0 -26    6.76    6.13
   8   0 -25   -1.13    3.91
   8   0 -24   -0.70    4.87
   8   0 -23    1.79    4.27
   8   0 -22   -6.79    7.32
   8   0 -21   -2.42    2.32
   8   0 -20   -3.58    4.08
   8   0 -19   -1.26    1.72
   8   0 -18    0.17    1.69
   8   0 -17    7.36    8.32
   8   0 -16   17.56    9.28
   8   0 -15   -5.14    4.81
   8   0 -14    5.30    5.63
   8   0 -13   -1.16    5.00
   8   0 -12    9.88    9.25
   8   0 -11    4.54    3.45
   8   0 -11   -9.31    5.40
   8   0 -10   23.07   12.23
   8   0 -10   21.51    9.21
   8   0  -9    2.49    1.72
   8   0  -9    6.23    4.51
   8   0  -8   70.12   16.21
  -8   0   8  118.47   26.31
   8   0  -8   98.62   22.93
   8   0  -7   -1.46    2.32
  -8   0   7   -5.70    3.18
  -8   0   6  -15.48    8.85
   8   0  -6    1.06    3.65
  -8   0   5   -2.42    4.27
   8   0  -5   -1.36    3.25
   8   0  -4    5.50    6.03
  -8   0   4   -0.40    4.37
   8   0  -3   -1.13    3.61
   8   0  -3   -3.05    2.55
  -8   0   3    2.82    3.58
  -8   0   2   12.20    9.41
   8   0  -2   12.43    7.26
  -8   0   1   -6.06    5.24
   8   0  -1    1.16    4.34
  -8   0   0   83.68   20.25
  -8   0  -1   -4.08    4.97
  -8   0  -2   12.56    7.82
  -8   0  -3   -1.92    3.74
  -8   0  -4    4.51    3.74
  -8   0  -5    3.18    5.73
  -8   0  -6    7.52    7.36
  -8   0  -7    2.25    5.17
  -8   0  -8    0.93    2.92
  -8   0  -9   -5.34    5.90
  -8   0 -10   -0.50    1.13
  -8   0 -11    5.20    6.66
  -8   0 -12    1.76    4.04
  -8   0 -13    2.22    3.25
  -8   0 -14    8.52    7.79
  -8   0 -15   -2.29    3.81
  -8   0 -16    2.55    2.88
  -8   0 -17    9.78    5.20
  -8   0 -18    0.99    3.05
  -8   0 -19    3.94    5.14
  -8   0 -20    4.61    4.81
   9   0 -26   -0.20    0.80
   9   0 -25   -5.73    4.61
   9   0 -24   10.21    9.28
   9   0 -23    2.72    5.87
   9   0 -22   -1.76    0.66
   9   0 -21   -2.09    8.19
   9   0 -20    3.45    6.56
   9   0 -19   -3.48    3.18
   9   0 -18   -2.92    7.69
   9   0 -17   -3.45    4.77
   9   0 -16    0.53    2.75
   9   0 -15    2.12    1.56
   9   0 -14    1.29    5.14
   9   0 -13    7.16    4.54
   9   0 -12    2.25    7.06
   9   0 -11    0.66    5.83
   9   0 -10    0.27    5.30
   9   0  -9    8.55    6.16
   9   0  -8    1.96    6.46
  -9   0   7    1.56    6.10
   9   0  -7    3.35    3.41
  -9   0   6   11.30    8.45
  -9   0   5   -4.08    5.07
  -9   0   4   17.86   11.57
  -9   0   3   10.44    8.62
  -9   0   2    3.25    6.23
  -9   0   1   -8.32    5.20
  -9   0   0   -3.74    3.05
  -9   0  -1    1.36    4.54
  -9   0  -2    7.22    7.89
  -9   0  -3   -2.75    7.56
  -9   0  -4    0.30    4.71
  -9   0  -5   10.80    8.15
  -9   0  -6    0.20    3.74
  -9   0  -7   -1.29    4.94
  -9   0  -8    1.49    6.43
  -9   0  -9    7.92    6.89
  -9   0 -10    6.59    3.98
  -9   0 -11   -6.10    6.96
  -9   0 -12   -2.58    3.08
  -9   0 -13    2.05    1.52
  -9   0 -14   -0.43    1.59
  -9   0 -15   -3.31    6.63
  -9   0 -16    3.68    5.00
  10   0 -21   -2.55    4.04
  10   0 -20    4.44    1.69
  10   0 -19   -1.46    0.89
  10   0 -18    8.95    8.98
  10   0 -17    4.51    7.09
  10   0 -16    5.67    8.72
  10   0 -15   -9.58    9.88
  10   0 -14   -0.93    2.42
  10   0 -13  -10.31   11.73
  10   0 -12    2.72    4.81
  10   0 -11   -0.56    3.28
  10   0 -10   -0.50    8.28
  10   0  -9   -7.49    7.16
  10   0  -8   -5.17    6.26
 -10   0   7  -18.23   12.36
  10   0  -7    1.79    1.69
 -10   0   6   -7.69    7.85
  10   0  -6    4.04    8.15
 -10   0   5   10.14    8.78
 -10   0   4    3.91    1.56
 -10   0   3   -8.45    8.88
 -10   0   2    9.08    9.25
 -10   0   1   -0.50    4.11
 -10   0   0    3.35    6.10
 -10   0  -1    1.42    3.84
 -10   0  -2    2.12    3.91
 -10   0  -3   -2.02    4.61
 -10   0  -4   -0.83    3.02
 -10   0  -5   -7.52    7.36
 -10   0  -6    6.16    6.69
 -10   0  -7   -5.73    7.36
 -10   0  -8    6.56    5.50
 -10   0  -9   -6.89    9.38
 -10   0 -10    4.90    2.65
 -11   0   6   -3.18    7.42
 -11   0   5   -0.10    4.34
 -11   0   4    6.50    9.15
 -11   0   3    6.43    2.62
 -11   0   2   -7.19    5.37
 -11   0   1   -7.89   11.73
 -11   0   0   -3.31    7.29
  11  -1  -6    4.57    5.20
  11  -1  -7    1.69    3.91
  11  -1  -8   10.47   11.33
  11  -1  -9   -9.78    8.85
 -10   1  -9    1.09    2.58
 -10   1  -8    2.52    2.19
 -10   1  -7   -4.31    5.20
 -10   1  -6    3.78    3.65
 -10   1  -5    0.70    5.90
 -10   1  -4   -7.52    7.72
 -10   1  -3    5.57    5.53
 -10   1  -2    6.63    7.72
 -10   1  -1   -5.77    8.55
 -10   1   0    2.68    8.78
 -10   1   1    5.63    9.31
 -10   1   2    4.90    8.05
 -10   1   3   -2.65    3.05
 -10   1   4    0.86    4.77
 -10   1   5  -11.90    6.36
 -10   1   6   -1.39    4.31
  10  -1  -8    0.70    5.73
  10  -1  -9    0.07    6.26
  10  -1 -10    4.67    5.17
  10  -1 -11    4.01    6.46
  10  -1 -12    0.40    5.27
  10  -1 -13   -5.43    8.62
  10  -1 -14    3.28    0.83
  10  -1 -15    9.05   19.92
  10  -1 -16    5.97    5.24
  10  -1 -17   -3.18    8.65
  10  -1 -18    8.88    7.29
  10  -1 -19    5.37    5.70
  10  -1 -20    3.51    7.72
  10  -1 -21   -0.33    5.37
  10  -1 -22    7.29    6.89
  -9   1 -15    2.55    2.98
  -9   1 -14   -1.49    0.63
  -9   1 -13    2.72    4.77
  -9   1 -12   13.92    9.08
  -9   1 -11    0.86    4.24
  -9   1 -10    6.59    8.88
  -9   1  -9   -0.10    1.89
  -9   1  -8   -1.33    5.17
  -9   1  -7   10.07    7.72
  -9   1  -6    0.07    3.71
  -9   1  -5    5.97   11.63
  -9   1  -4   -1.72    3.78
  -9   1  -3   -0.23    2.82
  -9   1  -2   25.62   12.46
  -9   1  -1   -0.53    1.82
  -9   1   0   -0.43    3.88
  -9   1   1   -4.94    7.19
   9  -1  -1    1.29    4.47
  -9   1   2    0.13    3.98
   9  -1  -2    0.30    8.78
   9  -1  -3    1.72    3.98
  -9   1   3   -1.42    3.05
  -9   1   4   -4.14    6.13
   9  -1  -4   -2.68    0.20
  -9   1   5    7.26    5.90
   9  -1  -5    8.85    8.45
   9  -1  -6    4.84    5.70
  -9   1   6   41.95   18.82
   9  -1  -7   -1.76    4.61
  -9   1   7   11.50   11.07
   9  -1  -8    5.10    2.85
   9  -1  -9   -4.04    2.35
   9  -1  -9   -4.44    4.74
   9  -1 -10    2.09    3.38
   9  -1 -10    3.31    0.30
   9  -1 -11    4.37    6.86
   9  -1 -11   -3.74    6.13
   9  -1 -12   -7.09    6.20
   9  -1 -12    2.92    3.51
   9  -1 -13    5.34    6.13
   9  -1 -13   -0.99    2.58
   9  -1 -14    1.92    1.99
   9  -1 -15   11.04   11.27
   9  -1 -16    6.26    8.02
   9  -1 -17   24.79   13.75
   9  -1 -18    0.76    3.84
   9  -1 -19    4.94    6.26
   9  -1 -20   -0.99    4.67
   9  -1 -21   -4.97    6.00
   9  -1 -22   -6.03    7.66
   9  -1 -23    4.51    6.03
   9  -1 -24    1.62    4.77
   9  -1 -25    8.72    6.53
   9  -1 -26   -1.29    2.62
   9  -1 -27    0.83    1.62
   9  -1 -28    5.40    4.08
  -8   1 -20   -7.36    8.28
  -8   1 -19    5.30    6.59
  -8   1 -18   -9.74    6.20
  -8   1 -17   -0.43    4.47
  -8   1 -16    2.02    3.31
  -8   1 -15    0.60    5.90
  -8   1 -14    3.31    2.45
  -8   1 -13   -0.66    2.35
  -8   1 -12    5.00    5.93
  -8   1 -11   -5.24    6.13
  -8   1 -10   -0.56    4.34
  -8   1  -9   -2.62    3.81
  -8   1  -8    7.56    5.37
  -8   1  -7    5.00    3.05
  -8   1  -6    2.45    2.85
  -8   1  -5    1.49    2.75
  -8   1  -4   -2.75    3.61
  -8   1  -3    1.26    3.98
  -8   1  -2   17.90    8.98
  -8   1  -1    5.00    8.32
  -8   1   0    1.46    3.74
  -8   1   1    3.58    3.28
  -8   1   2   27.94   11.93
   8  -1  -3    9.21    5.00
  -8   1   3   10.34    4.67
  -8   1   4    2.45    2.15
   8  -1  -4    5.37    5.14
   8  -1  -5    3.71    4.11
  -8   1   5    6.36    2.92
  -8   1   6   14.91   10.04
   8  -1  -6    5.27    5.30
  -8   1   7   -3.02    2.98
   8  -1  -7    2.15    1.33
   8  -1  -8   16.80    7.85
  -8   1   8   22.90   11.23
   8  -1  -9   11.70    7.06
   8  -1  -9    6.23    8.09
   8  -1 -10   20.55    8.32
   8  -1 -10   23.63   11.40
   8  -1 -11   10.97    5.20
   8  -1 -11   10.07    8.82
   8  -1 -12    5.43    6.13
   8  -1 -12    6.59    6.73
   8  -1 -13   11.73    9.01
   8  -1 -13   11.63    7.85
   8  -1 -14    0.80    3.31
   8  -1 -14    2.72    5.37
   8  -1 -15    2.85    3.51
   8  -1 -15   -0.66    4.24
   8  -1 -16   -3.48    4.44
   8  -1 -16    4.94    5.00
   8  -1 -17   -2.05    4.64
   8  -1 -17    2.55    4.87
   8  -1 -18    4.87    2.15
   8  -1 -18    8.32    7.99
   8  -1 -19    2.25    4.11
   8  -1 -19   -1.89    4.81
   8  -1 -20   10.90    8.22
   8  -1 -20    1.52    3.18
   8  -1 -21    1.09    2.92
   8  -1 -21    3.68    5.63
   8  -1 -22    0.96    1.23
   8  -1 -22   12.56    7.29
   8  -1 -23    2.42    0.76
   8  -1 -23   -1.23    1.62
   8  -1 -24    0.89    2.32
   8  -1 -25   10.37    8.95
   8  -1 -26   -4.01    2.98
   8  -1 -27   -1.89    5.40
   8  -1 -28   -6.50    4.44
   8  -1 -29    2.45    3.15
   8  -1 -30   -2.39    4.11
  -7   1 -27   64.52   18.19
  -7   1 -26    1.33    5.93
  -7   1 -25   -0.96    4.01
  -7   1 -24    6.10    8.22
  -7   1 -23    0.99    5.17
  -7   1 -23   -3.38    6.00
  -7   1 -22    0.43    2.52
  -7   1 -22    0.80    3.05
  -7   1 -21    2.12    0.60
  -7   1 -21   -1.76    4.14
  -7   1 -20    0.10    1.62
  -7   1 -20   -1.06    2.05
  -7   1 -19   -4.01    6.23
  -7   1 -19   -0.83    3.25
  -7   1 -18    0.63    1.26
  -7   1 -18   -1.66    4.34
  -7   1 -17   -3.91    5.24
  -7   1 -17    2.72    5.63
  -7   1 -16   -0.30    1.86
  -7   1 -16    4.81    5.30
  -7   1 -15    2.62    4.54
  -7   1 -15   -0.07    2.78
  -7   1 -14   11.23    6.03
  -7   1 -14    5.43    3.58
  -7   1 -13    4.57    4.44
  -7   1 -13   14.42    9.35
  -7   1 -12   -0.70    2.29
  -7   1 -12    2.85    4.94
  -7   1 -11    0.33    2.78
  -7   1 -11   -0.17    1.86
  -7   1 -10   11.96    6.36
  -7   1 -10   20.08   10.77
  -7   1  -9   17.23    8.42
  -7   1  -9    9.08    5.27
  -7   1  -8    1.06    3.18
  -7   1  -8   -3.51    1.13
  -7   1  -7    6.59    6.96
  -7   1  -7   11.00    5.07
  -7   1  -6    8.98    5.57
  -7   1  -6   -1.96    4.47
  -7   1  -5    0.99    1.69
  -7   1  -5   -3.51    4.77
  -7   1  -4   15.77    6.26
  -7   1  -4   18.76   10.21
  -7   1  -3    7.62    3.25
  -7   1  -3    8.55    6.73
  -7   1  -2   21.67    7.12
  -7   1  -2   33.50   11.96
  -7   1  -1   -1.39    2.12
  -7   1   0   -0.66    1.86
  -7   1   1    1.29    3.45
  -7   1   2   31.38   11.43
  -7   1   3   32.11   11.47
   7  -1  -4   19.39   10.24
  -7   1   4   42.29   12.79
  -7   1   5   12.46    7.36
   7  -1  -5    6.99    4.51
   7  -1  -6  111.61   19.82
  -7   1   6  130.64   24.46
   7  -1  -7   27.74    9.35
  -7   1   7   30.32   11.83
  -7   1   8   11.67    7.49
   7  -1  -8    7.92    5.40
   7  -1  -9   -1.42    1.13
   7  -1  -9   -0.80    2.22
   7  -1 -10   22.97    9.64
   7  -1 -10    5.93    5.63
   7  -1 -11   -0.20    2.39
   7  -1 -11    2.45    3.02
   7  -1 -12    5.20    5.60
   7  -1 -12    1.89    3.71
   7  -1 -13    3.74    5.24
   7  -1 -13    0.70    1.89
   7  -1 -14    1.99    3.65
   7  -1 -14   -0.70    1.23
   7  -1 -15    2.82    2.58
   7  -1 -15    3.08    3.28
   7  -1 -16    4.01    2.35
   7  -1 -16   15.31    8.32
   7  -1 -17    1.46    5.00
   7  -1 -17    3.31    4.01
   7  -1 -18   -0.20    5.50
   7  -1 -18    4.41    2.98
   7  -1 -19    1.46    1.72
   7  -1 -19    0.50    4.08
   7  -1 -20   -4.41    4.94
   7  -1 -20   -1.26    2.25
   7  -1 -21    0.76    3.88
   7  -1 -21    0.50    4.34
   7  -1 -22   -3.41    0.70
   7  -1 -22    4.24    5.97
   7  -1 -23   -3.48    5.07
   7  -1 -23    4.84    5.93
   7  -1 -24   -1.06    2.05
   7  -1 -24   -1.29    5.17
   7  -1 -25    2.05    4.14
   7  -1 -25   -0.99    1.46
   7  -1 -26   -5.43    6.13
   7  -1 -26   -0.53    2.29
   7  -1 -27    0.96    1.56
   7  -1 -27   -0.73    4.14
   7  -1 -28    5.97    6.50
   7  -1 -28  117.84   25.02
   7  -1 -29   -3.58    0.76
   7  -1 -29   -0.76    4.08
   7  -1 -30   -4.81    2.42
   7  -1 -30    0.03    5.14
   7  -1 -31   -2.62    4.27
  -6   1 -26   -1.33    2.49
  -6   1 -25    7.32    7.32
  -6   1 -24    3.31    4.04
  -6   1 -23    2.45    1.29
  -6   1 -22   -5.43    6.03
  -6   1 -21    5.87    1.26
  -6   1 -20    2.88    3.51
  -6   1 -19   -3.12    3.91
  -6   1 -18   10.11    6.26
  -6   1 -17    2.75    4.24
  -6   1 -16    5.87    5.17
  -6   1 -16   -3.05    3.81
  -6   1 -15    4.54    4.84
  -6   1 -15    5.43    3.78
  -6   1 -14   15.61    8.88
  -6   1 -14   14.42    8.38
  -6   1 -13   -3.15    1.59
  -6   1 -13   -1.46    3.18
  -6   1 -12   10.24    6.83
  -6   1 -12    9.38    5.87
  -6   1 -11    9.74    5.24
  -6   1 -11   10.21    5.90
  -6   1 -10    7.89    5.53
  -6   1 -10    8.48    4.44
  -6   1  -9    7.09    5.30
  -6   1  -9    3.25    2.02
  -6   1  -8   -4.41    4.94
  -6   1  -8    1.19    3.35
  -6   1  -7   -0.53    2.22
  -6   1  -7    0.86    4.18
  -6   1  -6    4.77    4.81
  -6   1  -6   -0.50    3.48
  -6   1  -5   -0.13    2.19
  -6   1  -5    4.87    4.08
  -6   1  -4    2.72    2.19
  -6   1  -4    5.47    4.64
  -6   1  -3   -1.66    3.58
  -6   1  -3    4.21    3.38
  -6   1  -2    4.18    3.18
  -6   1  -2   13.72    7.62
  -6   1  -1   32.34    7.99
  -6   1  -1   31.91   10.84
  -6   1   0   10.87    4.97
  -6   1   0    8.85    4.18
  -6   1   1    5.04    3.68
  -6   1   2  107.64   19.25
  -6   1   3   -1.66    1.36
   6  -1  -4   22.60    8.38
  -6   1   4   20.61    8.15
   6  -1  -5   43.28   11.73
  -6   1   5   42.58   12.20
   6  -1  -6   24.72    9.31
   6  -1  -6   23.43    5.47
  -6   1   6   41.82   11.96
  -6   1   7  150.52   23.56
   6  -1  -7   90.67   10.97
   6  -1  -7  162.09   21.57
   6  -1  -8   -3.71    5.04
   6  -1  -9    9.51    4.81
   6  -1  -9   15.87    7.06
   6  -1 -10    8.28    4.74
   6  -1 -10   12.06    6.43
   6  -1 -11   47.36   12.66
   6  -1 -11   61.24   13.82
   6  -1 -12   -0.13    1.03
   6  -1 -12   -0.66    1.69
   6  -1 -13    6.59    4.44
   6  -1 -13    9.91    5.77
   6  -1 -14    5.60    2.65
   6  -1 -14    7.66    5.47
   6  -1 -15    5.73    1.89
   6  -1 -15   10.67    5.50
   6  -1 -16    5.40    3.38
   6  -1 -16    0.40    0.56
   6  -1 -17   32.18   11.17
   6  -1 -17   44.61   12.20
   6  -1 -18   18.56    7.46
   6  -1 -18   12.63    6.96
   6  -1 -19    0.63    2.29
   6  -1 -19    8.88    4.67
   6  -1 -20   -0.36    2.52
   6  -1 -20    6.96    5.40
   6  -1 -21   -0.07    1.69
   6  -1 -21    1.39    1.16
   6  -1 -22   -0.89    3.28
   6  -1 -22   -3.55    3.88
   6  -1 -23   -1.46    2.75
   6  -1 -23   11.20    6.50
   6  -1 -24    1.76    2.62
   6  -1 -24   -1.82    2.29
   6  -1 -25   14.58    8.48
   6  -1 -25    1.46    2.52
   6  -1 -26    1.19    2.58
   6  -1 -26   -0.60    5.20
   6  -1 -27    3.68    3.15
   6  -1 -27    0.10    2.55
   6  -1 -28    7.52    7.62
   6  -1 -28    0.50    1.46
   6  -1 -29    0.36    3.78
   6  -1 -29   -3.91    5.73
   6  -1 -30    6.66    6.69
   6  -1 -30    0.70    1.89
   6  -1 -31   -3.55    4.47
   6  -1 -31   -0.03    3.41
   6  -1 -32    0.27    3.55
   6  -1 -32   -3.51    5.70
   6  -1 -33    2.52    3.61
   6  -1 -34    0.80    3.05
  -5   1 -29    8.19    6.26
  -5   1 -28    4.47    2.75
  -5   1 -27    6.89    6.89
  -5   1 -26   -5.27    4.01
  -5   1 -25   -9.05    7.99
  -5   1 -24    1.69    4.37
  -5   1 -23    0.89    2.78
  -5   1 -22    2.42    5.83
  -5   1 -21    3.88    5.24
  -5   1 -20    2.25    3.38
  -5   1 -19    1.82    0.73
  -5   1 -18   21.77    8.58
  -5   1 -17   13.62    6.53
  -5   1 -16    5.57    5.30
  -5   1 -15   13.12    6.30
  -5   1 -14   82.02   16.67
  -5   1 -13    7.03    4.57
  -5   1 -12    7.16    6.43
  -5   1 -11   12.00    5.47
  -5   1 -11   15.44    7.16
  -5   1 -10    7.72    4.97
  -5   1 -10    6.13    5.07
  -5   1  -9    3.45    2.45
  -5   1  -9    2.85    5.40
  -5   1  -8   29.33    8.72
  -5   1  -8   20.15    6.96
  -5   1  -7   -4.14    3.94
  -5   1  -7   -1.96    3.68
  -5   1  -6   49.18   11.43
  -5   1  -6   36.29    8.55
  -5   1  -5    0.00    2.25
  -5   1  -5   -3.61    3.41
  -5   1  -4   22.00    6.26
  -5   1  -4   14.78    6.86
  -5   1  -3    2.68    3.08
  -5   1  -3   -1.26    1.23
  -5   1  -2   52.16    9.64
  -5   1  -2   55.21   11.86
  -5   1  -1    2.42    1.92
  -5   1  -1   -6.89    4.11
  -5   1   0   12.29    4.54
  -5   1   0    8.68    5.17
  -5   1   1   19.78    7.22
  -5   1   1   19.82    5.53
  -5   1   2    4.41    3.38
  -5   1   3    0.20    3.25
   5  -1  -4   91.76   15.41
  -5   1   4   93.65   16.27
  -5   1   5   88.38   16.04
   5  -1  -5   86.23   14.48
   5  -1  -6    0.33    3.41
   5  -1  -6   -1.79    0.93
  -5   1   6    0.83    2.32
   5  -1  -7  119.04   17.30
  -5   1   7  132.59   19.78
   5  -1  -7   80.50    8.32
   5  -1  -8   60.94   12.29
   5  -1  -9  117.74   17.43
   5  -1  -9  147.64   19.78
   5  -1 -10   24.06    8.09
   5  -1 -10    7.85    5.80
   5  -1 -11   78.01   14.12
   5  -1 -11   57.23   12.66
   5  -1 -12   27.84    8.38
   5  -1 -12   24.76    7.99
   5  -1 -13   14.95    6.73
   5  -1 -13   16.93    6.86
   5  -1 -14   60.74   13.59
   5  -1 -14   37.71   10.14
   5  -1 -15   23.00    8.58
   5  -1 -15   27.14    9.41
   5  -1 -16   18.66    7.16
   5  -1 -16   13.92    6.59
   5  -1 -17   11.17    6.20
   5  -1 -17   13.85    6.50
   5  -1 -18   -2.98    4.24
   5  -1 -18    1.29    2.42
   5  -1 -19   34.07    9.64
   5  -1 -19   30.49    9.97
   5  -1 -20    4.18    3.18
   5  -1 -20    7.06    6.10
   5  -1 -21    2.52    0.93
   5  -1 -21    4.27    4.01
   5  -1 -22    1.56    1.89
   5  -1 -22    4.21    2.82
   5  -1 -23   10.57    6.40
   5  -1 -23    4.54    3.91
   5  -1 -24   -3.45    3.58
   5  -1 -24    4.97    5.30
   5  -1 -25    3.21    4.27
   5  -1 -25    0.00    0.36
   5  -1 -26   -3.84    5.27
   5  -1 -26   -3.48    4.18
   5  -1 -27   -0.76    0.20
   5  -1 -27    7.22    7.62
   5  -1 -28    1.36    2.98
   5  -1 -28   -1.26    2.68
   5  -1 -29   -0.83    3.68
   5  -1 -29    0.36    1.66
   5  -1 -30    1.89    3.71
   5  -1 -30    1.56    3.02
   5  -1 -31   -0.70    1.23
   5  -1 -31   -3.74    4.71
   5  -1 -32    1.09    2.58
   5  -1 -32   -5.53    5.07
   5  -1 -33   -4.04    4.97
   5  -1 -33    0.96    2.09
   5  -1 -34   -3.15    5.20
  -4   1 -31    1.19    1.49
  -4   1 -30    3.12    2.95
  -4   1 -29    4.67    4.14
  -4   1 -28    2.15    5.17
  -4   1 -27    0.07    1.69
  -4   1 -26    2.49    3.61
  -4   1 -25    4.11    1.29
  -4   1 -24   -4.11    4.77
  -4   1 -23    5.53    5.87
  -4   1 -22    2.78    1.66
  -4   1 -21   15.21    7.36
  -4   1 -20   11.80    8.35
  -4   1 -19    5.63    5.07
  -4   1 -18    0.36    1.26
  -4   1 -17    2.98    0.30
  -4   1 -16   46.93   11.96
  -4   1 -15    9.58    6.33
  -4   1 -14   13.26    6.16
  -4   1 -13  160.83   21.34
  -4   1 -12   46.96   10.77
  -4   1 -11    9.35    3.28
  -4   1 -10  131.99   18.82
  -4   1  -9   25.85    8.28
  -4   1  -8  284.67   26.61
  -4   1  -8  299.41   28.10
  -4   1  -7   26.15    7.29
  -4   1  -7   26.05    7.69
  -4   1  -6   -0.43    1.62
  -4   1  -6    4.31    3.08
  -4   1  -5   22.70    7.72
  -4   1  -5   19.19    6.00
  -4   1  -4   78.91   11.67
  -4   1  -4   70.52   12.33
  -4   1  -3  101.14   14.68
  -4   1  -3  101.21   13.09
  -4   1  -2   17.70    4.87
  -4   1  -2   16.50    5.63
  -4   1  -1  142.14   17.56
  -4   1  -1  149.39   15.91
  -4   1   0  337.26   25.65
  -4   1   0  308.86   27.41
  -4   1   1    1.76    1.23
  -4   1   1    1.89    1.96
  -4   1   2    6.69    3.12
  -4   1   2    4.97    3.15
  -4   1   3   26.18    7.06
   4  -1  -4   84.24   14.65
  -4   1   4  139.45   17.46
  -4   1   5   14.61    5.20
   4  -1  -5   11.10    5.40
   4  -1  -6   75.79   12.13
  -4   1   6   70.19   13.06
   4  -1  -6   64.72    6.16
   4  -1  -7    1.82    1.79
   4  -1  -8  831.27   50.67
   4  -1  -8  838.16   51.53
   4  -1  -9    6.16    3.08
   4  -1  -9   20.75    6.30
   4  -1 -10  154.30   17.70
   4  -1 -10  126.86   17.07
   4  -1 -11    7.26    4.08
   4  -1 -11   17.53    5.57
   4  -1 -12    4.61    2.68
   4  -1 -12    3.98    3.48
   4  -1 -13   73.44   13.59
   4  -1 -13   77.08   12.99
   4  -1 -14   24.76    7.22
   4  -1 -14   31.68    8.35
   4  -1 -15   61.11   11.86
   4  -1 -15   63.16   12.23
   4  -1 -16    8.78    4.77
   4  -1 -16    7.26    4.64
   4  -1 -17    2.72    2.32
   4  -1 -17   -0.40    1.56
   4  -1 -18   23.00    7.89
   4  -1 -18   23.33    8.32
   4  -1 -19    4.21    2.95
   4  -1 -19    7.69    5.50
   4  -1 -20   10.97    6.10
   4  -1 -20   10.24    4.71
   4  -1 -21   25.95    8.95
   4  -1 -21   46.93   11.27
   4  -1 -22   -2.58    3.58
   4  -1 -22    0.30    1.13
   4  -1 -23   11.10    5.77
   4  -1 -23    5.14    5.07
   4  -1 -24   35.33   10.80
   4  -1 -24   22.60    9.28
   4  -1 -25    2.15    0.46
   4  -1 -25    5.87    5.60
   4  -1 -26    0.89    3.31
   4  -1 -26    1.82    2.45
   4  -1 -27   -2.65    4.94
   4  -1 -27    2.65    3.25
   4  -1 -28    7.12    4.41
   4  -1 -28   -1.42    5.63
   4  -1 -29    1.79    2.45
   4  -1 -29    2.32    2.09
   4  -1 -30    1.06    2.92
   4  -1 -30    0.27    1.09
   4  -1 -31    6.30    6.23
   4  -1 -31    1.82    2.19
   4  -1 -32    0.60    1.62
   4  -1 -32    5.63    6.83
   4  -1 -33    3.02    4.61
   4  -1 -34    2.82    0.86
  -3   1 -33    0.89    6.76
  -3   1 -32   -1.36    1.76
  -3   1 -31    2.68    4.67
  -3   1 -30    4.04    5.57
  -3   1 -29   -1.09    3.25
  -3   1 -28   -0.70    5.07
  -3   1 -27    3.74    4.84
  -3   1 -26    4.87    4.94
  -3   1 -25   -4.24    4.11
  -3   1 -24   12.16    8.52
  -3   1 -23    1.72    5.10
  -3   1 -22   15.97    9.21
  -3   1 -21    1.59    1.23
  -3   1 -20   -6.10    6.30
  -3   1 -19    2.78    0.86
  -3   1 -18    3.55    3.91
  -3   1 -17    5.63    4.31
  -3   1 -16   49.87   12.36
  -3   1 -15    2.82    3.38
  -3   1 -14   45.17   10.97
  -3   1 -13    5.40    3.91
  -3   1 -12    0.56    4.08
  -3   1 -11   19.42    7.26
  -3   1 -10  103.73   14.68
  -3   1  -9    8.72    4.37
  -3   1  -8  140.58   16.97
   3  -1   7   78.91    7.56
  -3   1  -7  164.24   17.30
  -3   1  -6  115.36   14.81
  -3   1  -6  144.29   15.64
   3  -1   6   91.56    8.72
  -3   1  -5  107.31   13.26
  -3   1  -5   98.09   14.02
  -3   1  -4  224.95   20.05
  -3   1  -4  271.78   23.30
  -3   1  -3   95.41   12.03
  -3   1  -3   95.28   12.86
  -3   1  -2   54.48    9.54
  -3   1  -2   42.25    7.42
  -3   1  -1  767.15   41.59
  -3   1  -1  695.96   42.39
  -3   1   0    4.24    2.32
  -3   1   0    2.09    1.89
  -3   1   1  193.43   18.99
  -3   1   1  232.67   18.62
  -3   1   2   30.22    5.83
  -3   1   2   16.64    5.07
  -3   1   3   -2.29    3.05
  -3   1   4    6.26    2.35
   3  -1  -4    4.97    3.74
   3  -1  -5  177.26   17.70
  -3   1   5  171.73   18.26
   3  -1  -6   67.01   11.37
   3  -1  -7  156.09   15.71
   3  -1  -7  136.00   16.24
   3  -1  -8   51.27    8.98
   3  -1  -8   42.25    9.41
   3  -1  -9   98.82   12.59
   3  -1  -9  121.49   15.34
   3  -1 -10  102.77   13.06
   3  -1 -10   98.46   13.85
   3  -1 -11   87.92   12.43
   3  -1 -11  101.84   14.48
   3  -1 -12   67.37   11.80
   3  -1 -12   83.01   12.16
   3  -1 -13   92.53   14.12
   3  -1 -13   87.59   13.12
   3  -1 -14   40.63    9.48
   3  -1 -14   53.62   10.14
   3  -1 -15  139.15   18.96
   3  -1 -15  157.15   19.12
   3  -1 -16   12.76    6.06
   3  -1 -16   16.60    5.50
   3  -1 -17   23.33    7.32
   3  -1 -17   26.54    7.75
   3  -1 -18    0.50    1.96
   3  -1 -18    0.60    0.20
   3  -1 -19   24.36    8.25
   3  -1 -19   16.70    6.83
   3  -1 -20   96.44   15.24
   3  -1 -20   86.33   15.71
   3  -1 -21   10.87    5.97
   3  -1 -21   10.47    4.57
   3  -1 -22  137.89   20.81
   3  -1 -22  122.28   19.52
   3  -1 -23   20.35    8.75
   3  -1 -23   20.22    7.66
   3  -1 -24    7.19    2.78
   3  -1 -24   12.00    5.73
   3  -1 -25    5.37    4.94
   3  -1 -25   -0.10    1.49
   3  -1 -26    7.66    6.69
   3  -1 -26    1.62    3.12
   3  -1 -27   14.08    7.59
   3  -1 -27   13.19    6.96
   3  -1 -28   -2.82    4.08
   3  -1 -28   -0.93    1.16
   3  -1 -29    2.09    3.61
   3  -1 -29    0.73    1.59
   3  -1 -30   -2.09    3.18
   3  -1 -30   -0.36    4.54
   3  -1 -31   -4.04    6.33
   3  -1 -32    0.99    4.64
   3  -1 -32    3.12    3.35
   3  -1 -33    1.13    1.52
   3  -1 -33   -8.72    9.11
   3  -1 -34   -0.13    3.98
   3  -1 -35   -1.26    2.65
  -2   1 -34   17.20   14.32
  -2   1 -33   -0.66    3.25
  -2   1 -32   -3.48    5.80
  -2   1 -31   -3.35    5.63
  -2   1 -30    5.43    6.10
  -2   1 -29    0.20    4.74
  -2   1 -28   -3.41    5.60
  -2   1 -27    5.24    2.88
  -2   1 -26    4.77    1.09
  -2   1 -25    1.66    1.26
  -2   1 -24    8.95    6.56
  -2   1 -23   -1.19    2.68
  -2   1 -22    9.15    6.89
  -2   1 -21   37.65   12.23
  -2   1 -20    6.40    5.77
  -2   1 -19   12.73    6.69
  -2   1 -18    2.72    1.92
  -2   1 -17   14.08    6.33
  -2   1 -16   93.12   15.67
  -2   1 -15   15.67    6.76
  -2   1 -14   36.39    8.78
  -2   1 -13   32.97    7.89
  -2   1 -12   48.85   10.37
  -2   1 -11  252.06   23.79
  -2   1 -10   40.17    8.68
  -2   1  -9   19.49    5.83
  -2   1  -9   22.83    2.92
  -2   1  -8    4.54    2.78
  -2   1  -7  225.85   19.62
  -2   1  -6   57.13    9.01
  -2   1  -5  105.75   12.46
  -2   1  -5  118.01   12.73
  -2   1  -4   30.89    5.83
  -2   1  -4   24.29    5.53
  -2   1  -3  218.02   17.90
  -2   1  -3  229.95   18.56
  -2   1  -2  106.84   11.20
  -2   1  -2   99.32   11.00
  -2   1  -1 1133.50   56.37
  -2   1  -1 1231.46   56.77
  -2   1   0   52.82    7.79
  -2   1   0   55.18    7.46
  -2   1   1 1072.26   48.88
  -2   1   1  850.19   46.30
  -2   1   2  254.21   18.76
  -2   1   3  239.03   18.33
   2  -1  -3  211.00   18.23
   2  -1  -4   17.83    4.90
   2  -1  -5  344.19   24.99
   2  -1  -6    2.22    0.46
   2  -1  -6    4.54    1.82
   2  -1  -7    1.29    1.56
   2  -1  -7    3.94    2.22
   2  -1  -8  332.82   25.55
   2  -1  -8  349.09   23.20
   2  -1  -9    3.55    0.93
   2  -1  -9    0.07    2.12
   2  -1 -10   68.00   10.54
   2  -1 -10   53.16    8.48
   2  -1 -11  189.82   19.78
   2  -1 -11  188.56   17.80
   2  -1 -12    9.91    4.11
   2  -1 -12   16.93    5.07
   2  -1 -13   44.04    8.58
   2  -1 -13   37.22    8.42
   2  -1 -14   43.05    8.62
   2  -1 -14   26.38    7.03
   2  -1 -15   18.36    5.73
   2  -1 -15   14.32    4.90
   2  -1 -16    5.10    2.78
   2  -1 -16   -0.20    1.99
   2  -1 -17   46.00    9.71
   2  -1 -17   54.61   11.23
   2  -1 -18   20.88    6.10
   2  -1 -18   28.04    8.28
   2  -1 -19   16.97    6.53
   2  -1 -19   21.18    6.50
   2  -1 -20    0.27    0.80
   2  -1 -20   -1.03    2.49
   2  -1 -21    0.50    2.39
   2  -1 -21   -0.53    0.76
   2  -1 -22    6.69    4.81
   2  -1 -22    0.27    1.59
   2  -1 -23   17.66    7.06
   2  -1 -23   19.22    7.56
   2  -1 -24   14.95    7.09
   2  -1 -24   15.34    6.63
   2  -1 -25   20.55    7.99
   2  -1 -25   11.37    5.27
   2  -1 -26    4.21    6.99
   2  -1 -26   -0.50    3.12
   2  -1 -27   13.62    6.53
   2  -1 -27   20.02    8.25
   2  -1 -28   -0.40    2.35
   2  -1 -28    7.09    2.52
   2  -1 -29    8.48    6.03
   2  -1 -30   -6.33    7.19
   2  -1 -31    3.38    6.69
   2  -1 -32    7.19    4.90
   2  -1 -33   -0.73    6.13
   2  -1 -34    1.33    3.05
   2  -1 -35    4.37    3.65
  -1   1 -35   -1.92    4.11
  -1   1 -34   -0.10    1.86
  -1   1 -33    8.98    6.40
  -1   1 -32   -1.56    3.41
  -1   1 -31    0.20    3.55
  -1   1 -30    3.21    3.31
  -1   1 -29   -3.08    3.81
  -1   1 -28   -1.86    2.92
  -1   1 -27   11.53    6.59
  -1   1 -26    5.57    5.60
  -1   1 -25   29.69   11.37
  -1   1 -24    5.60    4.94
  -1   1 -23    0.56    1.99
  -1   1 -22    3.65    5.67
  -1   1 -21   -0.50    2.49
  -1   1 -20   15.41    7.29
  -1   1 -19    3.02    4.37
  -1   1 -18   43.58   10.70
  -1   1 -17    4.44    2.82
  -1   1 -17   15.61    3.58
  -1   1 -16    8.12    3.61
  -1   1 -16    8.05    1.96
  -1   1 -15   49.81   10.70
  -1   1 -15   31.81    4.24
  -1   1 -14   71.22   12.23
  -1   1 -14   46.83    4.94
  -1   1 -13  267.04   14.71
  -1   1 -13  317.87   26.58
  -1   1 -12  138.49   16.40
  -1   1 -12  123.94    8.12
  -1   1 -11  287.45   23.96
  -1   1 -10   22.44    5.83
  -1   1  -9  450.70   29.96
  -1   1  -8 1153.42   57.43
  -1   1  -7  319.10   18.03
  -1   1  -7  361.45   23.76
  -1   1  -6  221.14   14.02
  -1   1  -6  263.06   18.36
  -1   1  -5  317.64   20.75
  -1   1  -4 1075.71   50.70
  -1   1  -4 1132.24   53.42
  -1   1  -3    9.88    3.28
  -1   1  -3   10.11    2.68
   1  -1   2 9999.00  356.05
  -1   1  -2 9423.07  355.95
  -1   1  -1  119.87   10.80
  -1   1  -1   76.22    7.69
   1  -1   1  113.83   10.21
  -1   1   0   70.85    7.12
   1  -1   0   71.61    7.56
  -1   1   0   87.82    8.88
   1  -1  -1 2217.56   89.74
  -1   1   1 2097.93   88.42
  -1   1   1 2118.64   91.40
   1  -1  -2 8263.06  321.78
   1  -1  -2 8163.11  323.11
   1  -1  -3   51.37    7.12
   1  -1  -3   61.54    5.50
   1  -1  -4   31.18    3.61
   1  -1  -4   25.68    4.97
   1  -1  -5   89.28    7.52
  -1   1   5   82.48    6.86
   1  -1  -5   71.78    9.18
  -1   1   6   62.27    6.93
   1  -1  -6   60.81    6.56
   1  -1  -6   57.63    8.25
  -1   1   7  356.95   21.28
   1  -1  -7  336.63   20.18
   1  -1  -7  311.48   23.20
   1  -1  -8 1454.56   71.51
   1  -1  -8 1536.08   67.17
   1  -1  -9  537.69   30.36
   1  -1  -9  520.85   33.64
   1  -1 -10    5.20    2.45
   1  -1 -10    0.56    1.96
   1  -1 -11  454.21   32.18
   1  -1 -11  483.37   29.46
   1  -1 -12  241.26   22.50
   1  -1 -12  258.29   20.31
   1  -1 -13   17.96    4.87
   1  -1 -13   25.95    6.89
   1  -1 -14   82.62   12.79
   1  -1 -14   76.75   11.00
   1  -1 -15    2.29    1.26
   1  -1 -15    8.28    4.11
   1  -1 -16   -0.56    1.03
   1  -1 -16   13.02    4.84
   1  -1 -17   27.41    7.69
   1  -1 -17   30.06    7.49
   1  -1 -18  110.82   15.14
   1  -1 -18  109.36   16.77
   1  -1 -19  159.80   19.29
   1  -1 -19  167.49   21.51
   1  -1 -20   77.05   13.32
   1  -1 -20   79.77   14.55
   1  -1 -21  139.58   18.62
   1  -1 -21  129.67   19.39
   1  -1 -22   87.79   16.24
   1  -1 -22   88.02   15.05
   1  -1 -23   -1.96    0.76
   1  -1 -23   -3.08    4.87
   1  -1 -24   -0.10    5.50
   1  -1 -24    2.35    0.89
   1  -1 -25   73.47   17.10
   1  -1 -26   14.55    8.35
   1  -1 -27    7.52    5.30
   1  -1 -28    6.43    4.47
   1  -1 -29   13.19    9.18
   1  -1 -30    6.10    6.26
   1  -1 -31   10.67    7.42
   1  -1 -32    3.84    4.41
   1  -1 -33    0.99    2.68
   1  -1 -34   -2.25    1.23
   1  -1 -35    5.67    5.77
   0   1 -36    7.66    8.22
   0   1 -35   -0.99    1.86
   0   1 -34   -2.02    3.41
   0   1 -33   -7.26    4.11
   0   1 -32   -6.56    2.75
   0   1 -31    6.20    5.70
   0   1 -30   -0.56    3.88
   0   1 -29    0.83    3.48
   0   1 -28    0.46    3.18
   0   1 -27   -5.40    6.16
   0   1 -26   -3.08    4.04
   0   1 -25   34.76   11.73
   0   1 -24   34.90   14.81
   0   1 -23   10.31    6.63
   0   1 -22    4.24    5.00
   0   1 -21    3.05    4.11
   0   1 -20    8.25    5.20
   0   1 -19   75.06   14.71
   0   1 -18   76.02   13.95
   0   1 -18   92.69   15.74
   0   1 -17   33.97    9.54
   0   1 -17   27.84    8.25
   0   1 -16    9.18    4.87
   0   1 -16    6.63    3.38
   0   1 -15   57.73   11.50
   0   1 -15   59.72   11.10
   0   1 -14    4.81    3.41
   0   1 -14    3.61    2.49
   0   1 -13   23.07    6.26
   0   1 -13   27.67    7.39
   0   1 -12   22.37    6.06
   0   1 -12   32.21    7.22
   0   1 -11    3.15    2.98
   0   1 -11   -3.81    3.21
   0   1 -10  312.84   24.59
   0   1 -10  395.35   27.11
   0   1  -9  517.80   33.31
   0   1  -9  574.84   34.30
   0   1  -9  557.67   28.37
   0   1  -8 2214.48   85.47
   0   1  -8 1677.62   82.55
   0   1  -8 1757.68   77.18
   0   1  -7  109.96    9.28
   0   1  -7  126.53   12.43
   0   1  -7  135.01   12.29
   0  -1   6  142.76   12.03
   0   1  -6  107.50    9.15
   0   1  -6  111.95   11.33
   0   1  -6  147.27   11.63
   0  -1   6  124.01    9.35
   0   1  -5   69.06    7.39
   0  -1   5   88.61    9.11
   0   1  -5   72.58    7.39
   0   1  -5   64.16    7.82
   0  -1   5   75.62    7.16
   0   1  -4    2.42    1.62
   0  -1   4    3.91    1.52
   0  -1   4    2.95    1.39
   0   1  -4    1.76    0.73
   0   1  -4    3.41    0.76
   0   1  -4    2.12    1.29
   0  -1   4    2.88    2.65
   0   1  -3 1708.34   69.76
   0   1  -3 1687.16   69.29
   0  -1   3 1753.21   71.68
   0  -1   3 1382.25   66.44
   0   1  -3 1657.40   66.11
   0   1  -3 1745.62   71.05
   0   1  -2  198.70   12.82
   0  -1   2  236.38   14.48
   0   1  -2  219.12   14.81
   0  -1   2  215.54   15.61
   0  -1   1  312.64   19.19
   0  -1   1  482.41   25.09
   0   1  -1  494.77   23.96
   0  -1   0   -0.17    0.03
   0  -1   0    7.59    2.75
   0  -1  -1  441.02   24.95
   0  -1  -1  404.33   23.10
   0  -1  -1  444.13   22.37
   0   1   2  241.88   14.55
   0   1   2  193.04   13.32
   0  -1  -2  180.58   13.06
   0  -1  -2  221.04   14.15
   0   1   3 1673.05   71.71
   0  -1  -3 1760.86   72.87
   0   1   3 1627.71   72.87
   0  -1  -4   -0.43    1.23
   0   1   5   68.76    5.67
   0  -1  -5   64.03    8.09
   0  -1  -6  114.80   11.76
   0   1   6  111.61    8.85
   0   1   7  116.62   10.01
   0  -1  -7  117.88   12.49
   0  -1  -8 1771.47   81.89
   0  -1  -9  542.92   34.33
   0  -1 -10  310.62   24.32
   0  -1 -11    1.56    2.25
   0  -1 -12   30.72    7.39
   0  -1 -13   20.02    5.73
   0  -1 -14    3.08    2.05
   0  -1 -15   68.47   12.03
   0  -1 -15   58.06   11.60
   0  -1 -16    5.20    2.88
   0  -1 -16    4.57    3.51
   0  -1 -17   29.26    8.09
   0  -1 -17   33.74    9.91
   0  -1 -18   97.23   17.50
   0  -1 -18   90.11   15.01
   0  -1 -19   74.10   14.12
   0  -1 -19   80.33   16.60
   0  -1 -20    4.94    3.74
   0  -1 -21   16.77    8.48
   0  -1 -22   -2.82    5.10
   0  -1 -23   17.76    8.35
   0  -1 -24    2.72    3.61
   0  -1 -25   33.07   11.96
   0  -1 -26    8.22    7.66
   0  -1 -27    8.68    6.99
   0  -1 -28   -2.05    2.15
   0  -1 -29    1.39    2.09
   0  -1 -30    2.02    4.54
   0  -1 -31    7.56    6.00
   0  -1 -32    1.72    5.04
   0  -1 -33    7.19    6.63
   0  -1 -34   -5.20    6.10
   0  -1 -35    9.18    8.45
   1   1 -36   -2.29    6.50
   1   1 -35   -5.17    6.59
   1   1 -34   -0.73    2.45
   1   1 -33    6.26    8.78
   1   1 -32    0.66    1.33
   1   1 -31    7.95    5.93
   1   1 -30    5.73    5.47
   1   1 -29    8.22    6.26
   1   1 -28   -4.64    3.48
   1   1 -27    0.66    3.12
   1   1 -26   10.67    6.63
   1   1 -26    7.09    4.77
   1   1 -25   58.06   14.38
   1   1 -25   60.28   15.08
   1   1 -24    0.27    1.99
   1   1 -24   -0.89    1.36
   1   1 -23    5.90    6.30
   1   1 -23   -1.79    1.79
   1   1 -22   79.53   15.38
   1   1 -22   94.38   17.37
   1   1 -21  110.19   18.03
   1   1 -21  157.71   22.10
   1   1 -20   77.88   15.28
   1   1 -20   63.36   12.92
   1   1 -19  173.49   22.77
   1   1 -19  164.34   21.24
   1   1 -18  125.00   17.76
   1   1 -18  142.90   19.88
   1   1 -17   35.13    8.82
   1   1 -17   39.14    9.54
   1   1 -16   -3.68    3.81
   1   1 -15    5.07    3.94
   1   1 -14   80.16   12.43
   1   1 -13   15.01    5.17
   1   1 -12  218.49   20.81
   1   1 -11  345.91   26.58
   1   1 -10    8.09    3.21
   1   1  -9  513.66   33.14
   1   1  -8 1547.74   73.67
   1   1  -7  366.49   24.89
  -1  -1   6   37.28    5.47
   1   1  -6   57.66    8.35
   1   1  -5   61.81    8.42
  -1  -1   5   80.73    8.32
  -1  -1   5   46.89    5.57
  -1  -1   4   30.52    4.87
   1   1  -4   30.62    4.54
   1   1  -4   27.67    5.17
  -1  -1   3   67.07    7.85
  -1  -1   3   57.76    6.56
   1   1  -3   56.64    7.22
   1   1  -3   48.58    4.74
   1   1  -3   60.71    6.43
   1   1  -2 8764.85  328.45
   1   1  -2 8080.42  322.21
  -1  -1   2 8715.84  330.14
  -1  -1   2 8564.69  329.97
  -1  -1   1 1690.68   84.31
   1   1  -1 2098.49   87.39
  -1  -1   1 2030.72   87.29
  -1  -1   1 2113.70   80.86
   1   1  -1 2098.19   83.94
   1   1  -1 2050.11   80.66
   1   1  -1 2109.86   84.74
   1   1   0   72.87    6.83
  -1  -1   0   92.56    6.59
   1   1   0   73.30    8.58
  -1  -1   0   57.63    6.76
   1   1   0   82.85    8.75
   1   1   0   76.42    6.10
   1   1   1  106.78   10.04
   1   1   1   87.02    7.62
   1   1   1   91.20    9.84
   1   1   1  107.31    7.52
  -1  -1  -1  100.25    7.32
  -1  -1  -1  110.42    8.15
   1   1   2 9053.60  346.64
   1   1   2 9022.94  348.49
  -1  -1  -2 9041.47  345.25
   1   1   2 8978.34  345.74
   1   1   2 8844.65  349.69
  -1  -1  -2 8736.22  345.68
  -1  -1  -3   12.20    3.02
  -1  -1  -3    8.32    2.32
   1   1   3   12.66    2.85
   1   1   3   12.82    3.45
   1   1   3   12.13    3.48
  -1  -1  -4 1001.64   46.20
  -1  -1  -4  932.38   46.23
  -1  -1  -5  348.86   22.00
  -1  -1  -5  314.79   21.77
  -1  -1  -6  294.71   21.08
  -1  -1  -6  257.89   19.45
  -1  -1  -7  327.09   24.03
  -1  -1  -7  314.23   22.67
  -1  -1  -8 1049.13   55.04
  -1  -1  -8 1012.48   53.29
  -1  -1  -9  467.20   32.41
  -1  -1  -9  485.46   31.85
  -1  -1 -10   22.53    6.50
  -1  -1 -10   13.98    4.61
  -1  -1 -11  242.98   23.46
  -1  -1 -11  248.25   22.30
  -1  -1 -12  129.28   16.14
  -1  -1 -12  148.46   18.26
  -1  -1 -13  349.12   30.99
  -1  -1 -14   76.65   14.02
  -1  -1 -15   55.11   11.96
  -1  -1 -16   17.70    6.89
  -1  -1 -17    7.42    6.36
  -1  -1 -18   66.71   14.81
  -1  -1 -19    6.86    4.31
  -1  -1 -20    2.19    3.25
  -1  -1 -21    7.19    5.73
  -1  -1 -22   -1.42    2.19
  -1  -1 -23   -4.84    4.54
  -1  -1 -24   -2.35    5.27
  -1  -1 -25   23.69    9.74
  -1  -1 -26   -0.83    2.68
  -1  -1 -27   -2.85    4.61
  -1  -1 -28    0.20    1.96
  -1  -1 -29    4.94    5.34
  -1  -1 -30    2.15    5.34
  -1  -1 -31   -3.31    5.67
  -1  -1 -32    0.99    1.39
  -1  -1 -33    2.58    2.39
  -1  -1 -34    0.46    3.65
   2   1 -36   -3.41    4.57
   2   1 -35    3.68    5.53
   2   1 -34    5.80    6.63
   2   1 -33    9.97    6.26
   2   1 -32    1.56    2.85
   2   1 -31    2.19    4.08
   2   1 -31    2.29    3.78
   2   1 -30   -2.92    3.81
   2   1 -30    4.01    6.36
   2   1 -29   -6.03    7.56
   2   1 -29    3.18    4.54
   2   1 -28    2.88    2.32
   2   1 -28   -0.70    3.71
   2   1 -27    7.69    4.64
   2   1 -27   15.54    7.85
   2   1 -26    1.39    1.92
   2   1 -26    1.03    2.82
   2   1 -25   11.33    6.10
   2   1 -25   16.04    8.58
   2   1 -24   13.72    7.16
   2   1 -24   26.61   10.24
   2   1 -23   13.02    7.22
   2   1 -22   -5.87    4.14
   2   1 -21    2.02    1.69
   2   1 -20    1.29    2.72
   2   1 -19   21.18    7.46
   2   1 -18   31.55    9.15
   2   1 -17   34.00    8.91
   2   1 -16    3.55    3.91
   2   1 -15   28.50    8.05
   2   1 -14   25.38    6.96
   2   1 -13   40.03    8.72
   2   1 -12   13.62    4.27
   2   1 -11  181.11   19.39
   2   1 -11  192.94   16.21
   2   1 -10   56.73   10.44
   2   1 -10   52.59    7.59
   2   1  -9    2.25    1.29
   2   1  -9    2.62    1.42
   2   1  -8  335.11   25.58
   2   1  -8  329.41   20.08
  -2  -1   7   -0.96    0.99
   2   1  -7   -0.17    0.63
   2   1  -7   -2.25    1.59
   2   1  -6    7.19    3.58
  -2  -1   6    2.35    1.42
   2   1  -6    2.35    1.09
   2   1  -5  362.68   24.22
   2   1  -5  365.33   19.22
  -2  -1   5  247.05   16.57
   2   1  -5  372.45   17.03
  -2  -1   4   21.77    4.84
   2   1  -4   22.80    5.17
   2   1  -4   21.31    3.38
  -2  -1   3  225.51   17.99
   2   1  -3  208.15   12.59
   2   1  -3  236.05   17.93
  -2  -1   3  230.39   16.30
   2   1  -2  195.29   15.54
  -2  -1   2  210.20   14.68
  -2  -1   2  188.99   15.97
   2   1  -2  191.02   16.34
  -2  -1   2  146.44   10.54
   2   1  -1 1026.36   49.08
  -2  -1   1 1138.44   46.36
  -2  -1   1  781.16   40.63
  -2  -1   1  991.80   48.48
   2   1   0   67.60    9.05
  -2  -1   0   70.42    9.48
  -2  -1   0   73.50    8.68
  -2  -1  -1 1189.21   55.74
  -2  -1  -1 1061.82   56.07
   2   1   1 1219.83   51.17
   2   1   2  107.24    9.44
  -2  -1  -2  130.20   12.16
  -2  -1  -2   97.73   11.17
  -2  -1  -3  269.59   19.75
  -2  -1  -4   29.53    6.00
   2   1   5  133.02   12.20
  -2  -1  -5  108.53   12.63
  -2  -1  -6   49.78    8.75
   2   1   6   46.06    6.83
   2   1   7  284.01   19.68
  -2  -1  -7  280.69   22.93
   2   1   8    3.94    2.45
  -2  -1  -8    1.56    1.82
  -2  -1  -9   25.82    6.79
   2   1   9   25.19    5.14
  -2  -1 -10   37.08    7.82
   2   1  10   35.96    6.03
   2   1  11  291.73   19.92
  -2  -1 -11  272.64   25.22
   2   1  12   59.68    7.92
  -2  -1 -12   49.11   10.31
  -2  -1 -13   34.93    9.18
   2   1  13   30.69    5.63
   2   1  14   37.81    6.30
  -2  -1 -14   47.69   10.60
   2   1  15   23.36    4.94
  -2  -1 -15   21.97    7.06
   2   1  16   98.39   10.84
  -2  -1 -16  108.33   17.07
   2   1  17   16.87    4.11
  -2  -1 -17   26.78    8.48
  -2  -1 -18    2.72    1.46
   2   1  18    4.84    2.22
  -2  -1 -19   11.83    5.24
  -2  -1 -20    4.24    3.48
  -2  -1 -21   15.84    6.59
  -2  -1 -22    3.55    5.60
  -2  -1 -23   -1.19    2.72
  -2  -1 -24    3.68    6.50
  -2  -1 -25    3.78    7.59
  -2  -1 -26   -5.67    4.44
  -2  -1 -27   -5.07    5.63
  -2  -1 -28    0.03    1.99
  -2  -1 -29   -1.39    3.88
  -2  -1 -30    8.15    4.31
  -2  -1 -31    6.56    6.20
  -2  -1 -32    5.40    6.63
  -2  -1 -33   -0.73    4.97
  -2  -1 -34    2.29    3.25
   3   1 -36   -3.08    4.51
   3   1 -35    3.48    2.65
   3   1 -35   -4.90    6.26
   3   1 -34   -2.32    5.77
   3   1 -34   -2.32    6.63
   3   1 -33   -2.88    6.20
   3   1 -33    8.19    6.53
   3   1 -32   13.45    8.52
   3   1 -32   -2.35    3.88
   3   1 -31   -3.84    4.08
   3   1 -31   -2.22    0.89
   3   1 -30    0.53    2.98
   3   1 -30    5.90    5.83
   3   1 -29    5.07    6.89
   3   1 -29   -3.68    5.17
   3   1 -28   -2.52    4.27
   3   1 -27   12.29    5.80
   3   1 -26    5.14    4.64
   3   1 -25    0.96    4.54
   3   1 -24    7.95    4.54
   3   1 -23   21.57    8.91
   3   1 -22  126.26   19.85
   3   1 -21   13.65    6.10
   3   1 -20   72.44   14.45
   3   1 -19   12.66    6.20
   3   1 -18   -1.96    3.45
   3   1 -17   18.16    5.90
   3   1 -17   14.98    6.73
   3   1 -16   17.43    5.60
   3   1 -16   11.23    3.98
   3   1 -15  151.65   16.50
   3   1 -15  139.22   19.29
   3   1 -14   41.95    8.09
   3   1 -14   31.28    8.32
   3   1 -13   91.90   14.52
   3   1 -13   93.82   11.53
   3   1 -12   71.15    9.44
   3   1 -12   88.08   14.05
   3   1 -11   98.95   14.58
   3   1 -11   90.54   10.44
   3   1 -10   97.46   13.85
   3   1 -10   90.64   10.01
   3   1  -9  121.52   11.13
   3   1  -9  110.82   14.71
   3   1  -8   52.19    9.41
   3   1  -8   52.03    6.66
  -3  -1   7  139.19   12.63
   3   1  -7  163.48   17.33
   3   1  -7  161.16   11.76
   3   1  -6   79.17   11.63
   3   1  -6   83.51    7.16
   3   1  -6   88.25    7.85
   3   1  -5  176.17   10.64
  -3  -1   5  211.23   18.66
   3   1  -5  188.23   12.00
   3   1  -5  165.70   17.53
   3   1  -4    9.61    3.61
  -3  -1   4    6.59    3.38
   3   1  -4    4.41    3.08
   3   1  -4    6.10    1.82
  -3  -1   3   -0.86    1.79
   3   1  -3    2.55    1.23
   3   1  -3   -1.52    1.56
   3   1  -2   17.17    5.00
  -3  -1   2   22.63    5.67
  -3  -1   2   23.89    6.10
  -3  -1   1  228.10   20.02
  -3  -1   1  249.21   13.16
   3   1  -1  227.07   20.55
  -3  -1   1  227.60   19.75
  -3  -1   0   -0.83    2.45
   3   1   0   -0.70    1.26
  -3  -1   0    2.49    2.32
  -3  -1  -1  643.34   39.24
  -3  -1  -1  707.03   41.26
  -3  -1  -2   52.89    8.82
  -3  -1  -2   57.33    9.54
  -3  -1  -3  114.23   13.26
  -3  -1  -3   96.17   12.86
  -3  -1  -4  286.52   23.83
  -3  -1  -4  280.23   22.40
  -3  -1  -5  101.41   12.23
  -3  -1  -5   89.54   12.63
  -3  -1  -6  158.47   17.30
  -3  -1  -6  126.00   14.12
  -3  -1  -7  143.89   15.05
  -3  -1  -7  119.87   15.64
  -3  -1  -8  116.35   13.69
  -3  -1  -8  131.40   16.24
  -3  -1  -9    5.43    3.05
  -3  -1  -9    9.58    4.01
  -3  -1 -10  105.32   15.61
  -3  -1 -11   23.20    7.12
  -3  -1 -12    2.98    3.51
  -3  -1 -13    4.71    4.18
  -3  -1 -14   68.60   13.55
  -3  -1 -15   15.51    5.67
  -3  -1 -16   50.77   12.56
  -3  -1 -17    0.89    2.25
  -3  -1 -18   19.19    8.02
  -3  -1 -19    4.90    3.81
  -3  -1 -20   15.24    8.05
  -3  -1 -21    6.76    4.84
  -3  -1 -22   -4.08    2.35
  -3  -1 -23   -1.13    1.62
  -3  -1 -24   11.57    8.22
  -3  -1 -25    3.55    5.70
  -3  -1 -26    2.32    4.77
  -3  -1 -27   -0.76    2.32
  -3  -1 -28   -1.49    1.59
  -3  -1 -29    0.50    1.09
  -3  -1 -30   -2.55    3.71
  -3  -1 -31   -5.04    4.51
  -3  -1 -32   -7.03    4.90
   4   1 -36   -1.86    3.38
   4   1 -36   -1.39    4.34
   4   1 -35    1.42    3.55
   4   1 -35   -0.89    2.49
   4   1 -34    2.78    5.80
   4   1 -34   -1.72    3.74
   4   1 -33   -3.65    5.43
   4   1 -33   -0.13    3.81
   4   1 -32    4.04    3.88
   4   1 -32    5.30    6.10
   4   1 -31   -3.41    4.84
   4   1 -30   -1.66    2.85
   4   1 -29   -1.89    3.78
   4   1 -28    8.28    6.06
   4   1 -27   11.13    7.09
   4   1 -26    4.08    4.90
   4   1 -25    6.86    6.66
   4   1 -24   22.67    8.02
   4   1 -23   14.22    6.99
   4   1 -22    4.21    3.38
   4   1 -21   37.88   11.53
   4   1 -21   45.00    9.91
   4   1 -20   15.51    7.06
   4   1 -20   18.49    6.96
   4   1 -19    0.73    2.12
   4   1 -19    1.96    3.31
   4   1 -18   20.28    6.06
   4   1 -18   15.94    6.93
   4   1 -17    0.80    0.56
   4   1 -17    1.86    7.56
   4   1 -16    6.03    3.55
   4   1 -16    8.28    3.02
   4   1 -15   66.01   13.36
   4   1 -15   58.56    9.74
   4   1 -14   30.16    6.66
   4   1 -14   27.27    8.02
   4   1 -13   67.60    9.88
   4   1 -13   74.36   13.65
   4   1 -12    4.24    2.75
   4   1 -12   -1.79    0.86
   4   1 -11    9.68    5.04
   4   1 -11   12.16    3.55
   4   1 -10  133.78   17.96
   4   1 -10  131.10   12.69
   4   1  -9   13.06    3.35
   4   1  -9   17.50    5.97
   4   1  -8  898.21   52.72
   4   1  -8  853.64   41.72
   4   1  -8  779.04   36.85
   4   1  -7   -0.80    2.12
   4   1  -7    0.83    0.73
   4   1  -7   -0.33    0.89
   4   1  -6   70.85   12.33
  -4  -1   6   83.74   13.45
   4   1  -6   75.43    8.62
   4   1  -5   10.21    4.57
   4   1  -5    2.82    2.98
   4   1  -5    9.91    3.08
  -4  -1   5   22.90    6.69
   4   1  -4   86.43   13.92
   4   1  -4   91.80   10.04
  -4  -1   4  149.82   17.86
   4   1  -3   16.54    5.24
  -4  -1   3   19.98    6.30
   4   1  -2    4.08    3.58
  -4  -1   2    4.51    3.05
  -4  -1   1    6.26    3.94
   4   1  -1    3.51    2.19
  -4  -1   0  315.22   27.57
  -4  -1  -1  146.91   18.03
  -4  -1  -1  134.55   16.04
  -4  -1  -2   26.78    7.69
  -4  -1  -2   24.92    6.86
  -4  -1  -3  106.15   15.67
  -4  -1  -3   99.15   13.22
  -4  -1  -4   71.51   13.45
  -4  -1  -4   75.29   11.37
  -4  -1  -5   19.12    5.70
  -4  -1  -5   15.24    5.93
  -4  -1  -6    0.60    1.99
  -4  -1  -6   -0.83    0.96
  -4  -1  -7   24.79    7.26
  -4  -1  -7   31.68    7.22
  -4  -1  -8  244.50   22.17
  -4  -1  -8  292.62   27.57
  -4  -1  -9   32.18    7.22
  -4  -1  -9   40.00   10.31
  -4  -1 -10  157.18   20.05
  -4  -1 -10  132.82   15.51
  -4  -1 -11    4.90    2.82
  -4  -1 -11    8.38    5.14
  -4  -1 -12   45.17    8.55
  -4  -1 -12   56.93   12.26
  -4  -1 -13  193.34   24.06
  -4  -1 -13  190.02   18.86
  -4  -1 -14    7.95    3.45
  -4  -1 -14   10.94    5.63
  -4  -1 -15    2.65    0.70
  -4  -1 -15    5.90    3.55
  -4  -1 -16   32.87    7.52
  -4  -1 -16   45.07   12.53
  -4  -1 -17    2.98    1.82
  -4  -1 -17    5.10    3.28
  -4  -1 -18   -2.98    3.61
  -4  -1 -19    9.81    6.06
  -4  -1 -20   10.57    6.26
  -4  -1 -21    1.42    2.49
  -4  -1 -22   -2.65    3.45
  -4  -1 -23    1.09    4.01
  -4  -1 -24    5.87    2.62
  -4  -1 -25   -0.33    3.94
  -4  -1 -26    7.09    5.67
  -4  -1 -27    7.12    5.30
  -4  -1 -28   -2.32    7.26
  -4  -1 -29   -0.33    6.16
  -4  -1 -30    1.96    4.44
  -4  -1 -31   -6.69    7.22
   5   1 -35    1.03    2.55
   5   1 -35    8.38    8.25
   5   1 -34   -0.70    5.67
   5   1 -33   -5.40    6.03
   5   1 -32   -6.93    6.50
   5   1 -31   -0.83    0.83
   5   1 -30   -3.18    3.58
   5   1 -29    1.59    3.58
   5   1 -28    6.43    6.13
   5   1 -27   -1.33    3.02
   5   1 -26   -3.94    4.21
   5   1 -25    4.08    3.88
   5   1 -24    4.04    4.51
   5   1 -23    3.61    2.82
   5   1 -23   -1.13    3.51
   5   1 -22    4.18    3.71
   5   1 -22    3.55    2.29
   5   1 -21    1.33    1.96
   5   1 -21    3.71    3.45
   5   1 -20   -1.03    0.17
   5   1 -20   -0.43    1.42
   5   1 -19   33.11    8.15
   5   1 -19   38.47   10.94
   5   1 -18    0.66    2.85
   5   1 -18    0.60    1.59
   5   1 -17   11.73    4.31
   5   1 -17    6.63    4.37
   5   1 -16    7.32    3.31
   5   1 -16    9.91    3.71
   5   1 -15   27.41    9.08
   5   1 -15   30.16    7.06
   5   1 -14   44.31   12.29
   5   1 -14   51.70    8.95
   5   1 -13   22.93    5.83
   5   1 -13   21.91    7.32
   5   1 -12   21.47    5.30
   5   1 -12   27.74    8.95
   5   1 -11   65.45    9.41
   5   1 -11   46.53   11.63
   5   1 -10   12.00    4.67
   5   1 -10    7.26    1.79
   5   1 -10   11.23    3.91
   5   1  -9  122.12   12.89
   5   1  -9  125.57   18.56
   5   1  -8   63.69   13.02
   5   1  -8   61.77    8.72
  -5  -1   7  143.53   20.51
   5   1  -7  108.96   12.23
   5   1  -7  116.15   17.83
   5   1  -6    1.23    1.59
   5   1  -6    5.63    4.37
  -5  -1   6    9.11    5.67
   5   1  -6   -0.73    2.19
  -5  -1   5   98.52   16.47
   5   1  -5   85.76   10.97
   5   1  -5   84.97   14.42
   5   1  -4   90.60   14.35
  -5  -1   4   82.25   14.68
   5   1  -4   74.66   10.21
  -5  -1   3    7.09    4.18
   5   1  -3    0.10    2.45
   5   1  -2    0.36    0.83
  -5  -1   2    3.15    4.04
  -5  -1   1   13.95    5.43
   5   1  -1   20.58    6.89
  -5  -1   0   11.53    5.87
   5   1   0    8.35    4.24
  -5  -1  -1   -0.33    2.55
  -5  -1  -2   44.64   10.64
  -5  -1  -3    1.89    1.56
  -5  -1  -4   21.64    8.15
  -5  -1  -5    3.08    2.42
  -5  -1  -6   42.32    9.31
  -5  -1  -6   39.57   10.21
  -5  -1  -7    1.69    1.36
  -5  -1  -7   -0.66    1.33
  -5  -1  -8   11.80    4.94
  -5  -1  -8   18.19    7.59
  -5  -1  -9    1.36    2.29
  -5  -1  -9    1.56    3.18
  -5  -1 -10   -1.23    3.18
  -5  -1 -10    1.79    0.99
  -5  -1 -11   14.58    6.10
  -5  -1 -11   13.85    4.81
  -5  -1 -12    2.25    1.89
  -5  -1 -12   12.13    6.66
  -5  -1 -13    1.72    2.19
  -5  -1 -13    7.56    6.40
  -5  -1 -14   78.67   11.67
  -5  -1 -14   78.34   16.40
  -5  -1 -15   19.29    6.69
  -5  -1 -16    5.17    4.34
  -5  -1 -17   15.84    7.19
  -5  -1 -18    8.22    6.33
  -5  -1 -19    0.40    4.57
  -5  -1 -20    2.42    5.20
  -5  -1 -21   12.13    7.92
  -5  -1 -22    3.21    4.27
  -5  -1 -23   -2.98    3.61
  -5  -1 -24    9.48    7.49
  -5  -1 -25    2.09    1.99
  -5  -1 -26   -4.31    5.20
  -5  -1 -27    1.09    2.22
  -5  -1 -28   -9.44    7.82
  -5  -1 -29   -0.83    4.34
   6   1 -33   -4.04    4.21
   6   1 -32   -3.31    6.86
   6   1 -31   -6.76    2.45
   6   1 -30   10.34    6.40
   6   1 -29   -1.13    5.97
   6   1 -28    4.57    6.26
   6   1 -27    3.21    4.31
   6   1 -26   -1.79    3.74
   6   1 -25    2.39    4.24
   6   1 -24    0.20    1.19
   6   1 -23   15.21    7.66
   6   1 -22    0.63    4.71
   6   1 -21    6.99    5.24
   6   1 -20    0.93    1.56
   6   1 -19    3.38    3.84
   6   1 -18   15.77    5.67
   6   1 -18   17.13    8.82
   6   1 -17   61.84   14.91
   6   1 -17   48.75    9.88
   6   1 -16    4.21    3.45
   6   1 -16    2.45    2.49
   6   1 -15    6.13    3.35
   6   1 -15    6.63    6.26
   6   1 -14    7.36    4.90
   6   1 -14    7.46    3.65
   6   1 -13   20.05    8.65
   6   1 -13    9.61    4.04
   6   1 -12    0.07    1.33
   6   1 -12    0.76    3.74
   6   1 -11   52.06    9.11
   6   1 -11   54.22   14.02
   6   1 -10   17.93    8.15
   6   1 -10   19.49    5.77
   6   1  -9   10.64    6.10
   6   1  -9   19.65    5.47
   6   1  -8    7.29    5.04
   6   1  -8    1.62    2.02
   6   1  -7  147.14   23.07
   6   1  -7  133.68   15.31
  -6  -1   7  191.51   27.14
   6   1  -6   14.08    6.23
   6   1  -6   24.42    8.58
  -6  -1   6   19.22    6.96
   6   1  -6   16.24    5.04
   6   1  -5   41.59   10.54
  -6  -1   5   51.47   13.62
   6   1  -5   39.20    8.35
   6   1  -4   22.73    8.15
   6   1  -4   25.19    7.03
  -6  -1   4   33.37   11.50
   6   1  -3    3.05    2.65
  -6  -1   3   11.13    6.36
  -6  -1   2   88.05   17.27
   6   1  -2  109.39   18.72
  -6  -1   1    7.19    4.18
   6   1  -1    8.05    5.60
  -6  -1   0    6.10    2.85
   6   1   0   17.43    7.06
  -6  -1  -1   32.48   10.67
  -6  -1  -2    7.22    4.11
  -6  -1  -3    1.29    1.86
  -6  -1  -3    3.41    1.69
  -6  -1  -4   12.56    6.83
  -6  -1  -5    0.73    2.85
  -6  -1  -6   -0.17    2.85
  -6  -1  -7   -0.63    1.19
  -6  -1  -8   -2.05    4.41
  -6  -1  -9   -2.78    3.45
  -6  -1 -10   -1.42    4.31
  -6  -1 -11   13.98    7.22
  -6  -1 -12    2.68    0.56
  -6  -1 -13    9.84    6.36
  -6  -1 -14    7.56    6.40
  -6  -1 -15   18.16    9.21
  -6  -1 -16    6.13    6.79
  -6  -1 -17    4.31    5.47
  -6  -1 -18    2.65    2.39
  -6  -1 -19   -0.70    0.76
  -6  -1 -20    1.33    1.49
  -6  -1 -21    6.40    7.19
  -6  -1 -22    8.75    8.45
  -6  -1 -23    5.20    6.59
  -6  -1 -24    0.20    4.57
  -6  -1 -25   -1.52    2.45
  -6  -1 -26    3.02    1.86
  -6  -1 -27   -1.69    3.98
   7   1 -31   -0.73    3.02
   7   1 -30    1.66    4.34
   7   1 -29   -1.79    1.99
   7   1 -28    1.49    3.71
   7   1 -27   20.55   10.74
   7   1 -26    1.46    1.89
   7   1 -25   -1.26    4.61
   7   1 -24    0.10    3.25
   7   1 -23    4.87    5.24
   7   1 -22   -2.82    3.61
   7   1 -21    6.36    5.90
   7   1 -20   -1.99    3.25
   7   1 -19    1.79    3.88
   7   1 -18    4.90    5.83
   7   1 -17    4.64    0.86
   7   1 -16   -7.16    7.82
   7   1 -15    1.86    0.56
   7   1 -14    0.70    2.22
   7   1 -13   -1.26    5.37
   7   1 -12   -8.35    7.66
   7   1 -11    2.19    4.84
   7   1 -10   17.37    8.98
   7   1  -9   -4.21    5.70
  -7  -1   8   14.52    9.25
   7   1  -8   10.90    7.09
   7   1  -7   23.96   10.37
  -7  -1   7   38.67   14.12
   7   1  -6   88.75   14.18
   7   1  -6   98.49   20.41
  -7  -1   6  110.12   22.27
   7   1  -6   30.79    9.71
   7   1  -5    4.51    4.01
   7   1  -5   -0.03    1.89
  -7  -1   5   13.95    9.25
  -7  -1   4   54.55   15.54
   7   1  -4   30.09    9.44
   7   1  -4   36.69   10.84
   7   1  -3   31.12   10.60
   7   1  -3   40.20   10.87
  -7  -1   3   50.01   14.85
  -7  -1   2   31.95   10.70
   7   1  -2   25.22   10.04
  -7  -1   1    4.57    4.87
   7   1  -1    1.23    1.89
  -7  -1   0    4.61    5.70
   7   1   0   -2.22    3.61
   7   1   1   -0.56    4.57
  -7  -1  -1    3.15    3.91
  -7  -1  -2   35.06   11.43
  -7  -1  -3    7.49    4.11
  -7  -1  -4   24.92   10.27
  -7  -1  -5    5.34    5.83
  -7  -1  -6   -0.93    1.36
  -7  -1  -7   11.00    6.83
  -7  -1  -8    1.19    2.49
  -7  -1  -9   19.25    9.97
  -7  -1 -10    8.55    6.89
  -7  -1 -11    3.71    4.84
  -7  -1 -12   16.37    9.68
  -7  -1 -13   15.77    8.52
  -7  -1 -14    4.57    5.30
  -7  -1 -15    4.08    4.90
  -7  -1 -16    6.50    5.14
  -7  -1 -17    2.95    4.97
  -7  -1 -18    3.68    5.04
  -7  -1 -19    0.76    4.31
  -7  -1 -20   -6.93    6.86
  -7  -1 -21    3.35    5.34
  -7  -1 -22    3.48    4.94
  -7  -1 -23    9.74    7.56
  -7  -1 -24    3.35    5.34
   8   1 -28   -2.85    3.88
   8   1 -27   -0.56    5.24
   8   1 -26   -0.27    4.61
   8   1 -25   20.38   11.70
   8   1 -24    6.03    6.23
   8   1 -23    5.63    5.07
   8   1 -22    6.73    5.00
   8   1 -21   -1.59    5.04
   8   1 -20    4.41    4.67
   8   1 -19    3.71    6.23
   8   1 -18    5.10    5.73
   8   1 -17   -1.52    4.77
   8   1 -16   -4.67    5.07
   8   1 -15   -0.60    1.49
   8   1 -14   -0.86    5.40
   8   1 -13    8.95    7.19
   8   1 -12    2.12    3.98
   8   1 -11   -1.52    0.50
   8   1 -10   14.98   10.41
   8   1  -9    8.88    5.50
  -8  -1   8   32.18   13.42
   8   1  -8   21.51    9.94
   8   1  -7   -6.89    6.99
  -8  -1   7    8.48    6.23
   8   1  -6   -2.92    4.47
  -8  -1   6    6.30    4.64
   8   1  -6    2.78    4.97
   8   1  -5   -0.03    2.88
  -8  -1   5    3.78    5.27
  -8  -1   4    1.39    3.38
   8   1  -4   -1.82    5.80
  -8  -1   3    4.27    4.44
   8   1  -3   21.04   10.21
   8   1  -2   35.92   13.39
  -8  -1   2   34.37   13.39
  -8  -1   1    0.96    3.78
   8   1  -1   -3.15    6.10
  -8  -1   0   -0.56    3.48
   8   1   0    3.84    2.98
  -8  -1  -1    0.96    1.82
   8   1   1   -3.61    3.91
  -8  -1  -2   10.60    6.36
   8   1   2   20.05    9.21
   8   1   3    3.98    7.03
  -8  -1  -3    7.39    3.21
  -8  -1  -4   -0.89    3.88
  -8  -1  -5   13.22    6.50
  -8  -1  -6    1.39    3.21
  -8  -1  -7   -0.80    3.88
  -8  -1  -8    2.52    5.07
  -8  -1  -9    9.61    7.95
  -8  -1 -10    4.64    5.83
  -8  -1 -11    1.62    4.34
  -8  -1 -12    0.27    2.42
  -8  -1 -13    1.16    5.14
  -8  -1 -14   -0.27    3.74
  -8  -1 -15   -6.66    7.52
  -8  -1 -16   -0.83    3.08
  -8  -1 -17    0.40    4.24
  -8  -1 -18    2.12    3.05
  -8  -1 -19    5.10    6.76
  -8  -1 -20    4.04    2.78
  -8  -1 -21    0.07    3.81
   9   1 -25   -1.69    5.97
   9   1 -24   12.56    9.81
   9   1 -23   -1.42    4.77
   9   1 -22   -3.84    7.32
   9   1 -21   -3.48    4.67
   9   1 -20   -7.99    8.75
   9   1 -19   -0.73    4.21
   9   1 -18    6.10    6.16
   9   1 -17    0.63    1.96
   9   1 -16    3.88    2.42
   9   1 -15   -0.03    3.35
   9   1 -14    3.02    7.22
   9   1 -13   12.73    8.78
   9   1 -12   -6.46    8.98
   9   1 -11    7.09    7.72
   9   1 -10    6.83    5.14
   9   1  -9   -1.86    2.62
   9   1  -8    8.58    8.91
   9   1  -7   -5.34    6.30
  -9  -1   7    5.70    6.53
  -9  -1   6   17.93    9.94
   9   1  -6   11.50    8.32
  -9  -1   5    0.50    2.22
   9   1  -5    6.23    5.17
  -9  -1   4    2.88    5.04
  -9  -1   3  -10.77    9.31
  -9  -1   2   -4.84    5.73
   9   1  -1    3.08    4.21
  -9  -1   1    1.42    0.83
   9   1   0   -1.99    5.53
  -9  -1   0   -0.60    1.82
  -9  -1  -1    1.79    0.80
   9   1   1   -2.22    5.17
  -9  -1  -2    9.51    7.66
   9   1   2   13.19   11.37
  -9  -1  -3   -3.84    5.20
   9   1   3    9.71    7.85
   9   1   4  -12.16    9.01
  -9  -1  -4   13.06    9.41
  -9  -1  -5   -3.71    6.46
   9   1   5   -0.63    2.29
   9   1   6   15.91   12.00
  -9  -1  -6   -1.33    6.79
  -9  -1  -7   -2.62    5.53
  -9  -1  -8   -1.49    3.61
  -9  -1  -9   -0.10    3.74
  -9  -1 -10    0.76    3.65
  -9  -1 -11    3.02    4.81
  -9  -1 -12    3.15    4.04
  -9  -1 -13    2.19    4.67
  -9  -1 -14   -3.78    7.79
  -9  -1 -15   -1.96    3.71
  -9  -1 -16   -4.61    1.89
  10   1 -19   -1.79    2.88
  10   1 -18    3.84    1.13
  10   1 -17   -2.22    6.43
  10   1 -16   -7.46    6.40
  10   1 -15   -4.18    3.41
  10   1 -14   -2.85    8.85
  10   1 -13    3.28    4.41
  10   1 -12    3.35    3.55
  10   1 -11   -1.42    3.81
  10   1 -10  108.30   28.14
  10   1  -9    4.67    7.95
  10   1  -8    9.11    8.85
  10   1  -7    8.12    7.82
  10   1  -6    0.76    2.78
 -10  -1   6   -2.78   10.27
  10   1  -5   -4.54    6.50
 -10  -1   5   -2.45    1.29
 -10  -1   4    1.19    5.40
  10   1  -4   -8.09    7.22
 -10  -1   3   -4.57    5.57
 -10  -1   2   10.57   10.34
 -10  -1   1    1.76    4.08
 -10  -1   0    4.34    6.23
 -10  -1  -1    6.03    7.16
 -10  -1  -2   -0.63    5.60
 -10  -1  -3   17.46   10.44
 -10  -1  -4    2.09    0.43
 -10  -1  -5    3.08    4.41
 -10  -1  -6   -6.36    9.54
  10   1   6   -1.03    5.57
 -10  -1  -7    6.23    6.13
  10   1   7   -4.94    9.71
 -10  -1  -8   15.84   11.10
  10   1   8   -3.84   14.78
 -10  -1  -9   -8.82    8.09
  10   1   9    0.50    6.03
  10   1  10   -0.89    3.48
 -10  -1 -10   15.84    9.28
 -10  -1 -11   -4.27    6.20
 -11  -1   5   -1.96    4.74
 -11  -1   4    5.27    6.33
 -11  -1   3   -4.61    8.25
 -11  -1   2   -5.14    8.78
 -11  -1   1    2.92    5.17
 -11  -1   0   -5.47    5.73
 -11  -1  -1   -1.56    5.93
 -11  -1  -2    4.24    7.92
 -11  -1  -3   -3.35    8.15
 -10   2  -6    5.40    8.02
 -10   2  -5    4.04    3.65
 -10   2  -4   -0.66    5.00
 -10   2  -3    2.22    2.95
 -10   2  -2   -5.90    7.06
 -10   2  -1    0.10    5.00
  10  -2   1    1.29    1.03
 -10   2   0    2.82    4.64
  10  -2   0   -2.45    4.97
  10  -2  -1   -4.37    5.57
 -10   2   1    4.71    5.90
  10  -2  -2   -5.07    7.06
 -10   2   2    7.03    8.62
  10  -2  -3   -0.30    4.18
 -10   2   3   -6.59    7.16
 -10   2   4    0.30    1.59
  10  -2  -4    3.18    3.48
  10  -2  -5    3.45    1.26
 -10   2   5   -7.59    5.70
  10  -2  -6   -3.15    4.61
  10  -2  -7   -6.03    9.38
  10  -2  -8    2.82    2.25
  10  -2  -9    3.84    3.28
  10  -2  -9   -1.59    2.78
  10  -2 -10   -2.19    5.17
  10  -2 -10    0.53    3.48
  10  -2 -11    4.61    7.16
  10  -2 -11    4.44    5.93
  10  -2 -12    5.14    8.52
  10  -2 -12   -0.46    2.55
  10  -2 -13   -1.29    4.41
  10  -2 -13   -5.17    5.27
  10  -2 -14   -3.84    1.56
  10  -2 -15    7.06    8.58
  10  -2 -16   -6.46    4.51
  10  -2 -17   -0.56    3.28
  10  -2 -18   -3.21    3.48
  10  -2 -19   -1.16    2.58
  10  -2 -20  -16.47    9.88
  10  -2 -21   13.19   10.80
  -9   2 -14    7.79    8.95
  -9   2 -13   13.16    9.68
  -9   2 -12   15.31   10.47
  -9   2 -11   -5.77    5.20
  -9   2 -10    8.91    7.19
  -9   2  -9    0.23    5.60
  -9   2  -8    0.27    0.86
  -9   2  -7    4.77    4.84
  -9   2  -6   -2.45    2.82
  -9   2  -5    2.15    2.15
  -9   2  -4    5.67    8.32
  -9   2  -3    0.50    3.18
  -9   2  -2   -3.45    6.50
  -9   2  -1    6.96    3.65
  -9   2   0   30.65   13.59
   9  -2  -1   13.49    8.25
  -9   2   1    1.29    3.61
  -9   2   2    2.15    3.55
   9  -2  -2    7.39    8.91
   9  -2  -3    0.80    6.03
  -9   2   3    1.72    3.74
   9  -2  -4    0.40    2.12
  -9   2   4    4.11    6.83
  -9   2   5   13.26   10.57
   9  -2  -5   10.44    8.95
   9  -2  -6    6.00    4.64
  -9   2   6    6.73    6.56
   9  -2  -7   -0.99    2.78
   9  -2  -8    0.93    3.88
   9  -2  -9    4.90    5.40
   9  -2  -9    4.31    5.10
   9  -2 -10   15.64    9.81
   9  -2 -10    4.27    4.31
   9  -2 -11    8.05    6.20
   9  -2 -11    7.85    8.38
   9  -2 -12   12.00    7.95
   9  -2 -12    4.18    2.68
   9  -2 -13   -0.53    3.48
   9  -2 -13   -2.32    3.28
   9  -2 -14   -3.45    5.34
   9  -2 -14   -2.29    4.90
   9  -2 -15    2.09    2.68
   9  -2 -15   -0.27    3.51
   9  -2 -16   -0.43    0.99
   9  -2 -16   -0.60    3.51
   9  -2 -17   -4.67    6.30
   9  -2 -17    4.77    5.57
   9  -2 -18   -2.58    6.40
   9  -2 -18    6.36    5.20
   9  -2 -19    3.71    7.06
   9  -2 -19    4.71    7.03
   9  -2 -20   -2.82    5.17
   9  -2 -20   -2.05    0.63
   9  -2 -21    4.27    3.38
   9  -2 -21    3.02    6.16
   9  -2 -22   -4.24    8.02
   9  -2 -22    5.34    5.77
   9  -2 -23   -2.05    5.10
  -8   2 -19   -2.78    5.70
  -8   2 -18    4.11    1.69
  -8   2 -17   -1.26    3.98
  -8   2 -16    1.46    4.04
  -8   2 -15   -1.46    3.65
  -8   2 -14   -4.90    1.86
  -8   2 -13   -1.46    2.98
  -8   2 -12   -3.38    5.20
  -8   2 -11    5.97    6.83
  -8   2 -10    5.00    2.92
  -8   2  -9   -3.35    4.27
  -8   2  -8    3.15    2.12
  -8   2  -7    6.43    6.20
  -8   2  -6    9.11    7.46
  -8   2  -5   13.59    8.22
  -8   2  -4   -0.40    3.61
  -8   2  -3    1.56    0.56
  -8   2  -2   22.20   10.34
  -8   2  -1   10.17    7.09
  -8   2   0   12.73    7.62
  -8   2   1   -2.52    5.70
   8  -2  -2   -1.56    3.38
  -8   2   2    5.30    3.38
   8  -2  -3   -0.70    6.00
  -8   2   3   -2.78    6.23
   8  -2  -4   -5.20    6.00
  -8   2   4   -1.62    5.53
   8  -2  -5   13.59    9.81
  -8   2   5   17.40    9.38
   8  -2  -6    6.99    6.69
  -8   2   6   -1.23    3.88
  -8   2   7    9.31    6.63
   8  -2  -7   11.63    7.19
   8  -2  -8   17.66   11.13
   8  -2  -9    0.00    2.75
   8  -2 -10   -7.99    7.66
   8  -2 -10   -6.23    6.86
   8  -2 -11    2.62    7.49
   8  -2 -11    3.02    3.58
   8  -2 -12    0.30    3.15
   8  -2 -12    0.96    3.58
   8  -2 -13   -1.72    5.04
   8  -2 -13   -4.64    4.18
   8  -2 -14    3.05    4.67
   8  -2 -14   -1.82    3.12
   8  -2 -15    9.44    7.92
   8  -2 -15   10.24    7.99
   8  -2 -16    4.74    7.39
   8  -2 -16   -1.92    4.57
   8  -2 -17    1.66    1.49
   8  -2 -17    5.17    5.70
   8  -2 -18    3.41    5.07
   8  -2 -18    3.15    3.08
   8  -2 -19    0.20    2.88
   8  -2 -19    8.28    3.58
   8  -2 -20    4.77    5.60
   8  -2 -20    1.36    4.47
   8  -2 -21   -2.62    5.73
   8  -2 -21   12.23    7.16
   8  -2 -22   -0.63    2.29
   8  -2 -22    4.41    5.24
   8  -2 -23   20.94   11.27
   8  -2 -23   -0.96    5.14
   8  -2 -24   -1.33    0.93
   8  -2 -24   -1.72    2.52
   8  -2 -25    1.16    4.08
   8  -2 -26   -0.17    6.89
   8  -2 -27   -3.61    6.89
   8  -2 -28   25.09   14.25
   8  -2 -29   -1.59    5.34
  -7   2 -25    3.31    5.20
  -7   2 -24    4.90    5.60
  -7   2 -23    4.71    5.14
  -7   2 -23   -0.36    4.87
  -7   2 -22   11.83    7.49
  -7   2 -22    1.96    3.98
  -7   2 -21   -1.36    3.58
  -7   2 -21    1.56    4.14
  -7   2 -20   -2.32    2.42
  -7   2 -20    5.90    7.26
  -7   2 -19    7.06    5.50
  -7   2 -19    7.36    7.92
  -7   2 -18    2.12    5.07
  -7   2 -18    2.35    4.54
  -7   2 -17    4.08    6.00
  -7   2 -17   -2.65    5.93
  -7   2 -16    9.74    7.22
  -7   2 -16   29.10   10.80
  -7   2 -15   14.88    9.35
  -7   2 -15   14.25    9.21
  -7   2 -14    0.13    3.74
  -7   2 -14    9.18    6.69
  -7   2 -13   -3.81    2.42
  -7   2 -13    4.84    8.15
  -7   2 -12   -0.10    5.50
  -7   2 -12   -0.70    2.49
  -7   2 -11    0.73    2.39
  -7   2 -11    2.32    3.55
  -7   2 -10    6.50    5.60
  -7   2 -10   16.17    8.58
  -7   2  -9   -0.93    4.18
  -7   2  -9    0.40    2.15
  -7   2  -8    0.40    2.98
  -7   2  -8   -2.29    1.36
  -7   2  -7   19.95    8.45
  -7   2  -7    9.25    6.83
  -7   2  -6    5.53    4.18
  -7   2  -6    2.22    3.68
  -7   2  -5    3.58    1.23
  -7   2  -5    1.16    4.71
  -7   2  -4   -1.59    2.65
  -7   2  -4    9.51    7.39
  -7   2  -3   21.34   10.11
  -7   2  -3   13.79    6.10
  -7   2  -2   19.55    8.05
  -7   2  -2   17.50    9.61
  -7   2  -1    0.50    3.38
  -7   2  -1    0.56    1.76
  -7   2   0   11.80    5.70
  -7   2   1   33.60   11.80
  -7   2   2   -0.70    5.73
  -7   2   3   -0.30    2.15
   7  -2  -3    7.56    5.57
   7  -2  -4    2.45    5.00
  -7   2   4   -9.18    7.16
  -7   2   5    6.10    3.08
   7  -2  -5   -7.03    6.59
  -7   2   6    4.01    5.90
   7  -2  -6    5.77    5.37
   7  -2  -7    6.30    5.80
  -7   2   7    1.92    3.55
   7  -2  -8    0.83    1.39
   7  -2  -9   72.41   17.46
   7  -2 -10    1.82    1.72
   7  -2 -10   -1.46    4.21
   7  -2 -11    1.33    1.46
   7  -2 -11    2.75    2.42
   7  -2 -12   10.77    7.16
   7  -2 -12    1.19    5.63
   7  -2 -13   -0.13    0.63
   7  -2 -13    4.44    4.87
   7  -2 -14    6.23    4.94
   7  -2 -14   -4.57    5.53
   7  -2 -15    5.20    0.93
   7  -2 -15    3.35    5.67
   7  -2 -16    3.35    2.25
   7  -2 -16   -3.35    4.11
   7  -2 -17   -2.98    1.29
   7  -2 -17   -7.56    6.76
   7  -2 -18   -4.90    5.17
   7  -2 -18    5.93    4.08
   7  -2 -19    0.89    1.19
   7  -2 -19    3.18    4.24
   7  -2 -20   -0.20    3.58
   7  -2 -20   -0.23    4.64
   7  -2 -21    0.00    5.00
   7  -2 -21   -7.26    7.49
   7  -2 -22   -0.60    5.24
   7  -2 -22    3.71    1.29
   7  -2 -23    2.25    4.54
   7  -2 -23    4.84    1.59
   7  -2 -24   -0.83    4.18
   7  -2 -24   -0.07    2.05
   7  -2 -25    0.66    2.62
   7  -2 -25    2.32    3.38
   7  -2 -26    4.18    5.47
   7  -2 -27    6.43    5.83
   7  -2 -28    4.51    6.16
   7  -2 -29    0.46    1.96
   7  -2 -30   -1.56    6.30
   7  -2 -31    4.84    5.50
  -6   2 -27    0.00    5.14
  -6   2 -26    1.99    5.20
  -6   2 -26   11.37    6.56
  -6   2 -25   -3.45    5.63
  -6   2 -25   15.11   10.24
  -6   2 -24    8.98    7.72
  -6   2 -24   -0.53    4.71
  -6   2 -23    3.71    5.90
  -6   2 -23    3.84    3.91
  -6   2 -22    2.95    6.66
  -6   2 -22    3.28    5.27
  -6   2 -21    3.58    5.24
  -6   2 -21    4.24    3.84
  -6   2 -20    0.10    3.15
  -6   2 -20    1.13    5.04
  -6   2 -19    5.93    6.16
  -6   2 -19    7.32    6.10
  -6   2 -18    2.32    4.08
  -6   2 -18   -1.19    5.40
  -6   2 -17   -0.46    5.70
  -6   2 -17    3.38    1.79
  -6   2 -16    2.55    2.75
  -6   2 -16    3.31    4.84
  -6   2 -15    9.11    6.36
  -6   2 -15    8.45    6.16
  -6   2 -14    6.30    2.52
  -6   2 -14    5.73    6.93
  -6   2 -13   -0.99    2.15
  -6   2 -13    4.51    5.24
  -6   2 -12   12.46    7.82
  -6   2 -12   12.49    7.59
  -6   2 -11    0.27    2.15
  -6   2 -11    1.52    2.98
  -6   2 -10    6.63    5.14
  -6   2 -10    0.60    1.86
  -6   2  -9    9.81    6.46
  -6   2  -9    8.82    6.23
  -6   2  -8   18.16    8.12
  -6   2  -8   25.38   10.27
  -6   2  -7   10.37    5.97
  -6   2  -7   12.13    6.63
  -6   2  -6   11.07    5.87
  -6   2  -6    3.58    3.61
  -6   2  -5   31.25    9.61
  -6   2  -5   19.95    7.69
  -6   2  -4    2.49    3.58
  -6   2  -4    2.78    2.42
  -6   2  -3   -1.79    2.39
  -6   2  -3    5.27    3.48
  -6   2  -2  145.42   20.25
  -6   2  -2  147.40   22.67
  -6   2  -1    2.29    2.49
  -6   2  -1   -4.84    4.14
  -6   2   0    1.33    3.38
  -6   2   0    1.99    2.02
  -6   2   1   -1.82    3.25
  -6   2   2    8.72    7.09
   6  -2  -3    3.51    0.66
  -6   2   3   -4.74    4.27
  -6   2   4   52.33   13.09
   6  -2  -4   18.33    7.62
   6  -2  -5    3.88    2.05
  -6   2   5    6.43    4.18
   6  -2  -6    0.50    3.45
  -6   2   6    6.86    5.97
   6  -2  -7    2.02    4.18
  -6   2   7   15.91    8.45
   6  -2  -8  186.61   27.84
   6  -2  -9    1.49    4.61
   6  -2 -10   80.20   17.86
   6  -2 -10   74.76   15.48
   6  -2 -11    6.43    5.37
   6  -2 -11    1.56    0.66
   6  -2 -12   -1.76    0.76
   6  -2 -12    4.27    4.31
   6  -2 -13    3.12    3.74
   6  -2 -13    4.77    5.57
   6  -2 -14    6.33    5.00
   6  -2 -14    1.42    1.76
   6  -2 -15   11.53    6.43
   6  -2 -15   13.75    6.33
   6  -2 -16    1.82    0.93
   6  -2 -16    2.32    3.05
   6  -2 -17    1.79    3.68
   6  -2 -17    3.71    2.88
   6  -2 -18    5.57    5.20
   6  -2 -18    9.94    5.34
   6  -2 -19   -2.95    4.74
   6  -2 -19    2.49    4.04
   6  -2 -20   17.07    8.72
   6  -2 -20   18.23    8.32
   6  -2 -21   -3.61    5.47
   6  -2 -21    7.95    5.73
   6  -2 -22    2.39    5.24
   6  -2 -22    1.56    1.76
   6  -2 -23   -1.42    2.32
   6  -2 -23    9.41    5.90
   6  -2 -24    5.90    5.70
   6  -2 -24   -9.11    5.60
   6  -2 -25    7.75    6.76
   6  -2 -25    2.05    3.18
   6  -2 -26   -1.23    1.89
   6  -2 -26   -4.71    2.95
   6  -2 -27   -0.70    2.98
   6  -2 -28   -0.33    0.73
   6  -2 -29    0.40    2.95
   6  -2 -30    5.40    5.47
   6  -2 -31   -1.52    2.65
   6  -2 -32   -3.12    3.45
  -5   2 -29   -4.61    5.80
  -5   2 -28   12.00    7.46
  -5   2 -28   -2.49    3.71
  -5   2 -27   -1.79    0.96
  -5   2 -27   -2.42    5.50
  -5   2 -26    5.04    3.81
  -5   2 -26    0.30    3.84
  -5   2 -25    0.76    3.05
  -5   2 -25   -5.24    6.59
  -5   2 -24    7.26    6.30
  -5   2 -24    3.38    4.84
  -5   2 -23    2.12    3.65
  -5   2 -23   -1.13    3.35
  -5   2 -22    4.37    5.37
  -5   2 -22   -1.52    0.30
  -5   2 -21    1.19    2.65
  -5   2 -21   13.98    9.84
  -5   2 -20    1.33    5.27
  -5   2 -20    4.90    6.26
  -5   2 -19    1.69    1.79
  -5   2 -19    8.68    6.10
  -5   2 -18   -0.23    2.39
  -5   2 -18   -1.52    4.08
  -5   2 -17    3.08    3.02
  -5   2 -17    0.03    4.54
  -5   2 -16    2.98    4.71
  -5   2 -16    1.26    4.34
  -5   2 -15   -2.19    5.60
  -5   2 -15    2.29    3.08
  -5   2 -14   -0.03    4.84
  -5   2 -14    2.65    3.15
  -5   2 -13    7.89    5.87
  -5   2 -13   -0.33    1.49
  -5   2 -12    7.29    5.83
  -5   2 -12    3.68    4.08
  -5   2 -11   28.04    9.01
  -5   2 -11   31.05   10.21
  -5   2 -10    0.10    3.98
  -5   2 -10    4.90    4.61
  -5   2  -9   10.34    4.87
  -5   2  -9    8.62    5.07
  -5   2  -8   18.19    7.46
  -5   2  -8   13.45    5.37
  -5   2  -7   10.67    5.20
  -5   2  -7    9.97    4.64
  -5   2  -6    7.19    4.08
  -5   2  -6   -3.35    3.05
  -5   2  -5    9.58    5.67
  -5   2  -5    3.65    2.98
  -5   2  -4    6.10    3.48
  -5   2  -4    7.29    4.47
  -5   2  -3   76.49   14.18
  -5   2  -3   70.98   14.28
  -5   2  -2   41.95   10.11
  -5   2  -2   55.74   11.96
  -5   2  -1   46.56   10.47
  -5   2  -1   32.24    8.75
  -5   2   0    1.62    1.86
  -5   2   0    1.36    0.99
  -5   2   1   45.24   10.74
  -5   2   1   41.23   10.37
  -5   2   2    2.95    0.60
  -5   2   3    9.68    6.10
  -5   2   4   15.94    7.46
   5  -2  -4   17.23    8.62
   5  -2  -5  115.66   19.02
  -5   2   5  105.48   17.73
   5  -2  -6  219.28   26.68
  -5   2   6  227.07   26.74
   5  -2  -7   33.50   11.20
   5  -2  -8    5.73    4.87
   5  -2  -9   92.36   17.10
   5  -2 -10    1.52    0.53
   5  -2 -10    0.30    2.25
   5  -2 -11   43.84   10.24
   5  -2 -11   42.35   11.73
   5  -2 -12   48.38   12.36
   5  -2 -12   37.45    9.84
   5  -2 -13   46.86   12.59
   5  -2 -13   35.86    9.21
   5  -2 -14    0.80    3.35
   5  -2 -14   -0.93    2.58
   5  -2 -15   54.58   13.65
   5  -2 -15   38.41   10.21
   5  -2 -16   30.75   10.94
   5  -2 -16   30.42    9.08
   5  -2 -17    3.88    2.25
   5  -2 -17    2.68    3.84
   5  -2 -18    1.96    3.71
   5  -2 -18   10.84    5.90
   5  -2 -19   -2.42    2.42
   5  -2 -19   -1.09    3.58
   5  -2 -20    1.52    0.80
   5  -2 -20    7.72    5.04
   5  -2 -21   12.26    6.30
   5  -2 -21   14.91    7.89
   5  -2 -22   19.82    7.69
   5  -2 -22   17.10    8.68
   5  -2 -23   -0.23    3.51
   5  -2 -23    2.62    3.15
   5  -2 -24    4.18    5.83
   5  -2 -24    1.96    1.06
   5  -2 -25    5.17    4.08
   5  -2 -25    2.78    2.49
   5  -2 -26    3.31    5.37
   5  -2 -26    1.99    2.98
   5  -2 -27    6.53    5.47
   5  -2 -28    4.94    5.57
   5  -2 -29    4.31    4.41
   5  -2 -30   -0.17    3.45
   5  -2 -31    3.51    5.24
   5  -2 -32   -2.72    5.14
   5  -2 -33   -7.49    6.03
  -4   2 -30    3.94    4.24
  -4   2 -29   -4.94    5.70
  -4   2 -28    0.99    3.65
  -4   2 -27    4.81    7.06
  -4   2 -26    8.42    5.07
  -4   2 -25   10.41    7.62
  -4   2 -24   -1.06    2.78
  -4   2 -23   10.77    6.53
  -4   2 -22    6.79    4.90
  -4   2 -21    6.63    3.71
  -4   2 -20    3.45    6.40
  -4   2 -19   -3.08    3.94
  -4   2 -18    5.67    6.69
  -4   2 -18    1.06    2.19
  -4   2 -17    9.51    5.34
  -4   2 -17    4.64    4.01
  -4   2 -16   16.40    8.25
  -4   2 -16   20.38    7.79
  -4   2 -15   26.58    9.94
  -4   2 -15   16.83    7.72
  -4   2 -14   86.63   17.40
  -4   2 -14   80.89   15.28
  -4   2 -13    7.42    4.57
  -4   2 -13    2.52    2.88
  -4   2 -12   11.57    5.73
  -4   2 -12    9.41    4.18
  -4   2 -11    0.76    0.10
  -4   2 -11    3.61    3.58
  -4   2 -10  133.78   18.79
  -4   2 -10   99.58   17.10
  -4   2  -9    6.20    4.08
  -4   2  -9    1.46    1.99
  -4   2  -8    3.45    4.01
  -4   2  -8    9.54    5.07
  -4   2  -7    7.16    4.81
  -4   2  -7    2.29    3.51
  -4   2  -6   89.77   15.24
  -4   2  -6   97.26   15.21
  -4   2  -5   11.33    4.67
  -4   2  -5   11.43    5.27
  -4   2  -4    0.00    1.23
  -4   2  -4    5.77    4.44
  -4   2  -3   97.00   14.78
  -4   2  -3  117.94   16.87
  -4   2  -2   77.65   13.72
  -4   2  -2   64.85   11.50
  -4   2  -1   16.93    6.40
  -4   2  -1    9.41    4.08
  -4   2   0   19.85    6.23
  -4   2   0   15.77    5.30
  -4   2   1   23.26    6.76
  -4   2   1   24.03    7.22
  -4   2   2    2.02    2.62
  -4   2   3   11.76    4.77
  -4   2   4   94.61   14.78
   4  -2  -4   64.89   13.79
  -4   2   5  161.12   20.12
   4  -2  -5  197.54   23.00
   4  -2  -6  105.88   16.90
   4  -2  -7   -0.96    0.83
   4  -2  -7   87.02   16.01
   4  -2  -8  145.48   19.92
   4  -2  -9  116.88   14.85
   4  -2  -9   72.74   15.94
   4  -2 -10    7.82    4.54
   4  -2 -10   -1.62    3.38
   4  -2 -11   26.38    7.66
   4  -2 -11   27.21    8.82
   4  -2 -12   17.63    5.04
   4  -2 -12   12.79    6.30
   4  -2 -13   74.00   12.39
   4  -2 -13   84.97   15.77
   4  -2 -14   19.59    7.36
   4  -2 -14   19.09    6.43
   4  -2 -15   36.35   10.54
   4  -2 -15   34.90    8.25
   4  -2 -16   35.39   10.54
   4  -2 -16   32.24    8.32
   4  -2 -17   69.33   14.32
   4  -2 -17   65.42   12.49
   4  -2 -18   91.27   18.33
   4  -2 -18   92.59   16.50
   4  -2 -19   21.64    8.12
   4  -2 -19   12.89    5.17
   4  -2 -20   16.60    8.02
   4  -2 -20    9.61    3.38
   4  -2 -21   -1.42    4.81
   4  -2 -21    1.06    2.12
   4  -2 -22   -3.08    2.25
   4  -2 -22    3.35    4.21
   4  -2 -23   19.59    8.22
   4  -2 -23   23.20    9.35
   4  -2 -24    0.13    3.21
   4  -2 -24    0.00    2.65
   4  -2 -25   -2.05    2.82
   4  -2 -25    6.46    3.98
   4  -2 -26   -3.18    4.74
   4  -2 -26    1.46    2.35
   4  -2 -27   -1.19    4.04
   4  -2 -27   -2.78    2.65
   4  -2 -28   -3.61    4.47
   4  -2 -29   -1.49    3.81
   4  -2 -30    4.57    3.45
   4  -2 -31   -1.86    1.92
   4  -2 -32   -0.20    2.25
   4  -2 -33    4.14    5.20
   4  -2 -34   -1.29    3.74
  -3   2 -32    0.27    2.85
  -3   2 -31   -1.39    2.82
  -3   2 -30   -2.05    3.98
  -3   2 -29   -1.86    5.83
  -3   2 -28    5.93    5.50
  -3   2 -27   -1.99    2.62
  -3   2 -26   -1.76    2.49
  -3   2 -25    3.48    5.30
  -3   2 -24    2.85    4.14
  -3   2 -23    9.91    8.28
  -3   2 -22   -3.12    4.01
  -3   2 -21   -4.57    6.26
  -3   2 -20   17.46    8.42
  -3   2 -19    2.29    3.71
  -3   2 -18   24.52    9.28
  -3   2 -17   50.77   11.76
  -3   2 -16    2.19    2.45
  -3   2 -15   67.57   13.42
  -3   2 -14   20.75    7.42
  -3   2 -14   20.25    6.76
  -3   2 -13   45.53   10.47
  -3   2 -13   69.43   14.42
  -3   2 -13   31.15    5.10
  -3   2 -12   -4.08    3.91
  -3   2 -12    1.99    1.86
  -3   2 -12    0.50    0.86
  -3   2 -11   77.41   14.28
  -3   2 -11   59.95   11.53
  -3   2 -10    1.79    1.76
  -3   2 -10    1.52    1.76
  -3   2  -9   28.20    8.32
  -3   2  -9   30.79    8.09
  -3   2  -8    7.69    3.51
  -3   2  -8    2.29    1.69
  -3   2  -7   12.29    5.70
  -3   2  -7    8.75    3.94
  -3   2  -6  173.52   19.09
  -3   2  -6  213.15   22.57
  -3   2  -5   80.96   12.39
  -3   2  -5   97.30   14.58
  -3   2  -4    1.06    1.29
  -3   2  -4    2.45    0.40
  -3   2  -3   22.47    6.33
  -3   2  -3   26.45    6.79
  -3   2  -2   24.95    7.06
  -3   2  -2   13.42    4.57
  -3   2  -1    5.24    1.46
  -3   2  -1    5.67    3.35
  -3   2   0  868.05   50.50
  -3   2   0  974.66   54.65
  -3   2   1  185.45   19.45
  -3   2   1  178.65   18.03
  -3   2   2  178.79   18.16
  -3   2   2  158.94   18.19
   3  -2  -3   -0.53    0.99
  -3   2   3    2.15    2.72
  -3   2   4  180.61   19.29
   3  -2  -4  208.94   22.24
   3  -2  -5   59.35   11.90
   3  -2  -6   38.94    8.68
   3  -2  -6    0.20    0.53
   3  -2  -7   19.55    3.15
   3  -2  -7   26.15    6.96
   3  -2  -8   32.24    6.43
   3  -2  -8   34.73    8.72
   3  -2  -9    1.33    1.56
   3  -2  -9    2.39    2.19
   3  -2 -10   66.91    9.68
   3  -2 -10   63.96   12.79
   3  -2 -11   53.42    9.05
   3  -2 -11   53.42   11.50
   3  -2 -12    8.45    6.46
   3  -2 -12    8.75    4.27
   3  -2 -13   41.79   10.31
   3  -2 -13   41.62    8.32
   3  -2 -14   28.37    9.05
   3  -2 -14   25.75    7.12
   3  -2 -15    2.22    2.55
   3  -2 -15   -0.80    2.68
   3  -2 -16   53.09   12.00
   3  -2 -16   52.82   10.57
   3  -2 -17    9.54    5.20
  -3   2  17   16.57    4.57
   3  -2 -17   23.76    7.03
  -3   2  18   11.67    3.81
   3  -2 -18   11.27    6.00
   3  -2 -18   14.15    4.97
   3  -2 -19   57.56   11.20
  -3   2  19   59.55    9.41
   3  -2 -19   55.11   13.16
   3  -2 -20   18.72    5.70
   3  -2 -20   21.97    9.05
   3  -2 -21   19.19    7.16
   3  -2 -21    4.08    0.60
   3  -2 -22    5.93    3.74
   3  -2 -22    9.41    5.07
   3  -2 -23   -2.98    3.71
   3  -2 -23   -6.86    4.04
   3  -2 -24    1.59    3.28
   3  -2 -24   -4.08    4.94
   3  -2 -25    6.63    4.11
   3  -2 -25    0.80    0.56
   3  -2 -26    9.68    6.53
   3  -2 -26   13.39    6.13
   3  -2 -27    1.86    3.55
   3  -2 -27   -0.30    2.65
   3  -2 -28   -0.10    1.86
   3  -2 -29   -3.05    2.02
   3  -2 -30    4.77    4.18
   3  -2 -31   -4.67    4.61
   3  -2 -32    0.23    4.14
   3  -2 -33    0.63    4.01
   3  -2 -33   -0.20    5.57
   3  -2 -34   -3.02    7.22
  -2   2 -34   -4.97    7.52
  -2   2 -33   -2.22    3.88
  -2   2 -32   -1.92    3.94
  -2   2 -31   -2.35    2.68
  -2   2 -30   -5.34    1.33
  -2   2 -29    5.73    5.07
  -2   2 -28    1.76    1.89
  -2   2 -27    0.50    1.52
  -2   2 -26   11.76    7.92
  -2   2 -25    1.49    4.37
  -2   2 -24   -1.76    3.18
  -2   2 -23   -1.52    3.35
  -2   2 -22    3.25    2.39
  -2   2 -21    0.86    4.51
  -2   2 -20    0.30    2.22
  -2   2 -19    0.93    3.31
  -2   2 -18   19.65    6.79
  -2   2 -17   -1.03    0.96
  -2   2 -16   11.90    4.64
  -2   2 -15   14.18    6.16
  -2   2 -14   69.59   12.46
  -2   2 -13   25.78    7.36
  -2   2 -12  142.83   19.65
  -2   2 -12  145.88   17.37
  -2   2 -12  134.18   12.53
  -2   2 -11   53.02    7.49
  -2   2 -11   47.99   10.60
  -2   2 -11   61.54   10.44
  -2   2 -10  253.09   22.77
  -2   2 -10  290.83   27.51
   2  -2  10  249.77   13.82
  -2   2 -10  282.78   19.75
  -2   2  -9   82.19   13.59
  -2   2  -9   52.63    9.21
  -2   2  -8  117.21   14.02
  -2   2  -8  130.14   17.13
  -2   2  -7  118.80   13.72
  -2   2  -7  129.74   16.83
  -2   2  -6  440.03   29.86
  -2   2  -6  460.07   34.53
  -2   2  -5  166.86   16.01
  -2   2  -5  155.85   17.96
  -2   2  -4  163.38   15.54
  -2   2  -4  173.09   18.79
  -2   2  -3  471.97   32.91
  -2   2  -3  407.75   27.04
  -2   2  -2  623.42   37.61
  -2   2  -2  874.25   47.56
  -2   2  -1   42.75    8.55
  -2   2  -1   32.91    6.26
  -2   2   0  175.64   15.91
  -2   2   0  220.84   20.35
  -2   2   1   74.60    9.81
  -2   2   1   78.08   11.73
  -2   2   2   44.87    7.46
   2  -2  -2   35.79    7.92
   2  -2  -3  113.01   14.68
   2  -2  -4   60.41   10.80
   2  -2  -5    5.27    3.41
   2  -2  -6   -1.66    2.85
   2  -2  -7  327.75   20.71
   2  -2  -7  354.89   28.86
   2  -2  -8  496.40   27.94
   2  -2  -8  469.02   35.86
   2  -2  -9    2.62    2.12
   2  -2  -9    0.17    0.86
   2  -2 -10    4.74    4.11
   2  -2 -10    8.65    3.21
   2  -2 -11  390.35   25.65
   2  -2 -11  424.88   32.87
  -2   2  11  289.01   23.79
   2  -2 -12   66.21   12.56
   2  -2 -12   83.84   10.64
  -2   2  12   89.31   10.24
   2  -2 -13  142.14   15.24
   2  -2 -13  151.41   19.68
  -2   2  13  171.46   15.34
   2  -2 -14   51.96   11.07
   2  -2 -14   50.14    8.42
  -2   2  14   42.05    7.49
   2  -2 -15    7.49    4.18
   2  -2 -15   11.17    4.37
   2  -2 -16   40.60    8.52
   2  -2 -16   41.82   10.41
   2  -2 -17   16.77    5.43
   2  -2 -17   15.58    6.23
   2  -2 -18    7.89    4.74
   2  -2 -18   -0.56    3.08
   2  -2 -19   22.30    6.76
   2  -2 -19   15.87    7.72
   2  -2 -20    8.38    5.17
   2  -2 -20    2.02    4.37
   2  -2 -21   21.61    6.89
   2  -2 -21   35.03   10.54
   2  -2 -22    0.46    2.15
   2  -2 -22   -1.42    3.25
   2  -2 -23    9.28    4.90
   2  -2 -23   17.80    7.03
   2  -2 -24    1.59    2.88
   2  -2 -24    3.88    1.39
   2  -2 -25    9.25    5.47
   2  -2 -25    2.15    3.55
   2  -2 -26    4.84    5.30
   2  -2 -27    6.79    5.00
   2  -2 -28    9.31    7.03
   2  -2 -29   18.09    8.58
   2  -2 -29   25.25   12.16
   2  -2 -30   -0.10    4.21
   2  -2 -30   -2.22    5.20
   2  -2 -31   -0.63    3.05
   2  -2 -31   -0.96    5.14
   2  -2 -32   -1.09    4.84
   2  -2 -33   -4.14    5.40
   2  -2 -34    1.19    4.97
   2  -2 -35   -0.17    2.68
  -1   2 -35    0.53    3.41
  -1   2 -34    0.99    3.45
  -1   2 -33    2.29    3.91
  -1   2 -32    1.86    2.58
  -1   2 -31    1.06    2.12
  -1   2 -30   -0.60    3.51
  -1   2 -29    1.79    2.05
  -1   2 -28   14.42    7.75
  -1   2 -27    2.72    6.69
  -1   2 -26    0.70    3.02
  -1   2 -25   -0.07    0.93
  -1   2 -24    1.79    2.12
  -1   2 -23    0.93    2.75
  -1   2 -22    2.32    4.14
  -1   2 -21    3.98    3.31
  -1   2 -20   -0.27    0.40
  -1   2 -19   17.90    7.22
  -1   2 -18    3.58    4.64
  -1   2 -17    8.38    4.97
  -1   2 -16    9.18    4.44
  -1   2 -15    6.10    3.58
  -1   2 -14    6.99    3.35
  -1   2 -13    0.53    1.39
  -1   2 -12   28.07    6.99
  -1   2 -11   -1.89    1.36
  -1   2 -11    0.80    1.56
  -1   2 -10  189.92   18.16
  -1   2 -10  193.34   16.70
  -1   2 -10  208.58   22.10
   1  -2  10  196.12   14.15
  -1   2  -9  127.82   16.44
   1  -2   9  123.08   11.07
  -1   2  -9  106.78   11.80
  -1   2  -9  109.13   12.79
   1  -2   8    2.05    1.76
  -1   2  -8   -3.25    2.68
  -1   2  -8    0.30    0.56
  -1   2  -8    0.00    0.50
  -1   2  -7  454.08   29.03
  -1   2  -7  427.30   27.14
  -1   2  -7  450.96   32.87
  -1   2  -6   38.84    8.05
  -1   2  -6   20.15    4.57
  -1   2  -5    6.86    2.72
  -1   2  -5    9.88    3.88
  -1   2  -4  122.32   10.97
  -1   2  -4  124.54   14.42
  -1   2  -3   27.24    4.61
  -1   2  -3   26.54    6.53
  -1   2  -2  482.68   31.02
  -1   2  -2  362.28   21.67
  -1   2  -1 1030.70   48.52
  -1   2  -1 1172.81   58.19
  -1   2   0  239.57   16.04
   1  -2   0  223.16   15.61
  -1   2   0  289.57   22.14
   1  -2  -1  289.97   22.50
  -1   2   1  260.94   22.34
   1  -2  -2 1858.53   86.79
   1  -2  -3  104.55   12.82
   1  -2  -4  758.50   43.94
   1  -2  -5   20.75    5.50
   1  -2  -6   29.86    3.35
   1  -2  -6   23.79    6.73
   1  -2  -7  132.49    8.68
   1  -2  -7  112.67   14.32
  -1   2   7  105.95   12.49
   1  -2  -8  235.65   13.85
   1  -2  -8  238.24   22.17
  -1   2   8  256.00   19.98
   1  -2  -9    0.83    0.60
   1  -2  -9    5.43    1.92
  -1   2   9    6.23    3.21
   1  -2 -10  174.78   12.92
  -1   2  10  195.36   14.08
  -1   2  10  207.22   18.13
   1  -2 -10  192.04   20.35
   1  -2 -11   11.76    4.90
   1  -2 -11   19.06    3.81
  -1   2  11   17.33    5.20
   1  -2 -12  150.62   12.92
   1  -2 -12  155.59   18.96
   1  -2 -13   47.16    6.99
   1  -2 -13   57.26   11.00
   1  -2 -14    2.05    1.69
   1  -2 -14    1.33    1.06
   1  -2 -15   71.85    9.91
   1  -2 -15   80.96   14.12
   1  -2 -16   -0.03    1.23
   1  -2 -16   -1.82    3.15
   1  -2 -17   35.66    9.71
   1  -2 -18    5.53    4.21
   1  -2 -19    3.45    4.54
   1  -2 -20   19.42    8.85
   1  -2 -21   13.39    6.73
   1  -2 -22   36.69   11.37
   1  -2 -23   -2.15    5.30
   1  -2 -24    3.45    2.95
   1  -2 -24   10.17    8.25
   1  -2 -25   14.75    7.62
   1  -2 -25    4.24    4.74
   1  -2 -26    1.49    5.10
   1  -2 -26    1.39    4.54
   1  -2 -27   21.37    8.22
   1  -2 -27   18.69   10.67
   1  -2 -28   -0.13    1.86
   1  -2 -28    1.86    2.82
   1  -2 -29   -0.13    3.48
   1  -2 -30    1.36    0.46
   1  -2 -31   -4.51    5.83
   1  -2 -32   -2.62    5.24
   1  -2 -33   -0.86    2.12
   1  -2 -34   -1.72    4.71
   1  -2 -35    7.46    2.42
   0   2 -36   -2.32    2.45
   0   2 -35   -1.29    3.12
   0   2 -34    0.36    0.73
   0   2 -33    0.63    4.41
   0   2 -32   -1.23    2.68
   0   2 -31   -0.63    1.96
   0   2 -30    0.50    2.98
   0   2 -29   -1.56    3.91
   0   2 -28    0.30    4.11
   0   2 -27   16.11    6.26
   0   2 -26    1.13    2.92
   0   2 -25    4.57    6.40
   0   2 -24   13.12    6.73
   0   2 -23   78.74   16.14
   0   2 -22   22.87    8.78
   0   2 -21    2.88    1.79
   0   2 -20   58.52   12.79
   0   2 -19   62.17   13.19
   0   2 -19   50.44   11.23
   0   2 -18    6.20    4.77
   0   2 -18   13.26    5.97
   0   2 -17   64.72   12.89
   0   2 -17   61.57   11.96
   0   2 -16   55.28   11.20
   0   2 -16   65.15   12.13
   0   2 -15   -0.30    2.35
   0   2 -15   -1.19    1.36
   0   2 -14    9.81    4.97
   0   2 -14    1.39    3.65
   0   2 -13    8.02    3.55
   0   2 -13    9.35    4.21
   0   2 -12    1.33    1.92
   0   2 -12   -2.45    0.46
   0   2 -11  369.07   29.10
   0   2 -11  391.54   27.21
   0  -2  10  176.04   15.51
   0   2 -10  165.90   17.83
   0   2 -10  195.89   20.41
   0   2 -10  167.25   15.71
   0  -2   9   65.65    8.98
   0   2  -9   72.94   11.63
   0   2  -9   51.07    8.85
   0   2  -9   57.20    8.19
   0  -2   8    5.40    3.91
   0   2  -8   -0.36    2.95
   0   2  -8    0.10    1.52
   0   2  -8    2.32    1.96
   0   2  -8    5.20    2.49
   0  -2   7 1459.03   64.42
   0   2  -7 1227.35   57.86
   0   2  -7 1327.07   66.91
   0   2  -7 1248.69   63.26
   0   2  -7 1222.18   62.90
   0   2  -6   -0.40    1.46
   0   2  -6    2.82    2.88
   0   2  -6    0.10    0.63
   0   2  -6    1.72    1.46
   0  -2   6    4.97    2.68
   0   2  -5   93.45   11.83
   0   2  -5   63.53    8.68
   0   2  -5   77.78    6.99
   0  -2   5   55.91    7.16
   0   2  -5   74.03    9.81
   0  -2   4   67.14    7.09
   0   2  -4   92.03   11.27
   0   2  -4   84.61    9.54
   0   2  -4   72.24    6.23
   0   2  -4   83.94   10.74
   0  -2   3    4.18    1.39
   0   2  -3    6.26    2.68
   0   2  -3    4.47    2.32
   0   2  -3    7.36    1.62
   0   2  -2  990.60   45.60
   0  -2   2  886.61   41.26
   0   2  -2  979.64   39.93
   0   2  -2 1150.30   53.69
   0   2  -1  530.43   27.07
   0  -2   1  628.66   31.32
   0  -2   1  465.71   24.16
   0   2  -1  622.09   34.63
   0  -2   0   24.95    3.28
   0   2   0   34.73    4.41
   0  -2   0   37.15    6.50
   0  -2   0   22.53    4.27
   0   2   0   35.03    6.59
   0   2   1  584.31   23.63
   0  -2  -1  611.69   31.12
   0  -2  -1  370.43   22.90
   0  -2  -1  445.79   23.99
   0   2   2 1029.61   41.56
   0  -2  -2  958.00   41.99
   0  -2  -2 1110.90   51.83
   0  -2  -3    8.72    3.05
   0  -2  -4   83.21   10.60
   0   2   4   83.58   11.37
   0   2   5   84.97   11.37
   0  -2  -5   83.31   10.80
   0   2   6    4.47    2.02
   0  -2  -6    1.29    1.72
   0   2   7 1168.43   49.91
   0  -2  -7 1247.17   63.50
   0   2   7 1378.57   63.56
   0  -2  -8   -1.92    2.22
   0   2   8    2.85    1.39
   0   2   8    2.19    1.66
   0   2   9   50.50    6.10
   0  -2  -9   57.20    9.97
   0   2  10  175.01   13.72
   0  -2 -10  166.00   18.52
   0  -2 -11  341.10   28.90
   0  -2 -12   -0.96    2.32
   0  -2 -13    5.80    3.81
   0  -2 -14    0.23    1.23
   0  -2 -15    1.89    2.55
   0  -2 -16   77.55   15.21
   0  -2 -16   48.95   11.57
   0  -2 -17   75.13   14.08
   0  -2 -17   79.20   15.97
   0  -2 -18    6.23    3.88
   0  -2 -18    8.35    6.36
   0  -2 -19   65.22   14.28
   0  -2 -19   84.51   17.60
   0  -2 -20   82.95   15.84
   0  -2 -20   82.55   17.99
   0  -2 -21   -2.15    2.82
   0  -2 -21   -0.83    0.89
   0  -2 -22   21.18    8.48
   0  -2 -22   23.00    8.65
   0  -2 -23   77.25   16.24
   0  -2 -23  113.64   22.24
   0  -2 -24   12.00    6.59
   0  -2 -24   21.51   10.37
   0  -2 -25    3.84    5.73
   0  -2 -26    2.85    4.54
   0  -2 -27   21.28   10.47
   0  -2 -28   -0.33    2.09
   0  -2 -29   -2.95    4.34
   0  -2 -30    3.31    6.40
   0  -2 -31    2.09    3.38
   0  -2 -32    0.33    3.45
   0  -2 -33   -4.11    6.89
   0  -2 -34    0.43    4.97
   1   2 -36   -1.69    3.68
   1   2 -35    0.10    4.61
   1   2 -34    6.30    5.67
   1   2 -33   -0.46    1.52
   1   2 -32    3.31    3.88
   1   2 -31    2.52    3.05
   1   2 -30    1.49    2.88
   1   2 -29   -4.34    6.03
   1   2 -28   -2.82    6.36
   1   2 -27   21.21    8.75
   1   2 -26    1.59    4.18
   1   2 -26    4.04    4.37
   1   2 -25   17.43    7.72
   1   2 -25   10.34    6.06
   1   2 -24    5.40    5.37
   1   2 -24    1.59    4.34
   1   2 -23    9.05    6.33
   1   2 -23   13.62    7.89
   1   2 -22   31.05    9.78
   1   2 -22   30.79    9.71
   1   2 -21   20.35    8.38
   1   2 -21   16.90    7.49
   1   2 -20   31.55    9.41
   1   2 -20   27.31    8.19
   1   2 -19   -3.48    0.20
   1   2 -19   -1.06    2.09
   1   2 -18   -1.86    1.39
   1   2 -18    4.37    3.21
   1   2 -17   27.34    8.48
   1   2 -17   25.52    7.59
   1   2 -16   -0.03    1.23
   1   2 -16    0.36    0.50
   1   2 -15   78.34   12.92
   1   2 -15   64.29   11.80
   1   2 -14    5.24    3.21
   1   2 -14    4.01    2.22
   1   2 -13   46.40   10.07
   1   2 -13   50.90    9.38
   1   2 -12  139.48   17.46
   1   2 -12  191.08   18.26
   1   2 -11   13.95    4.74
   1   2 -11   11.13    4.90
   1   2 -11   18.52    5.04
   1   2 -10  178.82   18.79
  -1  -2  10  181.04   17.80
   1   2 -10  191.74   17.03
   1   2 -10  209.34   20.61
   1   2  -9    2.22    1.86
  -1  -2   9    0.86    1.79
   1   2  -9    5.10    3.68
   1   2  -9    3.84    3.78
   1   2  -8  254.25   21.54
   1   2  -8  265.61   18.29
   1   2  -8  238.54   21.37
  -1  -2   8  242.78   21.14
  -1  -2   7  122.81   14.18
   1   2  -7  116.19   13.42
   1   2  -7  110.59   10.31
   1   2  -7  106.51   13.29
  -1  -2   6   29.66    6.53
   1   2  -6   26.74    6.23
   1   2  -6   32.48    6.86
   1   2  -6   31.95    4.61
  -1  -2   5   15.67    5.00
   1   2  -5   23.60    5.80
   1   2  -5   12.53    4.11
   1   2  -5   14.52    4.44
   1   2  -5   15.64    2.58
  -1  -2   4  850.82   46.76
   1   2  -4  780.04   42.45
   1   2  -4  742.69   44.24
   1   2  -4  794.92   43.71
   1   2  -3  115.13   13.62
   1   2  -3  116.78   12.00
   1   2  -3  107.57   12.06
   1   2  -2 1877.68   82.15
  -1  -2   2 1858.79   78.61
   1   2  -2 1845.01   86.56
   1   2  -2 1796.09   83.41
   1   2  -1  280.49   18.82
  -1  -2   1  281.75   17.13
   1   2  -1  248.91   19.72
   1   2  -1  241.29   20.78
   1   2   0  273.83   17.99
   1   2   0  249.97   21.41
  -1  -2   0  281.39   17.90
   1   2   1 1176.68   53.82
  -1  -2  -1 1193.22   55.41
  -1  -2  -1 1270.30   51.63
   1   2   1 1179.33   62.10
   1   2   1 1096.75   60.51
   1   2   2  440.99   23.89
  -1  -2  -2  463.62   26.88
   1   2   2  404.96   29.99
   1   2   2  460.77   32.01
  -1  -2  -2  479.13   24.36
   1   2   3   26.25    4.01
  -1  -2  -3   27.11    5.24
   1   2   3   28.27    6.63
  -1  -2  -3   27.24    4.74
  -1  -2  -4  156.05   13.36
   1   2   4  136.47   15.87
  -1  -2  -4  138.95   13.72
   1   2   5    6.26    2.75
  -1  -2  -5    8.98    2.75
  -1  -2  -5    4.61    2.29
  -1  -2  -6   29.53    6.50
   1   2   6   30.95    7.72
  -1  -2  -6   33.14    6.56
  -1  -2  -7  463.89   32.01
   1   2   7  455.93   33.70
  -1  -2  -7  578.81   34.60
  -1  -2  -8   -1.16    1.56
  -1  -2  -8    0.89    1.49
  -1  -2  -9  108.33   14.45
  -1  -2  -9  134.15   16.24
  -1  -2 -10  197.15   20.68
  -1  -2 -10  192.41   20.31
  -1  -2 -11    0.23    0.46
  -1  -2 -11   -2.92    3.91
  -1  -2 -12   23.03    7.39
  -1  -2 -12   26.71    7.72
  -1  -2 -13    0.30    1.62
  -1  -2 -13   -1.76    0.46
  -1  -2 -14    5.30    3.61
  -1  -2 -14   15.81    8.25
  -1  -2 -15    2.25    2.15
  -1  -2 -15    4.34    4.61
  -1  -2 -16   22.44    8.75
  -1  -2 -16   12.13    5.90
  -1  -2 -17   10.70    5.87
  -1  -2 -17   13.06    5.37
  -1  -2 -18    2.22    1.26
  -1  -2 -18    1.42    3.35
  -1  -2 -19   13.59    6.00
  -1  -2 -19   15.01    7.06
  -1  -2 -20    5.27    4.34
  -1  -2 -21    8.15    4.04
  -1  -2 -22   -0.60    4.31
  -1  -2 -23   -2.49    5.47
  -1  -2 -24    2.52    4.71
  -1  -2 -25    3.61    1.23
  -1  -2 -26    3.55    3.88
  -1  -2 -27   20.65   11.23
  -1  -2 -28    6.79    7.12
  -1  -2 -29   18.99    9.51
  -1  -2 -30    2.65    4.77
  -1  -2 -31    3.18    4.34
  -1  -2 -32   -2.85    5.77
  -1  -2 -33    1.82    4.14
  -1  -2 -34   -1.82    4.67
   2   2 -36   -2.09    4.31
   2   2 -35   -4.21    6.00
   2   2 -34   -1.09    3.68
   2   2 -33    1.29    3.88
   2   2 -32    0.93    2.19
   2   2 -31   -8.12    5.83
   2   2 -31   -2.98    4.57
   2   2 -30    6.59    6.06
   2   2 -30    3.71    3.98
   2   2 -29   10.44    7.29
   2   2 -29    9.35    6.59
   2   2 -28    6.86    9.31
   2   2 -28    4.94    4.97
   2   2 -27   -0.93    0.86
   2   2 -27    3.81    2.19
   2   2 -26    4.81    3.21
   2   2 -26    1.86    4.01
   2   2 -25    9.78    6.10
   2   2 -25    5.00    6.10
   2   2 -24    9.91    7.56
   2   2 -24   -1.96    1.92
   2   2 -23   13.62    6.66
   2   2 -23   19.49    8.91
   2   2 -22   -2.09    2.65
   2   2 -22   -1.46    1.86
   2   2 -21   21.77    8.38
   2   2 -21   29.79    9.31
   2   2 -20    1.69    3.68
   2   2 -20    1.09    2.45
   2   2 -19   20.61    7.49
   2   2 -19   22.50    8.42
   2   2 -18   -1.66    3.21
   2   2 -17   15.44    6.99
   2   2 -16   38.54    9.78
   2   2 -15   -0.60    2.12
   2   2 -14   33.31    8.15
   2   2 -13  125.43   17.13
   2   2 -12   87.79   13.65
   2   2 -11  371.46   30.75
   2   2 -11  397.81   30.09
   2   2 -10   12.53    4.47
   2   2 -10    9.54    4.41
   2   2  -9    1.79    1.92
   2   2  -9   -2.12    1.92
  -2  -2   9    2.85    2.98
  -2  -2   8  524.40   35.99
   2   2  -8  455.70   34.03
  -2  -2   8  476.81   28.00
   2   2  -8  574.11   34.07
  -2  -2   7  344.12   26.88
   2   2  -7  359.46   26.54
   2   2  -7  390.25   24.85
  -2  -2   7  209.91   15.77
  -2  -2   6    0.20    2.42
   2   2  -6    2.35    2.55
   2   2  -6    0.13    1.16
   2   2  -6    2.22    1.36
  -2  -2   6    1.66    1.23
  -2  -2   5    4.24    3.58
  -2  -2   5    7.85    1.62
   2   2  -5    4.61    2.82
   2   2  -5    4.31    2.92
   2   2  -5    3.02    1.29
   2   2  -4   49.08    5.50
  -2  -2   4   62.63   10.74
   2   2  -4   67.97   10.17
   2   2  -4   70.92    8.95
  -2  -2   3  144.32   16.50
   2   2  -3  124.90   13.59
   2   2  -3  119.60    8.91
   2   2  -3  121.95   12.10
   2   2  -2   39.34    6.69
  -2  -2   2   34.76    7.56
  -2  -2   2   40.86    5.07
   2   2  -2   29.99    4.34
   2   2  -1   65.58    8.82
  -2  -2   1   76.55    7.62
   2   2  -1   57.36    6.59
   2   2  -1   69.53   11.13
  -2  -2   1   75.96    5.80
  -2  -2   1   64.62   11.53
   2   2   0  204.87   14.55
   2   2   0  208.94   21.11
  -2  -2   0  230.52   13.39
   2   2   0  185.35   12.43
   2   2   0  216.23   17.37
   2   2   0  238.17   21.14
  -2  -2   0  239.03   16.27
  -2  -2  -1   39.34    5.47
   2   2   1   36.82    9.11
   2   2   1   37.55    5.43
   2   2   1   42.25    7.46
   2   2   1   57.60    9.68
  -2  -2  -1   45.77    6.79
  -2  -2  -2  796.14   40.63
   2   2   2  806.75   48.28
  -2  -2  -2  945.47   43.94
   2   2   2  818.31   50.07
  -2  -2  -3  469.69   28.10
  -2  -2  -3  533.15   30.65
   2   2   3  486.88   35.69
   2   2   3  494.47   34.13
  -2  -2  -4  167.95   15.11
  -2  -2  -4  179.05   16.37
   2   2   4  198.01   19.42
   2   2   4  206.62   21.01
  -2  -2  -5  162.68   15.81
   2   2   5  191.65   20.65
  -2  -2  -5  168.81   15.71
   2   2   5  161.26   17.27
  -2  -2  -6  492.52   31.45
  -2  -2  -6  412.75   28.86
   2   2   6  446.72   31.98
  -2  -2  -7  119.07   14.02
  -2  -2  -7  109.13   13.72
   2   2   7  126.43   14.95
  -2  -2  -8  117.31   14.65
  -2  -2  -8  111.55   13.92
   2   2   8  126.73   15.08
  -2  -2  -9   65.28   11.27
  -2  -2  -9   76.25   11.57
   2   2   9   65.45   11.23
  -2  -2 -10  243.44   23.36
  -2  -2 -10  268.73   24.79
   2   2  10  244.44   22.90
   2   2  11   55.61   10.01
  -2  -2 -11   64.09   11.83
   2   2  12  146.38   17.73
  -2  -2 -12  146.41   18.86
  -2  -2 -13   30.82    8.15
  -2  -2 -14   81.13   14.88
  -2  -2 -15   18.19    7.16
  -2  -2 -16   10.44    5.87
  -2  -2 -17   -2.62    2.95
  -2  -2 -18   16.67    8.22
  -2  -2 -19    5.87    4.94
  -2  -2 -20   11.86    6.93
  -2  -2 -21    1.36    5.04
  -2  -2 -22    0.56    3.71
  -2  -2 -23   -1.96    2.32
  -2  -2 -24   -4.74    4.14
  -2  -2 -25    2.68    2.55
  -2  -2 -26    1.26    3.74
  -2  -2 -27   -4.27    6.76
  -2  -2 -28    1.03    3.15
  -2  -2 -29    2.58    0.33
  -2  -2 -30    4.97    6.76
  -2  -2 -31   -4.47    2.19
  -2  -2 -32   -4.81    4.84
  -2  -2 -33    4.11    5.63
   3   2 -36   -5.34    7.09
   3   2 -35    4.67    5.04
   3   2 -35    4.77    6.79
   3   2 -34    0.96    3.74
   3   2 -34    6.33   10.14
   3   2 -33    3.18    4.18
   3   2 -33    0.46    3.81
   3   2 -32    4.57    4.84
   3   2 -32    2.02    4.84
   3   2 -31    5.67    5.43
   3   2 -31   -4.08    5.43
   3   2 -30    1.59    4.21
   3   2 -30    2.09    2.12
   3   2 -29    2.09    4.08
   3   2 -29    2.75    2.09
   3   2 -28    1.89    1.62
   3   2 -28   -0.46    2.49
   3   2 -27   -2.02    3.25
   3   2 -27   -4.01    4.87
   3   2 -26   11.76    6.26
   3   2 -26    8.38    4.08
   3   2 -25   21.47    7.66
   3   2 -25    7.36    5.04
   3   2 -24   -2.35    1.06
   3   2 -23    4.24    4.77
   3   2 -22   17.46    7.06
   3   2 -21   10.80    6.46
   3   2 -20   23.16    8.25
   3   2 -19   72.24   14.25
   3   2 -18   14.91    6.36
   3   2 -17   17.17    7.26
   3   2 -16   44.44   11.70
   3   2 -15   -1.72    1.23
   3   2 -14   21.94    6.96
   3   2 -13   41.99   10.04
   3   2 -13   48.58    9.18
   3   2 -12    8.25    3.78
   3   2 -12    5.77    3.94
   3   2 -11   57.26    9.61
   3   2 -11   40.99    9.11
   3   2 -10   54.78    9.18
  -3  -2  10   54.51    7.82
   3   2 -10   62.67   11.73
   3   2  -9    3.15    2.12
  -3  -2   9    5.87    2.12
   3   2  -9    2.85    2.29
  -3  -2   8   32.31    8.68
  -3  -2   8   14.52    3.02
   3   2  -8   31.35    6.10
   3   2  -8   28.90    7.85
  -3  -2   7   41.23    9.08
   3   2  -7   20.25    5.27
   3   2  -7   39.67    9.31
   3   2  -6   27.24    7.06
  -3  -2   6   33.04    8.22
   3   2  -6   34.10    5.93
  -3  -2   5   79.47   12.82
   3   2  -5   59.29   10.07
   3   2  -5   61.37    7.95
   3   2  -4  189.89   19.52
  -3  -2   4  211.56   17.96
  -3  -2   4  213.19   22.20
  -3  -2   3   -0.40    2.78
   3   2  -3    1.26    1.62
  -3  -2   3    2.68    1.26
  -3  -2   2  192.61   20.94
  -3  -2   2  195.13   16.87
   3   2  -2  177.66   18.29
   3   2  -2  167.95   19.98
  -3  -2   1  196.35   21.24
   3   2  -1  194.50   18.92
  -3  -2   1  197.88   17.66
   3   2  -1  198.80   21.91
  -3  -2   0  958.16   56.37
   3   2   0 1024.44   58.56
   3   2   0  858.28   40.46
  -3  -2   0 1084.49   51.93
   3   2   1    5.34    2.02
  -3  -2  -1    1.46    3.51
   3   2   1    9.11    4.77
  -3  -2  -1    0.96    2.22
  -3  -2  -2   18.46    6.00
   3   2   2   27.80    7.92
  -3  -2  -2   22.07    5.73
  -3  -2  -3   22.37    7.06
  -3  -2  -3   24.85    6.76
   3   2   3   21.24    7.79
  -3  -2  -4    5.30    2.72
   3   2   4    1.16    3.55
  -3  -2  -4    1.82    2.15
  -3  -2  -5   95.21   13.22
   3   2   5   97.96   15.87
  -3  -2  -6  230.12   22.00
  -3  -2  -7    9.88    4.18
  -3  -2  -8    4.11    3.28
   3   2   8    5.93    3.25
   3   2   9   37.25    8.98
  -3  -2  -9   30.52    8.22
   3   2  10   -3.38    3.21
  -3  -2 -10   13.59    6.86
   3   2  11   88.25   13.85
  -3  -2 -11   71.48   13.19
   3   2  12   -0.99    2.39
  -3  -2 -12   -1.39    1.82
   3   2  13   68.96   12.10
  -3  -2 -13   55.57   11.93
  -3  -2 -14   24.56    7.85
   3   2  14   23.76    7.39
   3   2  15   84.57   13.82
  -3  -2 -15   78.01   15.87
  -3  -2 -16   -0.46    2.65
   3   2  16   -0.93    2.32
   3   2  17   46.49    9.78
  -3  -2 -17   37.38   11.67
  -3  -2 -18   23.96    8.22
  -3  -2 -19    3.78    4.90
  -3  -2 -20    9.91    4.08
  -3  -2 -21    4.94    6.50
  -3  -2 -22   -5.40    3.88
  -3  -2 -23    0.33    1.82
  -3  -2 -24    0.93    3.18
  -3  -2 -25    0.63    4.84
  -3  -2 -26   -0.60    0.33
  -3  -2 -27    2.68    3.35
  -3  -2 -28    9.28    5.70
  -3  -2 -29    4.41    6.40
  -3  -2 -30   -6.10    5.73
  -3  -2 -31   -6.00    6.40
  -3  -2 -32   -5.77    5.83
   4   2 -36   -0.40    2.35
   4   2 -35   -1.19    1.66
   4   2 -34    2.58    5.90
   4   2 -34    1.09    0.89
   4   2 -33   12.13    7.82
   4   2 -33    2.32    3.45
   4   2 -32    8.68    5.50
   4   2 -32    4.97    2.98
   4   2 -31   -4.90    5.34
   4   2 -31    0.10    5.04
   4   2 -30   -0.53    3.38
   4   2 -30    7.12    6.00
   4   2 -29   -3.18    3.55
   4   2 -29    2.78    4.18
   4   2 -28    0.27    2.29
   4   2 -27    1.19    2.95
   4   2 -26    1.72    2.19
   4   2 -25    0.86    1.66
   4   2 -24   -0.46    4.04
   4   2 -23    9.51    5.43
   4   2 -22    3.12    4.94
   4   2 -21   -3.94    3.31
   4   2 -20   19.06    8.45
   4   2 -19   12.29    7.89
   4   2 -18   74.36   15.74
   4   2 -17   58.59   13.92
   4   2 -16   22.14    8.48
   4   2 -15   40.76    9.25
   4   2 -15   26.88    8.98
   4   2 -14   21.91    6.53
   4   2 -14   15.38    7.12
   4   2 -13   71.12   14.22
   4   2 -13   88.81   12.26
   4   2 -12   18.16    5.20
   4   2 -12   27.97    9.08
   4   2 -11   24.46    5.67
   4   2 -11   20.48    7.09
   4   2 -10    4.04    2.02
   4   2 -10    9.71    5.00
   4   2  -9  109.26   16.44
   4   2  -9  108.07   11.47
   4   2  -8  134.15   18.43
   4   2  -8  151.45   12.86
   4   2  -7   96.10   15.28
   4   2  -7   87.26    8.72
  -4  -2   6  103.43   15.87
   4   2  -6   93.65   14.58
   4   2  -5  146.18   18.86
  -4  -2   5  189.62   19.92
  -4  -2   5  165.07   20.55
  -4  -2   4   92.62   14.85
  -4  -2   4   99.55   13.85
   4   2  -4   77.35   13.42
  -4  -2   3   19.29    6.26
  -4  -2   3   16.74    5.80
   4   2  -3    2.45    5.07
  -4  -2   3   12.99    3.08
   4   2  -3   10.84    3.98
  -4  -2   2    4.94    2.82
   4   2  -2   -2.49    2.75
  -4  -2   2    2.62    2.05
  -4  -2   2    2.52    2.92
   4   2  -2    3.35    3.12
  -4  -2   1   30.46    8.25
  -4  -2   1   31.58    6.13
   4   2  -1   21.54    8.28
   4   2  -1   25.88    3.65
  -4  -2   1   27.97    7.22
  -4  -2   0   22.90    7.29
  -4  -2   0   11.96    4.44
   4   2   0   13.19    6.03
   4   2   0   17.83    3.58
  -4  -2  -1   17.56    6.40
   4   2   1   16.07    6.33
  -4  -2  -1   13.82    5.83
  -4  -2  -2   74.20   13.29
   4   2   2   80.33   15.31
  -4  -2  -2   90.77   13.98
  -4  -2  -3  105.35   16.21
  -4  -2  -3  103.06   15.87
   4   2   3  137.79   20.12
   4   2   4   -1.96    3.68
  -4  -2  -4    0.70    2.95
  -4  -2  -4    0.27    1.66
  -4  -2  -5   12.20    5.83
  -4  -2  -5   19.02    6.06
  -4  -2  -6  100.31   15.87
  -4  -2  -6  114.00   16.47
  -4  -2  -7    7.56    3.65
  -4  -2  -7    1.49    2.62
  -4  -2  -8    6.30    3.84
  -4  -2  -8    5.83    4.77
  -4  -2  -9    3.31    3.05
  -4  -2  -9    7.75    3.55
  -4  -2 -10   98.39   15.61
  -4  -2 -10  145.22   19.72
  -4  -2 -11    3.51    3.71
  -4  -2 -11    2.85    1.09
  -4  -2 -12    8.05    4.94
  -4  -2 -12   12.23    6.83
  -4  -2 -13    5.80    3.98
  -4  -2 -13    7.52    6.26
  -4  -2 -14   92.23   17.07
  -4  -2 -15   24.42    8.55
  -4  -2 -16   18.82    9.11
  -4  -2 -17    4.08    4.87
  -4  -2 -18    4.34    5.47
  -4  -2 -19    0.86    4.71
  -4  -2 -20   -5.60    8.91
  -4  -2 -21   -0.76    1.59
  -4  -2 -22    3.74    4.11
  -4  -2 -23   -3.94    5.14
  -4  -2 -24    5.34    5.77
  -4  -2 -25    9.15    5.00
  -4  -2 -26    1.72    2.98
  -4  -2 -27    5.37    3.35
  -4  -2 -28   -1.46    5.20
  -4  -2 -29    2.29    3.74
  -4  -2 -30   -0.20    6.06
   5   2 -34   -1.23    1.62
   5   2 -33    1.36    4.47
   5   2 -33   -1.72    1.79
   5   2 -32   -2.55    5.10
   5   2 -32   -0.03    3.12
   5   2 -31    2.42    3.25
   5   2 -30   -3.31    3.84
   5   2 -29   48.45   12.96
   5   2 -28   -1.29    2.98
   5   2 -27   -0.83    2.42
   5   2 -26    2.09    1.03
   5   2 -25   -0.73    1.26
   5   2 -24    2.05    4.94
   5   2 -23    4.31    5.57
   5   2 -22   11.93    6.43
   5   2 -21   16.30    7.72
   5   2 -20   10.41    6.86
   5   2 -19    0.46    2.22
   5   2 -18    0.99    0.96
   5   2 -18    0.93    3.74
   5   2 -17    8.98    4.34
   5   2 -17   10.41    6.50
   5   2 -16   29.83    7.59
   5   2 -16   32.44   10.47
   5   2 -15   55.48    9.61
   5   2 -15   43.41   12.03
   5   2 -14   -1.13    2.15
   5   2 -14   -1.06    1.49
   5   2 -13   38.51    7.22
   5   2 -13   41.23   11.47
   5   2 -12   22.44    5.17
   5   2 -12   49.91   12.73
   5   2 -11   15.11    3.78
   5   2 -11   39.20   10.27
   5   2 -10   -0.53    0.73
   5   2 -10    0.66    2.39
   5   2  -9   93.32   16.50
   5   2  -8   -0.96    1.79
   5   2  -7   44.34   10.41
   5   2  -6  201.85   24.92
  -5  -2   6  271.74   27.80
  -5  -2   5  121.65   18.29
   5   2  -5   91.30   16.74
  -5  -2   4   22.80    7.69
   5   2  -4   14.48    6.83
   5   2  -4    7.69    6.23
  -5  -2   3    2.78    4.01
   5   2  -3    2.92    1.92
   5   2  -3    5.00    1.56
   5   2  -3    2.78    1.09
  -5  -2   3    5.67    3.88
   5   2  -3    0.56    0.46
  -5  -2   2    7.26    3.81
  -5  -2   2   10.60    5.10
   5   2  -2    1.06    1.66
  -5  -2   1   37.58   10.14
  -5  -2   1   42.05    9.81
   5   2  -1   42.09   12.16
  -5  -2   0    3.18    3.02
  -5  -2   0   -3.18    4.27
   5   2   0    8.42    6.73
  -5  -2  -1   41.19   10.27
  -5  -2  -1   59.05   12.46
   5   2   1   62.80   14.71
  -5  -2  -2   55.61   12.63
   5   2   2   55.21   14.25
  -5  -2  -2   72.91   14.18
  -5  -2  -3   59.09   12.59
  -5  -2  -3   72.11   13.69
   5   2   3   71.78   17.43
  -5  -2  -4   10.94    5.70
  -5  -2  -4   11.73    6.53
   5   2   4    9.48    7.06
  -5  -2  -5    5.63    4.54
   5   2   5   11.60    8.25
  -5  -2  -5    4.04    4.27
  -5  -2  -6    0.07    1.82
  -5  -2  -6    1.92    4.77
  -5  -2  -7   24.72    8.35
  -5  -2  -7   12.10    5.90
  -5  -2  -8    9.31    5.67
  -5  -2  -8   21.94    7.46
  -5  -2  -9    3.12    3.98
  -5  -2  -9    8.78    6.23
  -5  -2 -10    0.30    2.62
  -5  -2 -10   -2.85    3.31
  -5  -2 -11   22.14    7.52
  -5  -2 -11   23.93    8.91
  -5  -2 -12    3.84    1.39
  -5  -2 -12    8.62    6.46
  -5  -2 -13    8.55    4.57
  -5  -2 -13    8.88    4.47
  -5  -2 -14    0.27    1.69
  -5  -2 -14   -0.56    1.33
  -5  -2 -15    0.43    1.99
  -5  -2 -15   -0.50    1.76
  -5  -2 -16    0.13    3.12
  -5  -2 -16    1.39    4.08
  -5  -2 -17   -1.66    0.76
  -5  -2 -18    3.61    3.31
  -5  -2 -19    5.00    4.67
  -5  -2 -20    2.35    2.65
  -5  -2 -21   14.15    8.12
  -5  -2 -22    8.62    8.48
  -5  -2 -23    2.95    5.30
  -5  -2 -24    8.68    8.91
  -5  -2 -25    5.00    7.36
  -5  -2 -26   -5.77    4.67
  -5  -2 -27   -0.96    3.98
  -5  -2 -28   -6.73    7.79
   6   2 -31   -4.77    4.67
   6   2 -30   -1.23    4.47
   6   2 -29    0.23    3.58
   6   2 -28   -1.16    3.18
   6   2 -27   -5.77    4.90
   6   2 -26    0.53    3.61
   6   2 -25    6.69    4.31
   6   2 -24    1.59    1.56
   6   2 -23   -0.70    3.74
   6   2 -22    1.19    3.74
   6   2 -21    0.23    0.70
   6   2 -20   12.03    8.38
   6   2 -19    1.69    1.92
   6   2 -18    8.42    6.10
   6   2 -17    6.59    3.84
   6   2 -16   -0.20    2.55
   6   2 -15   18.59    8.65
   6   2 -14   -0.27    2.05
   6   2 -13    2.15    5.37
   6   2 -12   -3.48    4.54
   6   2 -11   10.04    5.67
   6   2 -10   68.80   15.05
   6   2  -9    9.81    6.83
   6   2  -8  190.52   26.15
  -6  -2   7   12.99    6.56
   6   2  -7    6.93    4.81
   6   2  -6    1.46    1.69
  -6  -2   6   -0.60    0.66
  -6  -2   5    6.79    5.97
   6   2  -5   10.44    5.93
   6   2  -4   33.54   10.67
  -6  -2   4   39.73   11.80
   6   2  -4   20.88    7.89
  -6  -2   3   -2.32    3.55
   6   2  -3    0.43    3.71
   6   2  -3    4.04    5.37
   6   2  -2    4.18    2.78
  -6  -2   2   15.48    8.19
  -6  -2   1   -0.80    1.09
   6   2  -1    4.74    6.30
   6   2   0    3.08    4.41
  -6  -2   0    6.76    4.64
   6   2   1    8.22    5.40
  -6  -2  -1   -0.23    2.29
  -6  -2  -2  176.90   24.69
   6   2   2  164.47   28.04
  -6  -2  -2  128.71   19.85
   6   2   3   -1.06    4.54
  -6  -2  -3    0.86    3.18
  -6  -2  -3    1.36    4.61
  -6  -2  -4    3.41    4.14
  -6  -2  -4    0.83    0.40
   6   2   4    1.86    4.11
  -6  -2  -5   28.77    8.58
  -6  -2  -5   40.83   11.57
   6   2   5   33.64   13.32
  -6  -2  -6    1.92    0.56
   6   2   6    2.58    6.00
  -6  -2  -6   12.86    7.22
  -6  -2  -7    9.51    5.60
  -6  -2  -7    9.51    4.57
  -6  -2  -8   18.09    6.53
  -6  -2  -8   15.24    7.85
  -6  -2  -9    3.94    3.68
  -6  -2  -9    1.13    3.31
  -6  -2 -10    2.65    1.52
  -6  -2 -10    5.87    6.06
  -6  -2 -11    2.05    2.92
  -6  -2 -11   10.97    8.28
  -6  -2 -12    9.51    5.50
  -6  -2 -12   12.96    7.49
  -6  -2 -13    7.29    3.35
  -6  -2 -13    9.31    3.41
  -6  -2 -14   -1.06    3.61
  -6  -2 -14   -1.33    5.47
  -6  -2 -15    8.88    6.26
  -6  -2 -16    4.37    5.10
  -6  -2 -17   -4.18    5.97
  -6  -2 -18    2.68    5.27
  -6  -2 -19   11.86   10.11
  -6  -2 -20    9.31    7.69
  -6  -2 -21    1.03    7.36
  -6  -2 -22   -0.93    4.81
  -6  -2 -23    2.42    0.99
  -6  -2 -24   -3.41    5.93
  -6  -2 -25   -2.88    7.92
  -6  -2 -26    1.23    3.91
   7   2 -29    4.57    5.30
   7   2 -28   -2.72    6.20
   7   2 -27    0.03    0.66
   7   2 -26    9.11    6.73
   7   2 -25    1.72    4.54
   7   2 -24   -7.26    7.56
   7   2 -23    6.33    5.67
   7   2 -22   -7.79    5.90
   7   2 -21    1.39    4.67
   7   2 -20    3.08    3.48
   7   2 -19   -1.23    2.92
   7   2 -18   -1.62    1.89
   7   2 -17   -2.58    5.83
   7   2 -16   -0.76    0.73
   7   2 -15    0.00    3.84
   7   2 -14    2.02    3.25
   7   2 -13    4.87    5.00
   7   2 -12    7.79    5.27
   7   2 -11   -5.37    2.19
   7   2 -10    4.84    3.31
   7   2  -9   56.87   15.77
   7   2  -8   20.41    9.78
  -7  -2   7   11.53    7.56
   7   2  -7   10.44    7.22
   7   2  -6    4.11    2.82
  -7  -2   6    1.89    1.69
  -7  -2   5    1.76    1.19
   7   2  -5   -3.08    4.04
   7   2  -4   -3.21    6.03
  -7  -2   4   -0.17    2.05
   7   2  -4   -7.26    6.43
   7   2  -3    1.76    4.90
  -7  -2   3    1.76    6.36
   7   2  -3   -2.68    2.98
   7   2  -2    5.27    6.59
  -7  -2   2   -2.29    4.57
  -7  -2   1   26.84   11.10
   7   2  -1   16.17   11.80
  -7  -2   0    1.36    3.78
   7   2   0   10.41    7.46
   7   2   1   -5.50    7.26
  -7  -2  -1    0.83    2.92
   7   2   2   10.94    6.43
  -7  -2  -2   23.33    9.48
  -7  -2  -3   19.52    8.62
   7   2   3   14.38    8.12
  -7  -2  -4  -12.49    6.86
   7   2   4    6.79    5.24
  -7  -2  -5    6.59    6.20
   7   2   5    8.02    6.63
  -7  -2  -6    1.16    2.35
   7   2   6    7.19    7.99
   7   2   7   20.05    9.97
  -7  -2  -7   29.20   11.23
  -7  -2  -8    2.92    3.38
  -7  -2  -9   -3.65    5.27
  -7  -2 -10   11.80    8.19
  -7  -2 -11    1.56    3.68
  -7  -2 -12    6.56    3.81
  -7  -2 -13    4.61    6.46
  -7  -2 -14    1.92    1.86
  -7  -2 -15   15.28    9.84
  -7  -2 -16   11.60    9.64
  -7  -2 -17    0.76    2.19
  -7  -2 -18    5.17    3.58
  -7  -2 -19    5.24    5.67
  -7  -2 -20   -1.89    1.09
  -7  -2 -21   -3.91    3.48
  -7  -2 -22    2.45    6.56
  -7  -2 -23   -0.73    3.65
  -7  -2 -24   -0.27    4.57
   8   2 -26    1.06    1.69
   8   2 -25   -5.27    5.87
   8   2 -24    6.50    6.66
   8   2 -23    3.31    4.51
   8   2 -22    1.66    1.29
   8   2 -21    0.23    2.19
   8   2 -20    6.03    5.30
   8   2 -19    7.36    6.36
   8   2 -18    2.25    5.53
   8   2 -17    0.83    0.63
   8   2 -16   -7.19    6.10
   8   2 -15    4.81    4.67
   8   2 -14   -0.13    3.38
   8   2 -13   -4.18    5.04
   8   2 -12   -2.95    6.00
   8   2 -11   -2.45    4.01
   8   2 -10    2.65    4.97
   8   2  -9    9.18    7.62
   8   2  -8   -0.76    4.74
   8   2  -7   23.16   11.60
  -8  -2   7   27.87   14.28
   8   2  -6    1.72    3.18
  -8  -2   6    7.62    8.02
  -8  -2   5   24.39   11.40
   8   2  -5   23.56   11.17
  -8  -2   4    1.13    3.08
   8   2  -4   -0.83    4.47
   8   2  -4   -2.65    5.57
   8   2  -3   -0.80    4.84
   8   2  -3    2.98    4.14
  -8  -2   3    4.54    4.57
  -8  -2   2  -11.93    7.42
   8   2  -2   -0.33    5.17
   8   2  -1    4.21    4.74
  -8  -2   1    4.44    5.17
  -8  -2   0   16.07    8.98
   8   2   0    4.11    2.62
  -8  -2  -1    5.47    4.61
   8   2   1    2.09    2.82
   8   2   2    8.55    8.28
  -8  -2  -2    9.38    5.00
   8   2   3   -3.35    8.28
  -8  -2  -3    5.24    4.24
  -8  -2  -4    3.35    4.47
   8   2   4    7.75    8.28
   8   2   5   10.67   10.34
  -8  -2  -5   11.20    7.85
  -8  -2  -6    0.13    2.39
   8   2   6   -7.79    6.59
  -8  -2  -7   -2.02    3.05
   8   2   7   -1.03    5.47
  -8  -2  -8    8.09    5.97
   8   2   8  -12.10    9.44
  -8  -2  -9   -0.43    1.39
   8   2   9  -11.60    7.22
   8   2  10    8.22   10.94
  -8  -2 -10   17.27    8.88
  -8  -2 -11   -4.21    5.93
  -8  -2 -12    1.96    3.05
  -8  -2 -13    2.92    4.67
  -8  -2 -14    2.78    4.71
  -8  -2 -15    1.66    1.69
  -8  -2 -16   -4.31    6.50
  -8  -2 -17    1.92    2.22
  -8  -2 -18   -1.86    3.94
  -8  -2 -19    0.93    2.65
  -8  -2 -20   -6.56    6.89
   9   2 -22   -3.15    2.88
   9   2 -21   -4.61    0.40
   9   2 -20   -0.50    4.11
   9   2 -19  -12.43    8.45
   9   2 -18    1.16    4.47
   9   2 -17    5.67    6.56
   9   2 -16    3.38    4.94
   9   2 -15    3.41    2.42
   9   2 -14    3.05    4.37
   9   2 -13   -0.93    2.82
   9   2 -12  -10.21    7.62
   9   2 -11   -1.66    6.46
   9   2 -10    9.84    8.32
   9   2  -9    8.85    9.51
   9   2  -8   45.27   15.44
   9   2  -7   -2.45    1.79
   9   2  -6   20.91   12.99
  -9  -2   6   -7.39    6.56
   9   2  -5    6.10    2.25
  -9  -2   5    0.10    3.98
   9   2  -4   -1.29    5.00
  -9  -2   4   -0.99    0.60
  -9  -2   3  -11.17    7.92
   9   2  -3    0.43    1.82
   9   2  -3   -0.63    3.41
   9   2  -2    1.92    2.98
  -9  -2   2   -1.49    0.73
   9   2  -2    4.01    5.93
   9   2  -1  -14.81    9.74
  -9  -2   1   -0.86    2.39
   9   2   0   12.96   11.33
  -9  -2   0   -0.73    5.27
  -9  -2  -1   -3.51    2.29
   9   2   1   15.64   13.32
   9   2   2   -1.26    5.57
  -9  -2  -2    4.61    7.42
   9   2   3    2.95    5.00
  -9  -2  -3    9.78    7.72
   9   2   4    5.40    8.55
  -9  -2  -4   -5.47    3.05
   9   2   5   15.67   10.77
  -9  -2  -5    6.56    7.69
   9   2   6    3.21   10.34
  -9  -2  -6   -2.98    4.94
   9   2   7   -3.12    3.68
  -9  -2  -7   -2.58    3.02
  -9  -2  -8   -1.19    2.25
   9   2   8   -5.07    6.53
  -9  -2  -9   -6.03    6.00
   9   2   9   -3.58    9.25
  -9  -2 -10   -0.73    3.21
   9   2  10   17.63   20.68
  -9  -2 -11   -9.44    6.83
   9   2  11  -10.70   14.55
  -9  -2 -12   -4.87    5.73
   9   2  12   -0.99   11.07
   9   2  13   -3.65   13.19
  -9  -2 -13   -4.34    5.57
  -9  -2 -14    2.25    3.61
   9   2  14   -1.26    9.61
  -9  -2 -15   -3.02    2.98
  -9  -2 -16   -3.65    3.02
  10   2 -15   -0.50    4.54
  10   2 -14    1.89    4.51
  10   2 -13   -3.81    9.01
  10   2 -12    4.44    2.75
  10   2 -11    9.11    9.08
  10   2 -10    7.29    6.63
  10   2  -9    3.98    6.43
  10   2  -8   -1.59    5.93
  10   2  -7    1.82    3.21
  10   2  -6   -8.68   10.87
 -10  -2   5   -0.36    2.45
  10   2  -5   -8.95    9.88
 -10  -2   4   -2.35    3.51
  10   2  -4    0.53    3.65
 -10  -2   3    4.41    8.48
  10   2  -3    3.88    7.92
 -10  -2   2    2.19    3.51
  10   2  -2   -2.15    7.32
 -10  -2   1   -6.10   10.17
  10   2  -1   -1.13    5.80
 -10  -2   0   -9.11    7.56
 -10  -2  -1   -0.10    4.54
  10   2   2   -3.51    9.84
 -10  -2  -2   -1.69    6.10
 -10  -2  -3    2.22    6.10
  10   2   3    3.81    9.71
 -10  -2  -4  110.06   27.47
  10   2   4    3.02    9.21
 -10  -2  -5   -0.56    1.82
  10   2   5   10.04   13.82
  10   2   6   11.70   12.46
 -10  -2  -6    1.99    2.78
  10   2   7   -9.11    9.38
 -10  -2  -7    1.13    4.27
  10   2   8    7.79   13.85
 -10  -2  -8   10.21    9.84
 -10  -2  -9   10.41    9.71
  10   2   9  -13.95   15.34
 -10  -2 -10   -3.15    6.69
  10   2  10    3.18    9.01
 -10  -2 -11    7.69    7.75
 -11  -2   4    3.78    1.56
 -11  -2   3    9.81    7.62
 -11  -2   2   -4.64    7.42
 -11  -2   1   -0.99    5.47
 -11  -2   0   -9.74    6.43
 -11  -2  -1    6.96    9.71
 -11  -2  -2    3.61    7.16
 -11  -2  -3   -2.42    7.22
  10  -3   3   -0.96   16.17
  10  -3   2   12.20   13.36
  10  -3   1    0.83    4.61
 -10   3  -1   -5.00    6.86
  10  -3   0   -0.60    2.45
 -10   3   0    3.28    6.20
  10  -3  -1   -2.15    5.34
 -10   3   1    4.61    4.90
  10  -3  -2   -3.08    6.66
 -10   3   2    1.72    5.37
  10  -3  -3   -1.92    5.00
 -10   3   3    0.00    2.32
  10  -3  -4    4.57    6.63
 -10   3   4   -1.49    2.29
  10  -3  -5    0.00    4.08
  10  -3  -6    2.45    1.36
  10  -3  -7    1.29    1.66
  10  -3  -8   -0.07    3.15
  10  -3  -9    1.33    5.83
  10  -3  -9    1.36    3.65
  10  -3 -10   -4.01    6.53
  10  -3 -10   -5.43    6.76
  10  -3 -11    1.06    1.29
  10  -3 -11    2.49    5.97
  10  -3 -12   -9.64   12.73
  10  -3 -12   -2.55    1.36
  10  -3 -13    0.66    3.68
  10  -3 -13    7.19    9.94
  10  -3 -14   -3.21    1.99
  10  -3 -15    5.93    8.19
  10  -3 -16    3.78    4.97
  -9   3 -11    3.58    4.34
  -9   3 -10   -5.53    4.94
  -9   3  -9   -4.84    6.30
  -9   3  -8   -3.21    1.23
  -9   3  -7    0.63    1.82
  -9   3  -6   -7.99    7.29
  -9   3  -5    4.34    5.70
  -9   3  -4    0.43    2.19
  -9   3  -3    0.50    3.48
  -9   3  -2    1.62    2.15
   9  -3   1    5.40    6.13
  -9   3  -1    0.86    1.59
  -9   3   0   -2.98    6.26
   9  -3   0   -7.69    8.38
   9  -3  -1   -2.39    1.03
  -9   3   1    1.16    4.87
   9  -3  -2    4.77    4.84
  -9   3   2   -7.92    5.57
  -9   3   3   -7.42    7.99
   9  -3  -3    4.71    4.61
   9  -3  -4    5.10    5.80
  -9   3   4    6.13    7.16
   9  -3  -5    5.50    6.10
  -9   3   5   -7.32   10.24
   9  -3  -6   -0.66    1.42
   9  -3  -7    0.63    5.97
   9  -3  -8   -3.45    8.55
   9  -3  -9    4.21    1.03
   9  -3 -10    5.57    5.50
   9  -3 -10   -4.67    9.38
   9  -3 -11    3.31    4.18
   9  -3 -11    1.23    3.18
   9  -3 -12   -2.92    3.71
   9  -3 -12    7.06    4.81
   9  -3 -13   10.47    8.32
   9  -3 -13    2.19    3.08
   9  -3 -14   -4.84    5.07
   9  -3 -14    4.18    7.46
   9  -3 -15   -5.14    5.60
   9  -3 -16    0.80    5.30
   9  -3 -17    0.99    2.98
   9  -3 -18   -0.36    3.02
   9  -3 -19   11.30    9.88
   9  -3 -20  -10.31    8.05
   9  -3 -21    2.29    3.88
   9  -3 -22  -18.03   10.67
  -8   3 -17   -4.37    5.63
  -8   3 -16   -7.59    7.29
  -8   3 -15    6.76    7.56
  -8   3 -14   13.26   10.21
  -8   3 -13    6.00    7.12
  -8   3 -12   11.17    8.22
  -8   3 -11   -1.66    1.36
  -8   3 -10    2.32    3.74
  -8   3  -9    3.84    5.60
  -8   3  -8    7.29    6.59
  -8   3  -7   23.23   10.24
  -8   3  -6    7.12    6.63
  -8   3  -5    3.28    4.31
  -8   3  -4    4.04    7.99
  -8   3  -3    6.83    6.93
  -8   3  -2   -4.97    4.77
  -8   3  -1   -3.12    6.40
  -8   3   0    2.29    4.18
  -8   3   1   -0.30    3.31
   8  -3  -1    6.96    5.50
   8  -3  -2   -0.60    2.15
  -8   3   2   -0.33    0.53
   8  -3  -3   -0.70    3.08
  -8   3   3    0.23    0.96
   8  -3  -4    7.39    6.40
  -8   3   4    4.11    6.16
  -8   3   5   -2.92    6.89
   8  -3  -5   21.94   12.23
   8  -3  -6    3.02    5.10
   8  -3  -7   -3.48    6.06
   8  -3  -8   -1.66    1.82
   8  -3  -9   -0.20    7.09
   8  -3 -10    5.40    2.25
   8  -3 -10   -1.29    5.10
   8  -3 -11    4.57    5.14
   8  -3 -11   -2.15    3.31
   8  -3 -12   -1.89    0.99
   8  -3 -12   -3.15    5.63
   8  -3 -13   -2.88    2.85
   8  -3 -13   -0.96    1.66
   8  -3 -14    0.89    4.41
   8  -3 -14   -3.12    3.02
   8  -3 -15   -5.63    6.83
   8  -3 -15   -3.48    3.98
   8  -3 -16   18.06   11.07
   8  -3 -16   -1.36    4.84
   8  -3 -17   -0.07    2.19
   8  -3 -18    3.84    6.73
   8  -3 -19    3.12    4.51
   8  -3 -20    1.59    6.43
   8  -3 -21    1.89    3.61
   8  -3 -22    7.36    6.73
   8  -3 -23   -3.51    5.87
   8  -3 -24   29.36   12.16
   8  -3 -25   -0.73    2.92
  -7   3 -23   -3.88    5.97
  -7   3 -22   -0.96    7.16
  -7   3 -21    2.35    3.41
  -7   3 -21   -0.83    2.39
  -7   3 -20    2.25    2.88
  -7   3 -20   -4.14    5.37
  -7   3 -19    1.36    5.93
  -7   3 -19   -1.99    2.12
  -7   3 -18    0.33    5.00
  -7   3 -18    5.00    3.21
  -7   3 -17    1.99    6.79
  -7   3 -17    3.78    3.12
  -7   3 -16    0.30    2.72
  -7   3 -16    2.68    5.53
  -7   3 -15   -2.22    4.01
  -7   3 -15    4.77    5.30
  -7   3 -14    1.26    3.15
  -7   3 -14    2.29    5.24
  -7   3 -13    3.65    1.79
  -7   3 -13   10.57    6.16
  -7   3 -12    0.00    4.90
  -7   3 -12   -3.38    3.68
  -7   3 -11   -0.66    3.15
  -7   3 -11    6.40    3.91
  -7   3 -10   -2.19    5.04
  -7   3 -10    3.55    5.14
  -7   3  -9    1.66    5.00
  -7   3  -9   -0.20    4.01
  -7   3  -8    2.02    1.62
  -7   3  -8    3.45    6.26
  -7   3  -7    2.62    2.65
  -7   3  -7    3.98    1.52
  -7   3  -6   -1.13    3.15
  -7   3  -6   -0.93    3.51
  -7   3  -5    4.97    4.41
  -7   3  -5   -3.08    4.87
  -7   3  -4    2.15    1.03
  -7   3  -4    6.10    6.16
  -7   3  -3   -0.40    2.78
  -7   3  -3    1.19    0.40
  -7   3  -2    4.84    1.56
  -7   3  -2   -0.86    3.68
  -7   3  -1    9.81    6.93
  -7   3   0   25.29   10.14
  -7   3   1    2.02    4.01
   7  -3  -2    4.77    6.99
  -7   3   2    0.86    4.57
  -7   3   3   -2.02    4.24
   7  -3  -3    1.86    1.23
   7  -3  -4   -0.99    5.90
  -7   3   4    4.51    2.75
   7  -3  -5   11.17    9.64
  -7   3   5   11.70    7.95
   7  -3  -6   13.42    9.54
   7  -3  -7    4.21    4.81
   7  -3  -8    4.90    6.03
   7  -3  -9   -3.25    4.64
   7  -3 -10    7.99    5.87
   7  -3 -10    4.67    5.30
   7  -3 -11    3.18    6.73
   7  -3 -11   12.13   10.24
   7  -3 -12    5.30    5.37
   7  -3 -12    4.11    2.55
   7  -3 -13    2.02    1.66
   7  -3 -13    3.45    3.61
   7  -3 -14   -0.17    5.14
   7  -3 -14   -0.30    2.78
   7  -3 -15   10.90    9.64
   7  -3 -15   -0.56    2.95
   7  -3 -16   11.83    7.12
   7  -3 -16    7.39    6.06
   7  -3 -17    3.58    5.20
   7  -3 -17   -2.09    6.53
   7  -3 -18    3.02    4.04
   7  -3 -19    2.65    4.21
   7  -3 -20    1.49    3.98
   7  -3 -21    2.92    7.19
   7  -3 -22    2.45    3.91
   7  -3 -23   -1.66    4.21
   7  -3 -24   -2.49    3.65
   7  -3 -25    5.50    3.65
   7  -3 -26    1.19    3.51
   7  -3 -27    6.86    6.93
   7  -3 -28   -0.36    3.31
  -6   3 -25   -2.02    2.09
  -6   3 -25   -0.30    4.81
  -6   3 -24    0.07    2.82
  -6   3 -24    4.08    6.63
  -6   3 -23   -0.46    3.25
  -6   3 -23    1.46    2.32
  -6   3 -22    4.01    7.06
  -6   3 -22    0.33    3.35
  -6   3 -21    0.80    3.71
  -6   3 -21   -0.13    4.67
  -6   3 -20   -3.35    2.85
  -6   3 -20    2.68    4.47
  -6   3 -19   -3.45    6.26
  -6   3 -19    5.04    3.84
  -6   3 -18    1.16    4.84
  -6   3 -18    1.49    4.18
  -6   3 -17   -3.68    5.04
  -6   3 -17    6.16    7.06
  -6   3 -16   13.65    9.15
  -6   3 -16    8.22    6.30
  -6   3 -15    4.61    6.00
  -6   3 -15   -0.23    3.38
  -6   3 -14    0.30    4.81
  -6   3 -14    0.53    1.76
  -6   3 -13    6.59    6.23
  -6   3 -13    2.35    5.04
  -6   3 -12   11.67    7.89
  -6   3 -12   11.86    6.16
  -6   3 -11   -1.23    3.48
  -6   3 -11   -1.42    1.92
  -6   3 -10   16.24    8.52
  -6   3 -10    1.89    4.37
  -6   3  -9   13.59    7.42
  -6   3  -9   14.25    6.83
  -6   3  -8   -0.23    3.68
  -6   3  -8    4.18    5.83
  -6   3  -7   -0.66    2.92
  -6   3  -7   -0.86    1.46
  -6   3  -6   -2.68    0.89
  -6   3  -6   -3.25    4.64
  -6   3  -5   37.48   12.36
  -6   3  -5   34.30   11.23
  -6   3  -4   16.47    7.85
  -6   3  -4    3.68    4.31
  -6   3  -3    9.94    4.77
  -6   3  -3   12.82    7.36
  -6   3  -2    4.04    3.35
  -6   3  -2    7.32    5.63
  -6   3  -1    1.56    5.47
  -6   3  -1    2.39    1.72
  -6   3   0  118.41   20.51
  -6   3   0  119.37   20.84
  -6   3   1   23.56    9.18
   6  -3  -2   -3.71    3.45
  -6   3   2    1.16    4.44
   6  -3  -3    2.58    4.01
  -6   3   3   -1.19    3.48
   6  -3  -4    8.95    7.39
  -6   3   4    5.30    4.14
   6  -3  -5   -3.45    4.27
  -6   3   5   -1.19    3.35
   6  -3  -6   16.97    7.66
   6  -3  -7   12.66    7.39
   6  -3  -8   14.02    7.56
   6  -3  -9   11.67    6.30
   6  -3 -10    7.49    3.84
   6  -3 -10   -3.21    2.45
   6  -3 -11    8.72    5.87
   6  -3 -11    4.61    6.26
   6  -3 -12    5.60    4.04
   6  -3 -12    0.83    2.19
   6  -3 -13    1.16    6.06
   6  -3 -13   -1.99    2.35
   6  -3 -14   22.93   10.64
   6  -3 -14   10.51    6.79
   6  -3 -15    0.03    4.34
   6  -3 -15  -11.40    5.70
   6  -3 -16    4.37    2.98
   6  -3 -16    4.44    2.58
   6  -3 -17    0.17    2.49
   6  -3 -17   -3.28    1.79
   6  -3 -18    4.64    1.46
   6  -3 -18   -0.40    1.76
   6  -3 -19    1.09    1.79
   6  -3 -20  -12.23    7.49
   6  -3 -21   -7.75    5.93
   6  -3 -22    0.17    2.32
   6  -3 -23    4.18    1.62
   6  -3 -24    2.15    2.02
   6  -3 -25   -3.74    4.24
   6  -3 -26   -1.39    4.04
   6  -3 -27   -0.46    5.17
   6  -3 -28    6.26    6.00
   6  -3 -29   -3.65    2.62
   6  -3 -30    1.66    4.24
  -5   3 -27   -1.26    4.84
  -5   3 -27   -3.48    6.89
  -5   3 -26    0.10    3.35
  -5   3 -26   -1.62    5.04
  -5   3 -25   -3.28    5.27
  -5   3 -25    0.36    2.72
  -5   3 -24    2.12    3.91
  -5   3 -24    2.75    5.17
  -5   3 -23    3.98    5.10
  -5   3 -23    2.55    3.68
  -5   3 -22    0.80    0.63
  -5   3 -22   -3.38    3.98
  -5   3 -21    4.27    5.63
  -5   3 -21    2.45    2.15
  -5   3 -20  -15.54    8.52
  -5   3 -20   -0.46    3.51
  -5   3 -19   -0.40    5.07
  -5   3 -19   -1.89    3.65
  -5   3 -18    2.55    1.16
  -5   3 -18    3.78    4.27
  -5   3 -17   -5.30    2.45
  -5   3 -17   -3.48    5.63
  -5   3 -16    4.24    5.34
  -5   3 -16    2.75    2.72
  -5   3 -15    2.92    3.61
  -5   3 -15    3.78    6.33
  -5   3 -14    0.30    3.18
  -5   3 -14   -0.50    3.41
  -5   3 -13    2.22    1.36
  -5   3 -13    2.98    3.28
  -5   3 -12   26.31   11.00
  -5   3 -12   23.10    7.95
  -5   3 -11   -1.62    1.79
  -5   3 -11    1.79    1.76
  -5   3 -10   17.70    9.05
  -5   3 -10   14.61    7.39
  -5   3  -9   10.57    6.79
  -5   3  -9   13.09    7.36
  -5   3  -8    6.69    4.21
  -5   3  -8    0.53    3.15
  -5   3  -7   70.36   21.54
  -5   3  -7   15.74    6.76
  -5   3  -6   12.99    7.03
  -5   3  -6    9.78    5.67
  -5   3  -5   17.63    7.79
  -5   3  -5   13.45    6.33
  -5   3  -4   50.14   12.53
  -5   3  -4   32.21    9.08
  -5   3  -3   -0.99    2.32
  -5   3  -3    2.15    3.15
  -5   3  -2   -2.39    2.09
  -5   3  -2   -0.43    3.08
  -5   3  -1    3.68    3.58
  -5   3  -1   -2.62    3.61
  -5   3   0   86.92   15.91
  -5   3   0  107.50   18.59
  -5   3   1   20.65    7.39
  -5   3   2   -2.12    3.31
   5  -3  -2    1.36    1.36
   5  -3  -3    5.17    5.53
  -5   3   3   -0.07    2.39
   5  -3  -4    3.45    2.82
  -5   3   4    9.97    5.73
   5  -3  -5   -0.30    4.64
   5  -3  -6  323.41   36.39
   5  -3  -7    1.89    5.77
   5  -3  -8   74.53   16.87
   5  -3  -9    5.80    4.64
   5  -3 -10  151.51   19.82
   5  -3 -10  183.16   27.04
   5  -3 -11    5.77    4.77
   5  -3 -11   -0.30    1.03
   5  -3 -12  105.91   20.55
   5  -3 -12  102.04   15.84
   5  -3 -13    0.99    3.21
   5  -3 -13    7.12    3.15
   5  -3 -14   23.60    9.15
   5  -3 -14   20.05    7.42
   5  -3 -15    3.35    2.58
   5  -3 -15   11.90    5.93
   5  -3 -16   33.57   14.35
   5  -3 -16   27.04    8.42
   5  -3 -17   -3.78    4.01
   5  -3 -17    2.65    2.68
   5  -3 -18   16.11    9.25
   5  -3 -18    8.95    3.74
   5  -3 -19    2.42    3.68
   5  -3 -20   27.77   10.44
   5  -3 -21    9.61    6.26
   5  -3 -22    7.59    6.06
   5  -3 -23    0.86    2.98
   5  -3 -24   -1.56    2.58
   5  -3 -25   12.39    6.03
   5  -3 -26    5.53    5.97
   5  -3 -27   -3.41    5.60
   5  -3 -28   10.60    8.12
   5  -3 -29   -7.49    8.35
   5  -3 -30    0.23    5.67
   5  -3 -31    4.84    6.76
  -4   3 -30  -12.56    7.62
  -4   3 -29   -3.48    6.06
  -4   3 -28    2.68    4.77
  -4   3 -28   -2.29    4.71
  -4   3 -27   10.90    9.84
  -4   3 -27   -2.55    3.55
  -4   3 -26    6.93    6.66
  -4   3 -26   12.29    8.58
  -4   3 -25    7.79    6.30
  -4   3 -25   -2.85    5.97
  -4   3 -24    1.89    3.12
  -4   3 -24    4.18    4.64
  -4   3 -23   -0.73    2.45
  -4   3 -23    1.66    0.43
  -4   3 -22    0.07    3.25
  -4   3 -22   -0.03    3.94
  -4   3 -21   -3.68    0.17
  -4   3 -21    2.85    4.67
  -4   3 -20    8.32    6.59
  -4   3 -20   22.77    8.65
  -4   3 -19    9.84    7.09
  -4   3 -19    3.21    4.31
  -4   3 -18    4.87    2.72
  -4   3 -18    6.89    5.77
  -4   3 -17   -1.82    4.67
  -4   3 -17   -0.03    4.77
  -4   3 -16    9.15    4.84
  -4   3 -16    1.19    3.08
  -4   3 -15   13.82    7.59
  -4   3 -15   10.57    5.57
  -4   3 -14   37.91   12.99
  -4   3 -14   30.32    9.48
  -4   3 -13   -2.52    4.67
  -4   3 -13    1.49    2.42
  -4   3 -12    2.09    3.94
  -4   3 -12    4.01    5.34
  -4   3 -11    2.42    4.31
  -4   3 -11    1.33    3.98
  -4   3 -10   29.83   10.04
  -4   3 -10   27.54    8.98
  -4   3  -9    2.55    1.06
  -4   3  -9    6.13    4.04
  -4   3  -8    0.70    1.69
  -4   3  -8    0.36    3.02
  -4   3  -7    1.69    4.21
  -4   3  -7    5.77    3.61
  -4   3  -6    5.67    4.47
  -4   3  -6    5.60    4.31
  -4   3  -5    5.93    5.57
  -4   3  -5   -4.27    2.65
  -4   3  -4   26.51    8.82
  -4   3  -4   15.44    6.10
  -4   3  -3    2.32    0.60
  -4   3  -3    4.44    3.08
  -4   3  -2    8.55    5.63
  -4   3  -2   11.86    5.40
  -4   3  -1    1.72    1.89
  -4   3  -1   -1.26    3.25
  -4   3   0   25.19    7.09
  -4   3   0   28.96    9.81
  -4   3   1   10.21    4.57
  -4   3   1    8.28    4.87
   4  -3  -2   37.71   10.77
  -4   3   2   34.40    9.25
   4  -3  -3   48.62   12.63
  -4   3   3   48.28   10.70
   4  -3  -4    2.19    0.86
  -4   3   4    4.11    3.41
   4  -3  -5   28.00    9.97
   4  -3  -6   14.12    7.29
   4  -3  -7   33.84   10.67
   4  -3  -8   -2.72    3.78
   4  -3  -9   36.19    8.15
   4  -3  -9   37.55   10.57
   4  -3 -10    8.68    3.88
   4  -3 -10   11.67    6.40
   4  -3 -11   16.90    7.95
   4  -3 -11   13.19    5.20
   4  -3 -12   35.86   10.94
   4  -3 -12   23.30    6.50
   4  -3 -13    0.96    1.66
   4  -3 -13    2.65    3.31
   4  -3 -14   69.46   15.87
   4  -3 -14   57.89   10.84
   4  -3 -15   26.48   10.11
   4  -3 -15   13.92    5.24
   4  -3 -16   -3.38    4.54
   4  -3 -16   -0.63    2.78
   4  -3 -17    6.26    4.37
   4  -3 -17    2.78    2.25
   4  -3 -18   -0.60    2.35
   4  -3 -18   -0.07    0.56
   4  -3 -19   -0.43    1.99
   4  -3 -20   49.15   14.38
   4  -3 -21   -0.60    0.70
   4  -3 -22    7.39    4.94
   4  -3 -23   -3.41    5.00
   4  -3 -24   17.03    9.01
   4  -3 -25    6.03    4.74
   4  -3 -26   10.34    6.53
   4  -3 -27    6.73    7.92
   4  -3 -28    6.79    6.10
   4  -3 -29    1.52    4.37
   4  -3 -30    1.16    1.29
   4  -3 -31   -8.25    6.56
   4  -3 -32   -4.94    6.06
  -3   3 -32    1.89    2.09
  -3   3 -31   -4.94    3.88
  -3   3 -30   -0.17    2.25
  -3   3 -30   -1.79    4.31
  -3   3 -29   -0.46    1.92
  -3   3 -29   -2.02    4.37
  -3   3 -28   -2.52    5.20
  -3   3 -28    2.52    3.58
  -3   3 -27   -2.82    4.87
  -3   3 -27   -1.46    4.14
  -3   3 -26    1.72    3.65
  -3   3 -26  -15.67    7.66
  -3   3 -25   12.23    7.82
  -3   3 -25   15.14    7.03
  -3   3 -24   -0.86    1.59
  -3   3 -24   -0.66    1.49
  -3   3 -23    7.26    8.02
  -3   3 -23    2.29    3.25
  -3   3 -22    4.94    4.34
  -3   3 -22    2.68    2.65
  -3   3 -21   11.23    6.99
  -3   3 -21   11.57    7.56
  -3   3 -20    0.40    5.24
  -3   3 -20   -0.70    3.48
  -3   3 -19    0.20    3.55
  -3   3 -19    9.31    4.74
  -3   3 -18    0.46    3.21
  -3   3 -18   -1.36    1.76
  -3   3 -17    3.08    2.62
  -3   3 -17   13.72   12.03
  -3   3 -16   28.53    9.01
  -3   3 -16   25.85   10.54
  -3   3 -15   52.49   14.22
  -3   3 -15   52.76   11.37
  -3   3 -14   55.61   14.28
  -3   3 -14   55.34    9.31
  -3   3 -14   52.53   11.90
  -3   3 -13    1.76    2.09
  -3   3 -13    4.90    4.41
  -3   3 -13    5.77    2.88
  -3   3 -12  450.27   36.45
  -3   3 -12  417.59   31.55
  -3   3 -12  529.63   46.20
  -3   3 -11    9.15    4.31
  -3   3 -11    3.45    1.79
  -3   3 -10    1.72    2.65
  -3   3 -10   -3.38    2.82
  -3   3  -9    7.19    3.74
  -3   3  -9   -2.35    2.78
  -3   3  -8   37.81   10.24
  -3   3  -8   31.18    8.09
  -3   3  -7    6.63    4.24
  -3   3  -7    1.03    1.42
  -3   3  -6    7.26    5.30
  -3   3  -6    2.92    2.19
  -3   3  -5   -0.30    1.06
  -3   3  -5    1.06    2.49
  -3   3  -4  173.05   18.26
  -3   3  -4  205.66   24.92
  -3   3  -3   78.74   14.42
  -3   3  -3   57.70   10.11
  -3   3  -2  314.33   26.01
  -3   3  -2  294.08   29.83
  -3   3  -1    1.82    1.46
  -3   3  -1   -4.34    4.61
  -3   3   0   14.81    6.06
  -3   3   0    9.21    5.14
  -3   3   1   35.69   10.04
  -3   3   1   30.79    7.72
   3  -3  -2   -5.43    4.77
  -3   3   2    0.60    2.45
   3  -3  -3    0.53    1.36
   3  -3  -4   -1.19    2.39
   3  -3  -5   -1.36    2.92
   3  -3  -6   39.40    9.88
   3  -3  -7   14.95    6.86
   3  -3  -8    1.23    0.20
   3  -3  -8    1.03    0.76
   3  -3  -9   11.10    3.74
   3  -3  -9   14.02    6.73
   3  -3 -10    2.68    4.64
   3  -3 -10    4.84    2.85
   3  -3 -11   10.27    6.26
   3  -3 -11    3.45    2.55
   3  -3 -12   29.26    9.68
   3  -3 -12   23.93    5.93
   3  -3 -13   -0.70    0.89
   3  -3 -13   -0.36    2.15
   3  -3 -14   42.62   11.73
   3  -3 -14   38.94    7.66
   3  -3 -15    0.13    1.76
   3  -3 -15    4.01    1.23
   3  -3 -16   -2.82    0.83
   3  -3 -16    1.56    0.80
   3  -3 -17   29.86   10.41
   3  -3 -17   20.58    5.87
   3  -3 -18   48.05   13.75
   3  -3 -18   37.45    7.99
   3  -3 -19    2.75    2.78
   3  -3 -20   -3.45    4.81
   3  -3 -21   -0.63    4.08
   3  -3 -22   -0.07    3.88
   3  -3 -23   11.50    9.44
   3  -3 -24    7.66    6.59
   3  -3 -25   -5.80    6.89
   3  -3 -26    4.61    4.04
   3  -3 -27    4.31    5.90
   3  -3 -28    3.65    3.65
   3  -3 -29    6.73    6.93
   3  -3 -30   -3.58    4.74
   3  -3 -31   -3.12    3.35
   3  -3 -32    2.22    2.25
   3  -3 -33    0.20    0.63
   3  -3 -33   -1.52    4.87
  -2   3 -33    0.07    4.24
  -2   3 -32    3.41    3.12
  -2   3 -31   -1.79    6.16
  -2   3 -31    1.03    1.49
  -2   3 -30    3.55    5.73
  -2   3 -30   -0.86    2.12
  -2   3 -29    1.72    4.97
  -2   3 -29   -3.25    3.94
  -2   3 -28    3.28    3.55
  -2   3 -28    0.89    5.00
  -2   3 -27   10.87    6.46
  -2   3 -27    0.86    3.18
  -2   3 -26    9.41    9.11
  -2   3 -26    0.40    0.99
  -2   3 -25    4.08    8.35
  -2   3 -25    9.11    7.09
  -2   3 -24   -3.78    6.56
  -2   3 -24    3.25    3.81
  -2   3 -23    2.12    5.00
  -2   3 -23    2.45    2.29
  -2   3 -22    0.50    0.73
  -2   3 -22   -2.22    2.58
  -2   3 -21   21.31   10.57
  -2   3 -21   30.42    9.28
  -2   3 -20   10.60    5.73
  -2   3 -20    7.49    5.37
  -2   3 -19   33.97   11.73
  -2   3 -19   16.14    6.96
  -2   3 -18    3.71    3.71
  -2   3 -18    4.61    2.95
  -2   3 -17   19.75    9.28
  -2   3 -17    7.82    4.61
  -2   3 -16   11.90    6.73
  -2   3 -16    8.25    4.47
  -2   3 -15   31.85    8.48
  -2   3 -15   32.64   11.33
  -2   3 -14    2.78    3.71
  -2   3 -14   -2.58    2.09
  -2   3 -14   -1.82    1.92
   2  -3  13   21.18    4.37
  -2   3 -13   32.87   10.64
  -2   3 -13   27.74    6.99
  -2   3 -13   28.73    7.36
   2  -3  12   14.25    3.98
  -2   3 -12   26.68    9.21
  -2   3 -12   17.27    5.40
  -2   3 -12   14.68    5.67
   2  -3  11    1.26    2.19
  -2   3 -11    2.19    2.88
  -2   3 -11    2.32    3.51
  -2   3 -11    3.28    2.75
  -2   3 -10   64.32   10.87
  -2   3 -10   68.10   14.35
  -2   3 -10   48.68    9.68
  -2   3  -9   -0.43    2.32
  -2   3  -9    0.20    0.63
  -2   3  -8   -0.76    2.12
  -2   3  -8   -0.27    1.29
  -2   3  -7   -2.15    2.72
  -2   3  -7    1.52    2.15
  -2   3  -6   77.28   14.55
  -2   3  -6   65.55    9.71
  -2   3  -5   -0.07    1.72
  -2   3  -5    0.13    1.06
  -2   3  -4    7.82    5.70
  -2   3  -4    1.76    0.99
  -2   3  -3   14.22    6.53
  -2   3  -3   11.47    3.21
  -2   3  -2   83.74   14.28
  -2   3  -2   76.78   10.14
  -2   3  -1    3.12    2.19
  -2   3  -1   -3.15    3.91
  -2   3   0 1390.76   69.69
  -2   3   0 1575.58   80.76
   2  -3  -1  143.16   19.15
  -2   3   1  100.31   12.49
  -2   3   1  119.00   17.50
   2  -3  -2  747.23   50.94
   2  -3  -3   13.02    5.60
   2  -3  -4  103.79   15.94
   2  -3  -5  143.73   19.42
   2  -3  -6    2.68    3.78
   2  -3  -7   66.58    6.96
   2  -3  -7   73.37   14.32
   2  -3  -8    6.43    1.92
   2  -3  -8    8.19    5.80
   2  -3  -9   15.11    3.31
   2  -3  -9   21.37    6.86
   2  -3 -10  183.49   13.09
   2  -3 -10  182.30   22.87
   2  -3 -11  123.68   10.17
   2  -3 -11  120.66   18.59
   2  -3 -12   17.76    7.06
   2  -3 -12   23.50    4.18
   2  -3 -13   51.20   12.33
   2  -3 -13   44.17    6.06
   2  -3 -14   46.40   12.06
   2  -3 -14   36.78    5.73
   2  -3 -15   25.09    5.07
  -2   3  15    5.90    5.43
   2  -3 -15   31.78   11.00
   2  -3 -16   47.16   11.53
   2  -3 -16   45.30    6.89
  -2   3  16   39.93   10.24
   2  -3 -17   20.18    5.00
  -2   3  17   22.73    7.89
   2  -3 -17   23.76    9.21
   2  -3 -18   16.14    4.81
  -2   3  18   14.78    6.73
   2  -3 -18   21.54    8.38
  -2   3  19    2.05    3.02
   2  -3 -19   -0.63    2.42
  -2   3  20    2.05    2.75
   2  -3 -20   -6.06    5.37
  -2   3  21    5.43    4.47
   2  -3 -21    4.31    2.75
   2  -3 -22   -1.79    2.49
   2  -3 -23    2.85    2.65
   2  -3 -24    2.65    5.27
   2  -3 -25    5.77    5.83
   2  -3 -26    2.15    2.32
   2  -3 -27    3.41    3.74
   2  -3 -28   -0.27    4.01
   2  -3 -29    0.93    2.05
   2  -3 -29   -6.26    9.08
   2  -3 -30    0.73    1.99
   2  -3 -30   -5.00    6.33
   2  -3 -31    1.49    4.57
   2  -3 -31    1.13    6.26
   2  -3 -32   -2.68    4.94
   2  -3 -32    5.10    7.36
   2  -3 -33    1.86    1.33
   2  -3 -33   -3.31    1.33
  -1   3 -34    3.38    5.37
  -1   3 -33   -6.50    7.79
  -1   3 -32   11.04    8.28
  -1   3 -32    3.15    2.95
  -1   3 -31    0.43    3.65
  -1   3 -31   -1.26    3.58
  -1   3 -30    1.99    1.99
  -1   3 -30    0.20    2.82
  -1   3 -29    5.27    7.99
  -1   3 -29   -2.75    5.24
  -1   3 -28   -0.66    3.45
  -1   3 -28   -1.16    2.82
  -1   3 -27    4.44    4.54
  -1   3 -27    4.97    4.51
  -1   3 -26    8.09    5.93
  -1   3 -26    0.46    3.02
  -1   3 -25   -5.73    6.76
  -1   3 -25    0.86    1.69
  -1   3 -24   -1.92    3.51
  -1   3 -24   -0.33    1.76
  -1   3 -23   -0.33    2.25
  -1   3 -23   -1.39    3.02
  -1   3 -22   29.06   11.57
  -1   3 -22   28.80    9.51
  -1   3 -21    3.05    4.61
  -1   3 -21   -0.76    2.39
  -1   3 -20   17.00    8.48
  -1   3 -20    8.25    5.10
  -1   3 -19   -4.44    6.10
  -1   3 -19    0.56    1.52
  -1   3 -18   12.59    5.30
  -1   3 -18   16.74    6.46
  -1   3 -17   21.94    8.88
  -1   3 -17    6.10    4.11
  -1   3 -16   -1.29    2.22
  -1   3 -16    0.63    2.98
  -1   3 -15   -2.95    1.56
  -1   3 -15   -1.33    3.31
  -1   3 -14   85.80   16.64
  -1   3 -14   84.44   13.16
   1  -3  13    7.89    3.71
  -1   3 -13   10.87    5.80
  -1   3 -13    7.19    3.88
   1  -3  12   53.75    9.05
  -1   3 -12   44.74    8.62
  -1   3 -12   54.38   10.11
  -1   3 -12   48.28   12.33
   1  -3  11    2.68    3.15
  -1   3 -11    5.20    3.71
  -1   3 -11    1.36    0.93
  -1   3 -11    1.19    1.79
   1  -3  10    3.51    1.36
  -1   3 -10    2.82    3.15
  -1   3 -10    3.41    2.65
  -1   3 -10    2.98    3.12
  -1   3  -9   21.57    7.75
  -1   3  -9   10.64    4.08
  -1   3  -9   17.50    5.20
  -1   3  -8   11.80    5.57
  -1   3  -8    9.11    3.38
  -1   3  -8   11.57    4.21
  -1   3  -7    1.16    2.39
  -1   3  -7   -0.60    1.13
  -1   3  -7   -0.17    3.31
  -1   3  -6  209.77   16.47
  -1   3  -6  227.04   24.69
  -1   3  -5   19.19    6.69
  -1   3  -5   14.68    3.91
  -1   3  -4  467.70   26.51
  -1   3  -4  488.67   37.78
  -1   3  -3    7.79    5.10
  -1   3  -3    3.51    1.56
  -1   3  -2   25.65    7.42
  -1   3  -2   31.75    5.10
  -1   3  -1   29.46    7.42
  -1   3  -1   33.11    5.27
   1  -3   0    2.52    3.35
  -1   3   0    0.73    1.82
   1  -3  -1   47.42   10.44
   1  -3  -2  507.50   27.87
   1  -3  -2  576.46   39.30
   1  -3  -3   -0.73    0.86
   1  -3  -3    0.66    1.29
   1  -3  -4   84.04    6.56
   1  -3  -4  137.76   17.30
   1  -3  -5  371.56   31.32
   1  -3  -6   -0.46    1.52
   1  -3  -7   24.89    7.29
   1  -3  -8    0.13    1.69
   1  -3  -9  445.96   36.65
   1  -3 -10  163.24   20.65
  -1   3  10  129.77   18.76
   1  -3 -11    0.17    1.23
  -1   3  11   -0.10    2.02
   1  -3 -12   30.49    9.71
  -1   3  12   35.49    9.15
  -1   3  13    3.18    3.84
   1  -3 -13    7.46    4.54
  -1   3  14    6.69    3.12
   1  -3 -14    4.18    1.82
  -1   3  15    6.83    4.71
   1  -3 -15    5.60    4.21
  -1   3  16   35.86    9.58
   1  -3 -16   30.89   10.24
  -1   3  17   14.18    4.97
   1  -3 -17   15.48    8.65
   1  -3 -18   40.76   12.73
  -1   3  18   50.21   11.76
   1  -3 -19    1.76    1.92
  -1   3  19    5.43    4.24
  -1   3  20   15.87    7.72
   1  -3 -20   15.28    8.38
  -1   3  21    0.93    2.15
   1  -3 -21    3.31    2.12
  -1   3  22    2.62    1.39
   1  -3 -22    6.56    7.19
   1  -3 -23    4.84    5.63
   1  -3 -24    4.47    3.51
   1  -3 -24   13.55    8.62
   1  -3 -25   -1.03    5.04
   1  -3 -25    0.23    0.89
   1  -3 -26    7.62    7.75
   1  -3 -26    1.46    5.17
   1  -3 -27   -2.12    0.03
   1  -3 -27    2.42    5.90
   1  -3 -28    4.21    4.31
   1  -3 -28   -0.99    6.79
   1  -3 -29    0.60    2.65
   1  -3 -29   -3.15    2.98
   1  -3 -30    3.02    1.62
   1  -3 -30   -1.89    3.78
   1  -3 -31    1.56    3.35
   1  -3 -31   -5.10    5.14
   1  -3 -32    6.76    9.44
   1  -3 -33   -4.01    2.02
   0   3 -33    1.46    6.66
   0   3 -33    3.98    3.35
   0   3 -32   -0.40    5.77
   0   3 -32   -4.67    5.77
   0   3 -31   -0.10    0.56
   0   3 -31   -6.33    4.90
   0   3 -30   10.47    7.26
   0   3 -30    5.60    4.44
   0   3 -29    0.86    5.90
   0   3 -29    1.46    3.02
   0   3 -28    5.77    5.43
   0   3 -28   -1.42    3.31
   0   3 -27    1.13    0.50
   0   3 -27    1.69    3.48
   0   3 -26    3.08    4.41
   0   3 -26    4.27    4.74
   0   3 -25    6.30    7.03
   0   3 -25    1.33    3.45
   0   3 -24    9.74    7.85
   0   3 -24    4.54    4.71
   0   3 -23   12.43    8.65
   0   3 -23   25.38    9.08
   0   3 -22   62.47   16.11
   0   3 -22   47.95   11.50
   0   3 -21    3.45    5.27
   0   3 -21    1.99    1.86
   0   3 -20   14.22    8.55
   0   3 -20   11.70    5.93
   0   3 -19   20.68    8.75
   0   3 -19   14.75    6.03
   0   3 -18   66.41   15.54
   0   3 -18   56.73   11.47
   0   3 -17    2.12    4.94
   0   3 -17    7.06    5.40
   0   3 -17    2.88    3.74
   0   3 -16    4.04    4.47
   0   3 -16   12.99    7.89
   0   3 -16    3.15    1.72
   0   3 -15    3.18    3.55
   0   3 -15    9.08    4.81
   0   3 -15    5.34    3.48
   0   3 -14    3.21    3.18
   0   3 -14    3.02    4.27
   0   3 -14    1.19    0.80
   0  -3  13   46.49    9.25
   0   3 -13   45.30   10.67
   0   3 -13   63.13   13.52
   0   3 -13   57.53    9.64
   0  -3  12   -0.36    2.19
   0   3 -12    2.88    2.68
   0   3 -12    2.02    3.65
   0   3 -12    0.17    2.32
   0  -3  11    7.39    4.27
   0   3 -11   -0.03    3.51
   0   3 -11    8.15    4.11
   0   3 -11    3.25    1.79
   0   3 -11    2.68    1.79
   0  -3  10   20.51    6.46
   0   3 -10    5.50    3.15
   0   3 -10   14.15    5.60
   0   3 -10    7.42    3.28
   0   3 -10    9.71    3.18
   0  -3   9   12.43    5.80
   0   3  -9   10.57    4.51
   0   3  -9   12.73    5.20
   0   3  -9    9.08    2.45
   0   3  -9   14.55    5.83
   0  -3   8   83.94   13.72
   0   3  -8   73.54   13.09
   0   3  -8   49.11    9.25
   0   3  -8   49.84    6.66
   0   3  -8   48.78    9.51
   0   3  -7   11.63    2.85
   0   3  -7   16.93    6.26
   0   3  -7   11.13    4.18
   0   3  -7   10.84    5.00
   0   3  -6  182.27   17.60
   0   3  -6  211.83   21.14
   0   3  -6  154.66   11.43
   0   3  -6  198.54   21.74
   0   3  -5   14.95    6.20
   0   3  -5   10.34    3.35
   0   3  -5    9.44    2.15
   0   3  -5    9.64    3.91
   0  -3   5   15.91    3.51
   0   3  -4   85.76   10.87
   0   3  -4  109.46   15.41
   0   3  -4   93.88    6.83
   0  -3   4   73.17    7.56
   0   3  -4  109.23   15.05
   0   3  -3    4.27    0.46
   0   3  -3   -0.27    0.66
   0   3  -3    5.17    4.14
   0  -3   3    1.19    0.73
   0   3  -2  242.12   17.37
   0  -3   2  176.57   12.23
   0   3  -2  243.51   22.77
   0   3  -1   16.17    3.98
   0  -3   1   18.19    5.17
   0  -3   1   13.36    2.65
   0   3  -1   19.78    6.50
   0  -3   0   -0.53    0.50
   0   3   0    0.40    1.13
   0  -3   0   -0.33    0.36
   0  -3  -1   14.78    3.25
   0  -3  -1   26.54    5.14
   0  -3  -1   13.92    5.53
   0  -3  -2  148.63   11.96
   0  -3  -2  279.33   23.16
   0  -3  -2  228.86   15.58
   0  -3  -3    3.05    3.31
   0  -3  -4  123.58   15.81
   0  -3  -5   19.72    6.53
   0  -3  -6  204.90   21.37
   0  -3  -7   24.69    6.99
   0   3   7   10.84    5.17
   0   3   8   72.61   12.82
   0  -3  -8   64.56   12.06
   0  -3  -9    7.75    4.57
   0   3   9   13.62    5.60
   0  -3 -10   10.90    4.94
   0   3  10   16.57    6.40
   0   3  11    1.72    1.82
   0  -3 -11    5.77    5.00
   0   3  12    2.65    2.55
   0   3  12    0.20    0.56
   0  -3 -12    1.59    1.62
   0   3  13   64.56   13.19
   0  -3 -13   47.12   11.30
   0   3  14    0.80    2.72
   0  -3 -14    1.49    3.51
   0  -3 -15    5.93    4.61
   0   3  15    6.33    3.61
   0   3  16    5.14    5.07
   0  -3 -16   10.11    5.34
   0  -3 -16    4.31    2.32
   0   3  17    1.66    1.89
   0  -3 -17    3.55    4.01
   0  -3 -17    1.29    1.59
   0  -3 -18   46.46   12.63
   0  -3 -18   79.14   17.00
   0  -3 -19   16.90    8.05
   0  -3 -19   26.31   10.70
   0  -3 -20    8.95    5.60
   0  -3 -20    9.21    5.43
   0  -3 -21    1.82    1.76
   0  -3 -21   -2.72    2.68
   0  -3 -22   31.88   13.09
   0  -3 -22   69.59   17.13
   0  -3 -23   10.90    6.06
   0  -3 -23   25.09   10.74
   0  -3 -24   -0.50    3.08
   0  -3 -24    6.59    5.07
   0  -3 -25    1.89    5.63
   0  -3 -25    5.90    6.00
   0  -3 -26   -2.88    7.09
   0  -3 -26   -2.15    2.12
   0  -3 -27   -4.90    4.27
   0  -3 -27   -0.86    3.25
   0  -3 -28    4.01    5.17
   0  -3 -29    6.63    5.43
   0  -3 -30    2.85    7.12
   0  -3 -31   -1.29    5.67
   0  -3 -32    2.52    6.50
   0  -3 -33    0.66    4.18
   1   3 -34   -1.76    6.03
   1   3 -33    0.63    4.31
   1   3 -32   -1.82    4.24
   1   3 -32    4.87    4.18
   1   3 -31    4.67    4.14
   1   3 -31    1.89    2.42
   1   3 -30    0.96    2.58
   1   3 -30    2.55    3.98
   1   3 -29    5.67   10.27
   1   3 -29   -1.26    4.84
   1   3 -28   -0.56    3.08
   1   3 -28    5.14    4.71
   1   3 -27   -1.52    1.19
   1   3 -27    5.50    3.94
   1   3 -26   -0.30    2.55
   1   3 -26   -2.39    3.41
   1   3 -25    7.49    5.14
   1   3 -25    2.09    2.68
   1   3 -25   -2.68    1.96
   1   3 -24   -3.02    5.07
   1   3 -24   -0.23    4.61
   1   3 -24    4.77    3.71
   1   3 -23   -2.75    4.90
   1   3 -23    0.89    4.57
   1   3 -23    2.35    4.84
   1   3 -22    2.05    2.65
   1   3 -22    1.56    2.05
   1   3 -22    0.63    3.65
   1   3 -21   -2.29    2.52
   1   3 -21    4.90    5.20
   1   3 -21    1.39    1.62
   1   3 -20   18.79    7.22
   1   3 -20   14.05    6.69
   1   3 -20   15.67    5.93
   1   3 -19    2.92    1.16
   1   3 -19   -0.07    2.35
   1   3 -19   -0.10    1.66
   1   3 -18   36.25   10.11
   1   3 -18   44.34   12.23
   1   3 -18   35.59    8.82
   1   3 -17    6.86    3.35
   1   3 -17   16.70    7.19
   1   3 -17   12.20    4.71
   1   3 -16   28.40    9.01
   1   3 -16   40.93   11.57
   1   3 -16   31.68    7.82
   1   3 -15    4.34    4.54
   1   3 -15   10.41    6.40
   1   3 -15    7.12    3.81
   1   3 -14   12.99    5.60
   1   3 -14   14.45    6.43
   1   3 -14    9.11    3.48
  -1  -3  13    7.29    3.48
   1   3 -13   -0.20    1.39
   1   3 -13    1.26    2.19
   1   3 -13    3.74    3.31
  -1  -3  12   32.51    8.45
   1   3 -12   42.92   10.84
   1   3 -12   33.54    8.52
   1   3 -12   34.30    6.76
  -1  -3  11   -0.07    1.89
   1   3 -11    0.17    2.05
   1   3 -11   -0.13    2.55
   1   3 -11    1.36    2.05
  -1  -3  10  168.12   20.41
   1   3 -10  139.78   17.30
   1   3 -10  143.43   12.63
   1   3 -10  150.55   19.49
  -1  -3   9  468.26   36.98
   1   3  -9  428.79   32.34
   1   3  -9  409.77   23.76
   1   3  -9  455.20   35.86
  -1  -3   8    6.16    3.55
   1   3  -8    0.50    1.99
   1   3  -8    0.83    1.69
   1   3  -8    9.54    5.04
   1   3  -8    1.33    0.89
   1   3  -7   18.49    6.26
  -1  -3   7   19.59    6.53
   1   3  -7   22.44    6.40
   1   3  -7   20.71    6.93
   1   3  -7   17.03    2.55
   1   3  -6   -1.03    1.69
  -1  -3   6   -0.43    0.86
   1   3  -6    2.88    1.16
   1   3  -6   -1.36    1.59
   1   3  -5  322.31   24.95
   1   3  -5  327.52   29.00
   1   3  -5  322.61   27.80
   1   3  -4  130.64   14.15
   1   3  -4  131.20   17.27
   1   3  -4  131.66   16.44
  -1  -3   3    0.40    0.83
   1   3  -3   -1.19    1.96
   1   3  -3    2.65    3.21
   1   3  -3   -1.19    1.69
   1   3  -2  536.13   32.71
  -1  -3   2  582.43   34.43
   1   3  -2  551.27   39.54
   1   3  -2  528.47   36.92
   1   3  -1   45.33   10.47
   1   3  -1   38.94    6.73
  -1  -3   1   39.04    7.59
   1   3   0    0.50    1.39
  -1  -3   0   -0.53    0.60
   1   3   0    6.59    4.84
   1   3   1   44.61    6.56
  -1  -3  -1   35.82    7.75
  -1  -3  -1   44.11    4.84
   1   3   1   42.02    9.31
  -1  -3  -2   31.95    7.09
   1   3   2   31.55    5.37
   1   3   2   33.90    8.78
  -1  -3  -2   29.23    4.51
  -1  -3  -3    3.58    2.45
   1   3   3    3.78    1.79
  -1  -3  -3    2.95    1.36
   1   3   4  578.75   29.33
  -1  -3  -4  544.88   36.62
  -1  -3  -4  569.53   33.07
   1   3   4  581.76   42.58
  -1  -3  -5   20.15    6.13
   1   3   5   26.78    7.99
   1   3   5   20.88    3.48
  -1  -3  -5   18.96    4.97
   1   3   6  247.29   14.85
  -1  -3  -6  242.71   22.93
  -1  -3  -6  266.67   21.67
   1   3   6  238.37   25.82
   1   3   7    8.15    5.53
   1   3   7    0.89    0.86
  -1  -3  -7    4.61    3.88
  -1  -3  -7    3.25    2.95
   1   3   8   15.24    5.53
  -1  -3  -8   11.17    5.10
  -1  -3  -8   14.12    4.94
   1   3   9   12.33    2.82
   1   3   9   24.19    7.56
  -1  -3  -9   17.40    5.50
  -1  -3  -9   27.14    7.09
   1   3  10    2.29    1.46
   1   3  10    4.51    3.88
  -1  -3 -10   -0.13    0.89
  -1  -3 -10    2.88    3.71
   1   3  11   -1.82    2.05
  -1  -3 -11    1.23    1.52
  -1  -3 -11    4.18    1.96
  -1  -3 -12   41.72   10.57
  -1  -3 -12   55.11   11.53
   1   3  12   57.33   13.26
   1   3  13   20.08    7.95
  -1  -3 -13    6.59    3.74
  -1  -3 -13   13.52    7.09
  -1  -3 -14   79.93   14.95
   1   3  14   91.66   17.37
  -1  -3 -14  105.62   16.93
   1   3  15   -5.37    5.34
  -1  -3 -15   -0.50    1.89
  -1  -3 -15   -0.99    2.62
  -1  -3 -16   -2.49    2.42
  -1  -3 -16   -0.53    3.51
  -1  -3 -17    9.28    6.59
  -1  -3 -17   22.24    9.31
  -1  -3 -18   14.75    7.26
  -1  -3 -18   18.29    7.62
  -1  -3 -19   -3.41    4.41
  -1  -3 -19    0.89    3.68
  -1  -3 -20   15.61    7.29
  -1  -3 -20   14.35    7.49
  -1  -3 -21   -0.76    2.98
  -1  -3 -21    0.40    3.48
  -1  -3 -22   18.56    9.68
  -1  -3 -22   31.02   11.57
  -1  -3 -23   -4.41    4.31
  -1  -3 -23    6.59    5.93
  -1  -3 -24    1.86    3.84
  -1  -3 -25    0.86    3.71
  -1  -3 -26   -2.68    3.45
  -1  -3 -27    9.18    8.58
  -1  -3 -28   -4.34    4.37
  -1  -3 -29   24.09    9.61
  -1  -3 -30    2.29    3.74
  -1  -3 -31    5.70    9.11
  -1  -3 -32   11.50    7.92
  -1  -3 -33    1.33    2.82
   2   3 -34    2.22    0.10
   2   3 -33    1.86    0.60
   2   3 -32    2.55    2.68
   2   3 -31    2.05    6.10
   2   3 -31   -2.22    5.24
   2   3 -30   -0.46    3.68
   2   3 -30    4.71    8.32
   2   3 -30   -0.76    1.46
   2   3 -29   -2.15    5.14
   2   3 -29   -2.29    5.10
   2   3 -29   -3.15    5.97
   2   3 -28    0.53    3.55
   2   3 -28    3.58    5.40
   2   3 -28    4.34    5.90
   2   3 -27    0.07    1.19
   2   3 -27   -1.66    5.40
   2   3 -27   -1.33    1.79
   2   3 -26   -1.89    1.19
   2   3 -26   -1.33    3.15
   2   3 -26    0.56    1.82
   2   3 -25   -1.59    2.45
   2   3 -25    2.75    6.16
   2   3 -25    1.42    3.78
   2   3 -24   -2.35    4.51
   2   3 -24   -2.15    2.98
   2   3 -24    2.22    2.58
   2   3 -23    5.47    4.04
   2   3 -23   10.70    6.73
   2   3 -23    5.63    5.47
   2   3 -22   -1.23    6.30
   2   3 -22    1.29    4.41
   2   3 -22    2.88    3.25
   2   3 -21   -0.17    1.62
   2   3 -21    3.94    1.36
   2   3 -21    4.61    5.07
   2   3 -20   10.47    6.30
   2   3 -20    0.93    2.85
   2   3 -20    2.92    1.52
   2   3 -19   -3.74    2.98
   2   3 -19   -2.22    3.41
   2   3 -19    1.33    1.82
   2   3 -18   15.18    7.12
   2   3 -18   25.42    8.75
   2   3 -18   26.25    8.12
   2   3 -17   16.57    6.83
   2   3 -17   20.91    7.99
   2   3 -17   26.35    7.92
   2   3 -16   54.55   12.39
   2   3 -16   77.31   14.98
   2   3 -16   62.37   11.47
   2   3 -15   45.53   11.37
   2   3 -15   29.56    8.91
   2   3 -15   31.18    7.62
   2   3 -14   66.35   13.65
   2   3 -14   43.05   10.44
   2   3 -14   52.69    9.41
   2   3 -13   59.92   12.39
   2   3 -13   47.79   11.33
   2   3 -13   55.18    9.21
  -2  -3  12   20.55    7.39
   2   3 -12   22.17    7.09
   2   3 -12    9.38    5.14
   2   3 -12   20.05    5.34
  -2  -3  11  129.64   18.59
   2   3 -11  103.30   15.64
   2   3 -11  120.03   12.63
   2   3 -11  110.12   16.60
  -2  -3  10  192.61   23.07
   2   3 -10  151.41   19.19
   2   3 -10  183.86   15.08
   2   3 -10  176.20   20.58
  -2  -3   9   21.97    7.19
   2   3  -9   15.18    6.13
   2   3  -9   18.26    6.66
   2   3  -9   16.21    3.84
  -2  -3   8    7.16    5.20
   2   3  -8   11.43    5.10
   2   3  -8    6.63    3.31
   2   3  -8    3.55    1.39
   2   3  -8    6.66    1.82
   2   3  -7   75.79   12.10
  -2  -3   7   89.74   15.61
   2   3  -7   85.04   12.82
   2   3  -7   50.11    4.87
   2   3  -7   79.04    6.53
   2   3  -6    1.39    3.02
  -2  -3   6    4.14    3.28
   2   3  -6    6.46    3.78
  -2  -3   5  156.78   21.11
   2   3  -5  140.74   16.74
  -2  -3   5  142.70   12.73
   2   3  -5  136.50   16.27
   2   3  -4  115.82   16.21
  -2  -3   4  107.80   17.10
   2   3  -4  108.96   14.08
  -2  -3   4  119.24   10.90
   2   3  -4  104.06   13.59
  -2  -3   3   13.89    5.77
  -2  -3   3    7.46    2.62
   2   3  -3    6.93    0.83
   2   3  -3    8.91    4.21
   2   3  -2  696.69   42.78
  -2  -3   2  748.29   37.58
   2   3  -2  742.16   49.28
   2   3  -1  116.49   13.98
  -2  -3   1  130.70   11.86
  -2  -3   1  125.86    8.02
   2   3  -1  126.56   19.52
   2   3   0 1544.73   75.99
  -2  -3   0 1614.59   73.07
  -2  -3   0 1636.62   67.67
   2   3   0 1557.32   84.84
   2   3   1    4.14    2.19
  -2  -3  -1    2.58    1.82
   2   3   1    4.04    3.98
  -2  -3  -1    1.29    1.69
   2   3   2   95.81   16.27
   2   3   2   97.46   11.37
  -2  -3  -2   88.71   10.87
  -2  -3  -2  102.63   10.37
   2   3   2   83.81   14.52
  -2  -3  -3   16.70    4.44
   2   3   3   12.29    4.84
   2   3   3   16.60    4.47
   2   3   3   14.95    5.10
  -2  -3  -3   17.83    4.77
   2   3   4    9.21    5.87
   2   3   4    6.20    2.88
  -2  -3  -4    3.84    2.85
   2   3   4    3.28    3.74
  -2  -3  -4    4.67    2.62
   2   3   5   -0.46    1.19
   2   3   5    1.16    0.99
  -2  -3  -5    0.99    1.29
   2   3   5   -0.50    0.86
  -2  -3  -5    4.61    2.72
  -2  -3  -6   71.35   11.50
   2   3   6   87.72   15.81
   2   3   6   79.37   13.75
  -2  -3  -6   75.89   11.07
  -2  -3  -7   -0.07    0.73
   2   3   7    1.23    2.22
   2   3   7   -1.23    2.78
  -2  -3  -7    2.02    1.86
   2   3   8   -1.03    1.56
  -2  -3  -8   -2.52    3.45
   2   3   8    4.27    4.44
  -2  -3  -8   -0.99    1.66
   2   3   9    1.09    3.88
  -2  -3  -9    1.36    1.69
   2   3   9    0.20    2.35
  -2  -3  -9   -0.76    1.62
   2   3  10   77.25   15.28
  -2  -3 -10   68.10   12.16
  -2  -3 -10   50.77   10.77
   2   3  10   63.10   12.99
  -2  -3 -11   -1.19    2.98
  -2  -3 -11   -0.17    0.60
   2   3  11    3.15    3.35
   2   3  11    6.30    5.90
  -2  -3 -12   22.44    7.72
   2   3  12   16.67    7.72
   2   3  12   18.56    6.96
  -2  -3 -12   20.84    8.65
  -2  -3 -13   20.02    7.56
   2   3  13   33.37   11.27
   2   3  13   20.58    7.46
  -2  -3 -14    8.15    7.49
  -2  -3 -14    2.49    1.56
  -2  -3 -15   31.88    9.68
  -2  -3 -15   40.50   10.97
  -2  -3 -16    8.35    4.94
  -2  -3 -16    8.91    5.24
  -2  -3 -17   15.05    7.26
  -2  -3 -17   14.25    7.95
  -2  -3 -18    1.03    2.85
  -2  -3 -19    8.32    4.24
  -2  -3 -20    2.39    3.58
  -2  -3 -21   24.09   10.51
  -2  -3 -22    5.80    3.91
  -2  -3 -23    3.68    5.47
  -2  -3 -24    0.56    3.41
  -2  -3 -25    2.88    2.78
  -2  -3 -26    6.26    7.36
  -2  -3 -27    2.32    3.35
  -2  -3 -28   -4.57    2.78
  -2  -3 -29   -4.04    6.40
  -2  -3 -30   -2.45    5.27
  -2  -3 -31    1.23    7.16
  -2  -3 -32    2.85    4.41
   3   3 -35   -1.86    3.38
   3   3 -34    2.65    5.67
   3   3 -33   -3.28    1.39
   3   3 -33    2.95    5.80
   3   3 -32   -2.55    3.31
   3   3 -32    5.10    7.52
   3   3 -31   -0.46    1.36
   3   3 -31    0.83    1.92
   3   3 -30   -1.59    3.51
   3   3 -30   -0.30    1.49
   3   3 -29   -2.72    4.41
   3   3 -29   -0.03    2.45
   3   3 -28    2.75    3.58
   3   3 -28   -1.72    5.60
   3   3 -27    5.07    5.53
   3   3 -27   -1.29    3.21
   3   3 -27   -1.69    5.30
   3   3 -26   11.57    7.42
   3   3 -26   -3.45    4.54
   3   3 -26    0.93    1.42
   3   3 -25   -0.20    4.57
   3   3 -25   -0.23    3.78
   3   3 -25   -0.73    3.08
   3   3 -24    5.40    5.20
   3   3 -24    0.46    4.77
   3   3 -24    6.33    5.97
   3   3 -23    1.82    3.41
   3   3 -23    2.35    4.27
   3   3 -23    5.90    4.04
   3   3 -22    1.52    3.65
   3   3 -22    9.15    5.20
   3   3 -22    0.66    2.92
   3   3 -21   -4.41    3.25
   3   3 -21    0.70    3.84
   3   3 -21    4.44    4.61
   3   3 -20   -2.39    2.29
   3   3 -20   -0.27    2.35
   3   3 -20    2.02    0.33
   3   3 -19    4.34    4.87
   3   3 -19   -1.46    5.14
   3   3 -19    1.46    1.69
   3   3 -18   48.68   12.46
   3   3 -18   39.37   12.39
   3   3 -17   30.09    8.98
   3   3 -17   24.32    9.11
   3   3 -16    5.90    3.12
   3   3 -16    4.31    5.04
   3   3 -15    3.91    4.01
   3   3 -15    6.76    3.55
   3   3 -14   44.84   10.84
   3   3 -14   51.60   12.03
   3   3 -13    0.99    1.16
   3   3 -13    0.36    2.58
   3   3 -12   32.97    9.21
   3   3 -12   20.25    7.26
  -3  -3  11    7.82    3.98
   3   3 -11    0.89    1.19
   3   3 -11   -3.21    3.05
  -3  -3  10    3.45    1.96
   3   3 -10    1.46    1.33
   3   3 -10    9.51    4.18
  -3  -3   9   15.21    7.32
  -3  -3   9   14.85    2.88
   3   3  -9   14.45    5.73
   3   3  -9    9.18    3.74
   3   3  -8    0.56    0.63
   3   3  -8   -3.65    4.51
  -3  -3   7   12.29    6.30
   3   3  -7   11.63    4.94
   3   3  -7   12.00    4.14
  -3  -3   6   44.94   11.13
   3   3  -6   31.42    8.22
   3   3  -6   35.62    7.95
  -3  -3   5    2.25    3.31
   3   3  -5   -0.07    0.36
   3   3  -5   -0.53    0.73
  -3  -3   4    0.83    2.58
   3   3  -4    3.68    4.24
   3   3  -4    0.07    1.19
  -3  -3   3    3.68    3.05
   3   3  -3    3.18    1.33
   3   3  -3    2.35    1.16
  -3  -3   2    3.08    4.41
   3   3  -2   -0.86    1.26
  -3  -3   2    0.00    0.89
  -3  -3   1   41.95   10.87
   3   3  -1   28.00    7.03
  -3  -3   1   33.74    6.16
   3   3   0   12.86    4.77
  -3  -3   0   18.03    6.73
  -3  -3   0   13.45    4.24
   3   3   1   -4.01    4.08
  -3  -3  -1   -0.76    3.21
   3   3   1    1.69    2.85
  -3  -3  -1    1.49    0.93
  -3  -3  -2  348.59   26.25
   3   3   2  333.85   26.98
   3   3   2  364.04   33.31
   3   3   2  330.17   33.90
   3   3   3   83.88   15.05
   3   3   3   94.05   17.03
   3   3   3   58.79   10.04
  -3  -3  -3   63.23   10.57
   3   3   4  221.84   27.47
  -3  -3  -4  220.84   20.84
   3   3   4  232.61   26.01
   3   3   5    2.19    4.18
   3   3   5   -0.13    1.13
  -3  -3  -5    1.72    1.06
  -3  -3  -6    4.71    3.12
   3   3   6    3.91    2.88
   3   3   6    4.94    3.65
   3   3   7    1.09    2.12
   3   3   7    5.97    4.37
  -3  -3  -7    5.37    4.01
   3   3   8   50.64   12.73
   3   3   8   41.76   10.41
  -3  -3  -8   41.26    9.58
   3   3   9    9.35    6.33
   3   3   9    2.22    4.37
  -3  -3  -9    0.96    1.46
   3   3  10   -3.45    4.71
  -3  -3 -10   -2.05    3.18
   3   3  10   -2.65    4.04
   3   3  11    4.24    2.65
   3   3  11   17.66    6.99
  -3  -3 -11   10.70    5.63
   3   3  12  504.75   43.21
  -3  -3 -12  564.36   43.48
   3   3  12  647.51   55.21
   3   3  13    3.02    3.71
  -3  -3 -13   -0.56    2.68
   3   3  14   84.31   15.84
  -3  -3 -14   49.74   12.43
   3   3  15   46.33   11.96
  -3  -3 -15   46.59   12.89
   3   3  16   24.36    8.32
  -3  -3 -16   15.21    6.59
   3   3  17    7.03    2.09
  -3  -3 -17    2.68    4.21
   3   3  18   -0.43    4.21
  -3  -3 -18    1.72    0.99
  -3  -3 -19    4.77    5.07
  -3  -3 -20    4.27    5.04
  -3  -3 -21    6.53    5.37
  -3  -3 -22    3.35    4.27
  -3  -3 -23    6.00    5.90
  -3  -3 -24   -1.92    5.04
  -3  -3 -25   16.24    9.25
  -3  -3 -26   -2.05    1.66
  -3  -3 -27    1.59    2.25
  -3  -3 -28    1.39    4.77
  -3  -3 -29   -4.71    2.72
  -3  -3 -30   -1.33    5.00
  -3  -3 -31   -3.31    3.68
   4   3 -32    2.78    7.03
   4   3 -31   19.65   11.07
   4   3 -30   -5.50    5.24
   4   3 -29   -2.68    4.71
   4   3 -28   -4.08    6.46
   4   3 -28   -2.12    2.45
   4   3 -27    5.80    4.18
   4   3 -27    6.03    6.36
   4   3 -26    0.10    1.62
   4   3 -26    5.47    5.24
   4   3 -25    5.37    4.21
   4   3 -25   -1.56    5.60
   4   3 -24    4.94    3.88
   4   3 -24    8.38    5.37
   4   3 -24    5.97    4.44
   4   3 -23    6.79    5.50
   4   3 -23   -0.10    3.94
   4   3 -22    8.32    6.40
   4   3 -22    3.88    4.87
   4   3 -21    3.08    1.03
   4   3 -21    2.32    2.65
   4   3 -20   50.70   12.20
   4   3 -20   36.06   11.70
   4   3 -19    9.54    5.83
   4   3 -19    8.45    4.87
   4   3 -18   -0.27    2.15
   4   3 -18    1.06    4.31
   4   3 -17    4.21    2.82
   4   3 -17    5.73    4.11
   4   3 -16    0.13    1.76
   4   3 -16    0.60    2.88
   4   3 -15   20.05    6.63
   4   3 -15   18.49    7.52
   4   3 -14   62.07   11.86
   4   3 -14   63.79   13.59
   4   3 -13   -0.10    1.56
   4   3 -13   -1.03    2.98
   4   3 -12   24.39    6.63
   4   3 -12   24.19    8.15
   4   3 -11   11.27    4.37
   4   3 -11   19.15    7.39
  -4  -3  10   10.60    5.87
   4   3 -10   11.63    4.94
   4   3 -10    9.44    5.17
  -4  -3   9   42.68   11.93
   4   3  -9   36.72    9.74
   4   3  -9   39.90    7.79
  -4  -3   8    2.98    2.35
   4   3  -8    0.70    1.26
   4   3  -8    0.40    1.62
  -4  -3   7   67.07   14.75
   4   3  -7   50.21   11.43
  -4  -3   6    9.31    4.81
   4   3  -6    1.59    1.96
  -4  -3   5   18.52    7.09
   4   3  -5   27.64    7.99
  -4  -3   4    1.39    2.42
   4   3  -4    1.03    0.40
  -4  -3   4    1.03    2.32
  -4  -3   3   58.26   13.85
   4   3  -3   53.16   11.53
  -4  -3   3   40.17    7.92
  -4  -3   2   38.14   12.03
  -4  -3   2   73.57   11.70
   4   3  -2   34.80    8.55
  -4  -3   1    7.52    5.90
   4   3  -1    6.20    4.61
   4   3  -1    7.75    4.61
  -4  -3   1   14.68    4.94
  -4  -3   0   30.19    7.36
  -4  -3   0   28.04    9.28
   4   3   0   39.27    9.58
   4   3   0   33.87   11.60
  -4  -3  -1    4.41    3.58
   4   3   1   -0.63    2.35
  -4  -3  -1   -0.17    0.50
   4   3   1   -2.78    5.40
  -4  -3  -2   11.50    6.40
   4   3   2   11.53    5.80
   4   3   2   19.42    6.40
  -4  -3  -2   13.06    5.24
   4   3   3    0.93    2.58
  -4  -3  -3    8.48    5.43
  -4  -3  -3    0.40    2.88
  -4  -3  -4   22.97    9.01
  -4  -3  -4   22.93    7.56
   4   3   4   28.10   10.54
  -4  -3  -5   -3.48    3.58
  -4  -3  -5   -0.63    2.68
   4   3   5    1.59    2.62
  -4  -3  -6   13.92    6.73
   4   3   6   13.52    7.95
  -4  -3  -6   10.64    5.34
  -4  -3  -7   -1.46    2.42
   4   3   7   -0.23    3.58
  -4  -3  -7   -0.53    2.45
   4   3   8    2.39    5.34
  -4  -3  -8   -0.63    2.55
  -4  -3  -8   -0.73    1.56
  -4  -3  -9    2.75    3.18
   4   3   9    2.02    4.90
  -4  -3 -10   24.59    7.92
   4   3  10   48.62   14.25
   4   3  11   -2.39    4.90
  -4  -3 -11    7.03    4.81
  -4  -3 -12   -0.63    4.11
   4   3  12   -4.18    3.45
  -4  -3 -13    0.27    2.15
  -4  -3 -14   39.27   11.43
  -4  -3 -15   15.81    7.66
  -4  -3 -16    3.28    2.68
  -4  -3 -17   -1.33    1.49
  -4  -3 -18    2.68    5.27
  -4  -3 -19   -0.07    3.74
  -4  -3 -20   -2.49    5.47
  -4  -3 -21   -7.22    5.47
  -4  -3 -22   -0.66    4.24
  -4  -3 -23    3.61    2.45
  -4  -3 -24    2.22    2.75
  -4  -3 -25   -3.74    4.94
  -4  -3 -26    2.09    5.07
  -4  -3 -27   -7.85    8.38
  -4  -3 -28   -8.35    8.45
  -4  -3 -29  -10.97    5.93
  -4  -3 -30    3.74    2.88
   5   3 -31    2.52    2.58
   5   3 -30   -1.19    2.29
   5   3 -29   -5.73    6.66
   5   3 -28    1.03    1.79
   5   3 -27   -3.31    4.71
   5   3 -26   -7.66    5.53
   5   3 -25    4.94    5.04
   5   3 -24   -2.95    4.08
   5   3 -23   46.10   15.11
   5   3 -22    6.13    4.64
   5   3 -21   -0.93    4.97
   5   3 -20   25.65   10.74
   5   3 -19   -2.22    5.43
   5   3 -18   -5.04    4.77
   5   3 -17   -0.99    1.42
   5   3 -16   21.51    9.44
   5   3 -15    9.94    7.69
   5   3 -14   25.02    9.28
   5   3 -13   12.59    6.46
   5   3 -12   80.00   16.27
   5   3 -11    1.42    2.85
   5   3 -10  170.83   24.13
   5   3  -9    6.26    4.04
   5   3  -8   58.03   12.89
  -5  -3   7    1.69    4.64
   5   3  -7    1.89    2.72
   5   3  -6  270.35   30.02
  -5  -3   6  297.86   33.47
  -5  -3   5    4.08    4.84
   5   3  -5   -2.12    0.76
  -5  -3   4   13.85    7.29
  -5  -3   4    5.34    3.78
   5   3  -4   13.85    6.56
  -5  -3   3    2.19    2.75
  -5  -3   3    0.76    2.12
   5   3  -3    1.49    2.42
  -5  -3   2    1.42    2.25
  -5  -3   2    3.55    2.92
   5   3  -2   -1.09    2.35
  -5  -3   1   18.96    7.82
   5   3  -1   13.65    8.42
  -5  -3   1   22.73    7.22
   5   3  -1   23.66    8.62
  -5  -3   0   96.04   18.29
  -5  -3   0  113.07   17.03
   5   3   0   96.27   20.75
   5   3   0   97.93   17.40
  -5  -3  -1    5.80    2.39
   5   3   1    1.36    2.29
  -5  -3  -1    3.98    2.95
   5   3   1    4.71    3.65
  -5  -3  -2    4.84    4.57
   5   3   2   -0.93    3.45
  -5  -3  -2    3.12    3.55
  -5  -3  -3    3.74    5.17
  -5  -3  -3    2.92    1.69
   5   3   3   -1.13    6.00
  -5  -3  -4   40.56   10.04
  -5  -3  -4   36.65   11.20
   5   3   4   44.24   14.15
  -5  -3  -5   21.04    9.01
   5   3   5   12.79    8.25
  -5  -3  -5   14.98    8.02
  -5  -3  -6    9.44    4.21
   5   3   6   18.33    9.01
  -5  -3  -6   11.43    5.53
  -5  -3  -7   30.69   10.34
   5   3   7   31.32   13.49
  -5  -3  -7   29.00    9.61
   5   3   8   12.63    8.52
  -5  -3  -8   10.27    6.59
  -5  -3  -8    3.58    3.25
  -5  -3  -9   11.67    7.56
  -5  -3  -9   12.99    7.89
   5   3   9   21.77   10.60
  -5  -3 -10   10.04    5.93
  -5  -3 -10   19.22    8.12
   5   3  10   27.31   13.26
  -5  -3 -11    6.93    5.14
  -5  -3 -11    9.51    6.79
   5   3  11   20.02   11.53
  -5  -3 -12   24.72    9.41
  -5  -3 -12   30.72   11.07
   5   3  12   50.11   17.46
  -5  -3 -13    0.83    2.52
   5   3  13    2.15    4.74
  -5  -3 -13   -2.09    2.65
  -5  -3 -14   -1.16    3.05
  -5  -3 -14    1.86    3.02
  -5  -3 -15   -0.73    1.69
  -5  -3 -15   11.96    6.99
  -5  -3 -16    2.95    4.18
  -5  -3 -16    4.27    3.31
  -5  -3 -17   -0.53    2.49
  -5  -3 -17    1.13    2.09
  -5  -3 -18   -3.31    4.18
  -5  -3 -18    0.50    4.81
  -5  -3 -19    1.46    0.20
  -5  -3 -20    3.05    4.84
  -5  -3 -21   10.97    7.89
  -5  -3 -22    3.88    5.34
  -5  -3 -23    4.71    7.42
  -5  -3 -24   -5.34    7.26
  -5  -3 -25    2.82    4.64
  -5  -3 -26   10.24    8.38
  -5  -3 -27    0.63    3.12
  -5  -3 -28    5.93    6.46
   6   3 -29   -0.63    2.98
   6   3 -28    6.30    6.03
   6   3 -27    6.20    6.33
   6   3 -26    0.93    1.26
   6   3 -25   -1.42    4.94
   6   3 -24   -1.03    3.48
   6   3 -23    8.35    6.93
   6   3 -22   -2.98    4.37
   6   3 -21    2.92    5.97
   6   3 -20   -0.80    4.87
   6   3 -19    6.00    6.63
   6   3 -18   -3.74    4.90
   6   3 -17   -2.12    5.77
   6   3 -16    2.32    4.04
   6   3 -15   -4.24    4.71
   6   3 -14   14.08    7.06
   6   3 -13   -3.18    2.68
   6   3 -12    0.60    3.88
   6   3 -11   19.32    8.78
   6   3 -10   10.14    7.03
   6   3  -9    3.48    3.35
   6   3  -8   23.73   10.44
   6   3  -7    8.19    6.33
   6   3  -6   23.50    8.68
   6   3  -5    1.23    1.13
  -6  -3   5   -1.79    3.25
  -6  -3   4    2.09    2.85
  -6  -3   4    1.99    3.18
   6   3  -4    0.17    1.76
  -6  -3   3   -0.43    1.52
  -6  -3   3    3.61    2.88
   6   3  -3   -4.64    4.94
  -6  -3   2   -3.08    4.41
  -6  -3   2    1.69    4.21
   6   3  -2    1.92    2.19
   6   3  -2   -2.68    6.86
  -6  -3   1   25.22    9.74
  -6  -3   1   25.55    9.08
   6   3  -1   24.09    9.01
   6   3  -1   21.77   11.70
   6   3   0   86.00   24.03
  -6  -3   0  107.14   20.25
  -6  -3   0  109.29   19.06
   6   3   0  135.54   22.50
  -6  -3  -1    7.72    3.91
   6   3   1   12.00    8.62
  -6  -3  -1   15.18    8.32
   6   3   1   14.28    7.16
  -6  -3  -2    5.00    5.17
   6   3   2    4.67    6.76
  -6  -3  -2    4.34    3.12
  -6  -3  -3    5.67    3.94
  -6  -3  -3   14.65    6.86
   6   3   3   13.72    9.08
  -6  -3  -4    3.61    1.29
   6   3   4   19.82   11.04
  -6  -3  -4    6.96    4.54
  -6  -3  -5   43.45   12.56
   6   3   5   58.79   19.22
  -6  -3  -5   64.36   14.42
  -6  -3  -6    1.59    1.89
   6   3   6   -3.71    4.21
  -6  -3  -6   -0.17    5.20
  -6  -3  -7    1.26    2.58
   6   3   7   -1.82    5.47
  -6  -3  -7   -2.58    2.45
  -6  -3  -8    3.08    0.96
   6   3   8   10.60    8.28
  -6  -3  -8    0.60    3.18
   6   3   9   16.80   13.65
  -6  -3  -9   11.43    6.26
  -6  -3  -9   19.72    7.89
  -6  -3 -10    7.46    5.93
  -6  -3 -10   13.39    7.56
   6   3  10   25.95   13.06
  -6  -3 -11    2.05    3.25
  -6  -3 -11   -1.29    2.15
   6   3  11    3.28    5.63
  -6  -3 -12   11.67    7.12
  -6  -3 -12   15.97    7.49
   6   3  12   16.11   12.20
  -6  -3 -13    5.27    5.60
   6   3  13   21.51   13.45
  -6  -3 -13    6.36    5.93
  -6  -3 -14   -0.07    0.56
   6   3  14   -1.62    6.03
  -6  -3 -14   -0.27    4.81
  -6  -3 -15    0.56    1.52
   6   3  15    4.94    7.92
  -6  -3 -15    4.47    3.48
  -6  -3 -16   10.90    8.09
  -6  -3 -17    5.67    8.65
  -6  -3 -18    0.53    2.82
  -6  -3 -19    0.46    2.82
  -6  -3 -20    1.13    4.51
  -6  -3 -21    5.17    4.47
  -6  -3 -22    7.36    7.42
  -6  -3 -23   -3.74    5.57
  -6  -3 -24    1.03    4.71
  -6  -3 -25    0.13    1.46
  -6  -3 -26    0.50    1.89
   7   3 -27    6.83    5.47
   7   3 -26    6.26    6.93
   7   3 -25    2.58    6.36
   7   3 -24    4.08    3.55
   7   3 -23   -0.96    3.18
   7   3 -22    0.86    4.08
   7   3 -21   14.12    9.71
   7   3 -20    1.99    4.61
   7   3 -19    0.66    2.75
   7   3 -18   -1.23    2.92
   7   3 -17   10.37    7.22
   7   3 -16    5.20    4.57
   7   3 -15   14.91    8.28
   7   3 -14   -4.74    6.56
   7   3 -13    3.12    4.61
   7   3 -12   -1.26    4.11
   7   3 -11   -2.35    4.81
   7   3 -10   10.64    7.49
   7   3  -9   -0.99    1.03
   7   3  -8    7.46    4.57
   7   3  -7   -1.79    1.62
   7   3  -6   35.29   13.06
   7   3  -5    1.36    2.49
  -7  -3   5   -0.36    1.42
  -7  -3   4   -2.19    3.61
   7   3  -4    2.88    6.16
  -7  -3   3    1.72    1.03
   7   3  -3   -1.66    1.96
   7   3  -2   -0.27    4.87
  -7  -3   2   -0.89    1.82
   7   3  -2   -0.83    4.34
  -7  -3   1    7.69    6.66
   7   3  -1    1.72    1.99
   7   3  -1   -3.05    5.93
   7   3   0    9.21    8.75
   7   3   0   31.58   11.13
  -7  -3   0   30.29   10.04
   7   3   1    7.56    9.74
  -7  -3  -1    1.46    3.61
   7   3   1   17.23   10.17
  -7  -3  -2    2.19    5.07
   7   3   2    1.49    6.03
  -7  -3  -2    2.32    1.33
  -7  -3  -3    5.20    4.57
  -7  -3  -3   17.90    8.48
   7   3   3    1.96    4.90
  -7  -3  -4   14.58    8.82
  -7  -3  -4   11.07    7.46
   7   3   4    0.07    3.65
  -7  -3  -5    2.32    1.16
   7   3   5   12.96    9.94
  -7  -3  -5    2.65    2.92
  -7  -3  -6   -0.89    2.82
   7   3   6   -0.70    7.85
  -7  -3  -6    3.31    3.18
  -7  -3  -7   11.07    6.93
   7   3   7   18.69   10.94
  -7  -3  -7   -0.07    3.25
  -7  -3  -8    6.43    6.59
   7   3   8   -9.18   12.66
  -7  -3  -8    4.64    7.19
  -7  -3  -9   -0.93    3.12
   7   3   9   -3.25    6.46
  -7  -3  -9   -3.45    5.47
  -7  -3 -10    2.98    2.19
   7   3  10   21.87   15.28
  -7  -3 -10    4.57    2.72
  -7  -3 -11    1.96    3.68
  -7  -3 -11    2.98    4.18
   7   3  11    9.41    2.09
  -7  -3 -12   -1.72    1.89
  -7  -3 -12   -2.09    3.41
   7   3  12   -5.93    7.06
  -7  -3 -13    6.76    5.30
  -7  -3 -13   -0.93    2.39
   7   3  13    4.81    9.35
  -7  -3 -14   -3.35    0.56
   7   3  14   10.94   10.94
  -7  -3 -15   -2.19    1.29
   7   3  15   -9.18    2.88
   7   3  16   17.90   11.60
  -7  -3 -16   15.44   10.47
   7   3  17   11.90   11.96
  -7  -3 -17    0.60    3.78
   7   3  18   28.00   22.14
  -7  -3 -18   -0.33    3.05
   7   3  19    7.19    6.13
  -7  -3 -19    1.29    3.15
  -7  -3 -20   -2.05    2.15
  -7  -3 -21    7.03    5.93
  -7  -3 -22    0.86    4.08
  -7  -3 -23   -0.70    6.36
   8   3 -24    3.91    7.56
   8   3 -23    1.13    2.35
   8   3 -22   -4.41    4.71
   8   3 -21   -5.97    7.06
   8   3 -20    4.27    6.79
   8   3 -19    3.25    3.08
   8   3 -18    1.79    3.55
   8   3 -17    8.22    5.77
   8   3 -16   -0.07    3.28
   8   3 -15   -3.81    6.00
   8   3 -14    9.05    6.40
   8   3 -13   -1.69    1.52
   8   3 -12    2.52    4.77
   8   3 -11   -2.85    3.15
   8   3 -10   -3.48    5.93
   8   3  -9   10.01    8.58
   8   3  -8    9.35    7.99
   8   3  -7    4.84    7.99
   8   3  -6   10.24    6.76
  -8  -3   5    7.16    5.10
   8   3  -5    9.84    6.89
  -8  -3   4   -0.20    1.92
   8   3  -4    5.77    6.59
  -8  -3   3    6.10    5.50
   8   3  -3    2.49    3.84
   8   3  -2   -4.14    8.45
  -8  -3   2    0.00    3.61
   8   3  -2    2.75    5.43
   8   3  -1   -2.92    6.40
  -8  -3   1    5.77    6.06
   8   3  -1   -0.63    5.73
   8   3   0   -4.24    6.69
   8   3   0    2.19    5.87
  -8  -3   0    4.47    6.43
  -8  -3  -1    2.42    2.88
   8   3   1    1.69    3.98
   8   3   1    3.21    3.35
   8   3   2   -0.73    6.50
  -8  -3  -2    2.25    3.61
   8   3   3    3.78    3.38
  -8  -3  -3   -6.66    3.28
  -8  -3  -4   -0.03    5.04
   8   3   4   -1.49   11.40
  -8  -3  -5    6.43    8.55
   8   3   5   -0.80    3.45
   8   3   6    2.82    4.54
  -8  -3  -6   -0.36    7.69
   8   3   7    2.32    6.69
  -8  -3  -7    3.18    5.40
   8   3   8   13.39   11.63
  -8  -3  -8    0.89    2.85
   8   3   9   -0.53    3.91
  -8  -3  -9   15.41   11.17
   8   3  10    3.02    3.48
  -8  -3 -10   -0.30    4.47
   8   3  11    0.00    4.41
  -8  -3 -11    3.35    5.14
   8   3  12    7.69   10.01
  -8  -3 -12    4.34    4.47
   8   3  13    0.40    5.37
  -8  -3 -13   -1.06    6.26
  -8  -3 -14    4.31    3.78
   8   3  14   -6.56   10.84
  -8  -3 -15   -3.12    2.52
   8   3  15  -13.32   12.10
  -8  -3 -16    1.39    4.84
   8   3  16   -7.56   14.78
  -8  -3 -17   -1.59    6.23
  -8  -3 -18    4.71    4.14
  -8  -3 -19   -1.52    2.95
  -8  -3 -20   -3.08    4.01
   9   3 -19    0.53    1.23
   9   3 -18   -0.33    5.63
   9   3 -17    5.97    9.61
   9   3 -16   14.85   11.80
   9   3 -15    7.69    6.23
   9   3 -14  -11.76   10.21
   9   3 -13   -4.97    2.42
   9   3 -12   -3.78    5.70
   9   3 -11   -0.73    4.94
   9   3 -10    4.84    8.78
   9   3  -9   -1.13    5.10
   9   3  -8    4.67    7.32
   9   3  -7   11.20    7.89
   9   3  -6   -1.96    5.60
   9   3  -5    1.33    3.98
   9   3  -4   10.31    9.25
   9   3  -3   -6.63    1.16
   9   3  -2   -3.74    5.67
   9   3  -1    2.62    5.80
   9   3  -1   -7.16   10.80
   9   3   0   -1.99    5.83
   9   3   0    7.06    1.76
   9   3   1    3.31    8.48
  -9  -3  -1  -11.20    7.52
   9   3   1   -2.02    4.08
  -9  -3  -2  -13.82    8.35
   9   3   2   -7.49    8.02
   9   3   2   13.85   13.79
   9   3   3   -1.86    7.49
  -9  -3  -3   -0.56    5.97
   9   3   4    0.80    3.12
  -9  -3  -4    7.26    6.40
   9   3   5   -0.40    8.48
  -9  -3  -5    4.81    6.30
  -9  -3  -6    5.27    6.43
   9   3   6   -3.65    9.01
  -9  -3  -7   -4.51    7.09
   9   3   7   -6.69    7.56
   9   3   8    6.40   11.30
  -9  -3  -8    1.29    2.62
   9   3   9   12.26   16.64
  -9  -3  -9   10.01    8.28
   9   3  10   -5.30    8.02
  -9  -3 -10   -3.68    6.13
   9   3  11    6.30    8.22
  -9  -3 -11   -7.66    6.26
   9   3  12   -6.33   15.48
  -9  -3 -12    3.48    2.55
  -9  -3 -13    0.17    3.58
  -9  -3 -14   -4.27    7.09
  -9  -3 -15   -2.85    4.81
  -9  -3 -16   -5.63    3.71
  10   3 -10    0.27    9.51
  10   3  -9    5.40    9.21
  10   3  -8    2.32    2.35
  10   3  -7   11.33   10.64
  10   3  -6    3.81    5.53
  10   3  -5    4.44    6.50
  10   3  -4   12.92   10.41
  10   3  -3   -1.39    5.67
  10   3  -2   -0.46    4.84
  10   3  -1   -5.37    7.66
  10   3   0    7.52    9.54
  10   3   0   -3.74    2.42
  10   3   1   -2.68    3.61
  10   3   1   -8.78    3.65
  10   3   2   -5.97    8.12
  10   3   2    4.54   10.60
  10   3   3   13.85   16.80
  10   3   3   -0.80    4.51
  10   3   4    7.69    2.82
  10   3   4   -7.82    9.41
  10   3   5    2.98    9.18
  10   3   6    9.01   12.06
  -9   4  -7    2.65    4.71
  -9   4  -6    2.65    1.06
  -9   4  -5    4.31    6.56
  -9   4  -4   -5.93    6.43
   9  -4   3    9.68    9.28
  -9   4  -3    4.61    2.68
   9  -4   2   -2.49    5.50
  -9   4  -2  -10.31    8.75
   9  -4   1    9.28    7.19
  -9   4  -1   -1.59    3.12
   9  -4   0    4.67    7.72
  -9   4   0   -2.22    2.78
   9  -4  -1    7.79    6.86
  -9   4   1   -2.82    6.43
   9  -4  -2   -3.28    4.27
  -9   4   2    3.61    2.88
   9  -4  -3   -1.09    6.03
   9  -4  -4    0.10    7.09
   9  -4  -5  -12.36    9.28
   9  -4  -6   14.78   10.47
   9  -4  -7    4.81    7.82
   9  -4  -8   -6.76    8.09
   9  -4  -9    4.54    5.67
   9  -4 -10    5.14    9.18
   9  -4 -11   -2.09    6.03
   9  -4 -12    6.03    8.72
   9  -4 -13    1.56    3.45
   9  -4 -14   -3.74    6.89
   9  -4 -15    3.21    5.97
  -8   4 -17   -1.99    6.10
  -8   4 -16   -0.70    3.91
  -8   4 -15    1.62    3.21
  -8   4 -15    0.40    3.48
  -8   4 -14   -1.09    3.18
  -8   4 -14    1.09    3.84
  -8   4 -13    4.08    5.73
  -8   4 -13    7.72    7.75
  -8   4 -12    0.23    5.87
  -8   4 -12   -1.09    3.12
  -8   4 -11   -0.70    3.08
  -8   4 -11    2.25    5.73
  -8   4 -10    6.50    5.80
  -8   4 -10    7.79    5.97
  -8   4  -9   -1.62    1.03
  -8   4  -9   -4.37    4.57
  -8   4  -8   15.44    8.38
  -8   4  -8    4.94    6.30
  -8   4  -7   -4.54    5.14
  -8   4  -7    4.11    4.74
  -8   4  -6    1.99    4.31
  -8   4  -6    2.68    4.47
  -8   4  -5    2.58    4.27
  -8   4  -5   -2.82    5.57
  -8   4  -4    6.89    4.77
  -8   4  -3   -2.35    1.76
  -8   4  -2    0.40    0.17
   8  -4   1   11.17   12.13
  -8   4  -1    1.59    4.18
   8  -4   0  -15.05   10.01
  -8   4   0   -0.33    2.45
   8  -4  -1   -0.23    5.73
  -8   4   1    3.65    1.72
   8  -4  -2   -0.07    7.26
  -8   4   2    3.02    4.04
   8  -4  -3    7.39   10.21
  -8   4   3    6.93    6.99
   8  -4  -4   -1.39    6.06
   8  -4  -5    4.47    7.19
   8  -4  -6    5.34    9.21
   8  -4  -7    5.67    7.89
   8  -4  -8    0.96    1.49
   8  -4  -9    0.89    5.90
   8  -4 -10  -12.46   11.04
   8  -4 -11    4.84    8.32
   8  -4 -12   -5.30    5.47
   8  -4 -13   -0.17    2.78
   8  -4 -14   -2.09    4.21
   8  -4 -15    3.25    1.26
   8  -4 -16   -3.58    4.34
   8  -4 -17   -3.45    3.58
   8  -4 -18    0.83    0.33
   8  -4 -19    2.09    4.34
   8  -4 -20    5.34    8.88
   8  -4 -21    2.65    1.66
  -7   4 -20   -5.27    8.48
  -7   4 -19   -2.12    1.09
  -7   4 -19    4.81    6.69
  -7   4 -18   -3.21    6.89
  -7   4 -18    4.84    5.83
  -7   4 -17   -0.56    5.07
  -7   4 -17   -3.05    4.84
  -7   4 -16    1.39    3.74
  -7   4 -16    3.38    3.61
  -7   4 -15   -2.92    5.00
  -7   4 -15   -1.16    2.35
  -7   4 -14    8.12    7.52
  -7   4 -14   -2.29    4.74
  -7   4 -13   -1.23    5.67
  -7   4 -13   -5.10    4.51
  -7   4 -12   -5.04    8.12
  -7   4 -12    4.24    5.97
  -7   4 -11    0.10    4.18
  -7   4 -11    2.58    2.62
  -7   4 -10    0.23    1.96
  -7   4 -10   -1.52    1.89
  -7   4  -9    3.35    7.03
  -7   4  -9   -2.39    4.71
  -7   4  -8   -1.13    2.72
  -7   4  -8    2.09    1.26
  -7   4  -7   -1.09    4.90
  -7   4  -7   -2.42    2.19
  -7   4  -6    4.41    2.55
  -7   4  -6    2.88    0.56
  -7   4  -5   -1.19    3.21
  -7   4  -5   -2.88    2.19
  -7   4  -4    4.37    3.28
  -7   4  -4    2.19    4.34
  -7   4  -3   -0.23    3.94
  -7   4  -3   -1.79    2.75
  -7   4  -2    2.85    6.63
  -7   4  -1    8.65    6.43
   7  -4   0    2.92    1.33
  -7   4   0    4.18    1.76
   7  -4  -1    0.56    6.06
  -7   4   1   -0.70    3.08
   7  -4  -2    8.68    7.39
  -7   4   2    8.52    6.36
   7  -4  -3   -1.59    4.11
  -7   4   3    0.50    1.09
   7  -4  -4    5.90    6.16
   7  -4  -5    3.61    4.61
   7  -4  -6    1.89    4.34
   7  -4  -7    4.57    6.13
   7  -4  -8   15.74    9.84
   7  -4  -9    0.20    6.63
   7  -4 -10   -0.50    3.18
   7  -4 -11    4.74    7.59
   7  -4 -12    4.54    4.01
   7  -4 -13    6.73    6.83
   7  -4 -14   -1.72    2.72
   7  -4 -15    1.79    3.28
   7  -4 -16    8.15    7.99
   7  -4 -17   -4.31    5.07
   7  -4 -18    4.01    6.13
   7  -4 -19  -15.38    9.51
   7  -4 -20   31.45   14.38
   7  -4 -21   -1.23    7.29
   7  -4 -22   -2.42    4.51
   7  -4 -23    1.26    7.49
   7  -4 -24   17.27   11.76
  -6   4 -23   -0.80    2.62
  -6   4 -22    4.94    8.19
  -6   4 -22   -5.73    5.47
  -6   4 -21    1.89    6.63
  -6   4 -21   -0.76    2.88
  -6   4 -20   -3.61    7.59
  -6   4 -20   -1.92    4.74
  -6   4 -19    1.16    4.01
  -6   4 -19   -0.96    1.26
  -6   4 -18    0.89    3.05
  -6   4 -18    1.86    4.57
  -6   4 -17    5.14    9.21
  -6   4 -17    3.94    3.88
  -6   4 -16   -0.46    1.16
  -6   4 -16    1.26    4.44
  -6   4 -15   11.93    9.64
  -6   4 -15    1.46    4.14
  -6   4 -14    9.78    8.91
  -6   4 -14    1.79    2.22
  -6   4 -13    4.47    8.35
  -6   4 -13    6.50    6.46
  -6   4 -12    9.38    8.82
  -6   4 -12    5.43    3.45
  -6   4 -11    1.39    3.58
  -6   4 -11    3.81    3.88
  -6   4 -10   -2.55    5.83
  -6   4 -10   -0.80    1.62
  -6   4  -9    2.92    2.25
  -6   4  -9    0.93    3.51
  -6   4  -8    4.47    5.77
  -6   4  -8    1.86    4.64
  -6   4  -7    9.54    6.36
  -6   4  -7    1.19    4.11
  -6   4  -6    1.49    4.77
  -6   4  -6    2.65    1.72
  -6   4  -5    3.05    3.58
  -6   4  -5   -2.82    4.77
  -6   4  -4    5.17    4.47
  -6   4  -4    6.46    5.34
  -6   4  -3    3.58    4.54
  -6   4  -3    2.75    2.72
  -6   4  -2   -1.29    4.67
  -6   4  -2    2.98    2.98
  -6   4  -1    0.20    1.92
   6  -4   0    4.77    3.02
  -6   4   0    4.64    3.78
   6  -4  -1    3.41    4.47
  -6   4   1   14.55    7.06
   6  -4  -2   14.55    8.15
  -6   4   2    7.12    6.93
   6  -4  -3   29.36   13.39
  -6   4   3   10.44    6.26
   6  -4  -4    7.59    8.12
   6  -4  -5   -0.17    4.27
   6  -4  -6    4.61    3.45
   6  -4  -7    1.92    2.58
   6  -4  -8   65.91   18.62
   6  -4  -9   -3.15    6.13
   6  -4 -10   14.61    7.39
   6  -4 -11    4.31    3.08
   6  -4 -12    8.55    8.75
   6  -4 -13    3.58    5.30
   6  -4 -14    4.90    6.83
   6  -4 -15   -0.66    5.73
   6  -4 -16    1.13    3.84
   6  -4 -17    0.63    1.23
   6  -4 -18   20.41    9.74
   6  -4 -19    8.58    9.21
   6  -4 -20    0.99    4.51
   6  -4 -21   11.27    9.91
   6  -4 -22   -4.87    6.89
   6  -4 -23    5.43    4.57
   6  -4 -24    2.88    6.86
   6  -4 -25    6.20    6.96
   6  -4 -26   -0.03    2.55
   6  -4 -27    6.50    6.13
  -5   4 -26    5.67    6.13
  -5   4 -25   -3.31    3.94
  -5   4 -24    5.90    5.14
  -5   4 -24    2.75    4.37
  -5   4 -23   -2.98    7.89
  -5   4 -23   -0.20    2.95
  -5   4 -22   -7.06    9.88
  -5   4 -22    3.48    1.99
  -5   4 -21   -3.41    7.79
  -5   4 -21    2.75    5.00
  -5   4 -20    0.89    4.77
  -5   4 -20   -2.02    4.47
  -5   4 -19    1.62    2.62
  -5   4 -19   -2.85    2.98
  -5   4 -18   10.07    9.01
  -5   4 -18    2.25    3.28
  -5   4 -17    3.65    6.59
  -5   4 -17    1.89    4.27
  -5   4 -16   10.01    9.35
  -5   4 -16    4.71    3.78
  -5   4 -15    1.76    4.51
  -5   4 -15   -0.13    3.68
  -5   4 -14    1.46    2.92
  -5   4 -14    4.44    4.24
  -5   4 -13   -3.31    2.45
  -5   4 -13    5.24    4.18
  -5   4 -12    2.39    3.05
  -5   4 -12    1.86    2.92
  -5   4 -11    1.33    4.14
  -5   4 -11   -4.47    4.11
  -5   4 -10   -5.80    4.67
  -5   4 -10    0.96    3.55
  -5   4  -9    2.72    3.78
  -5   4  -9    2.19    2.39
  -5   4  -8    4.77    5.30
  -5   4  -8    0.70    1.79
  -5   4  -7    6.06    5.47
  -5   4  -7    6.16    4.11
  -5   4  -6    7.32    6.66
  -5   4  -6   -1.56    1.86
  -5   4  -5   -3.61    2.35
  -5   4  -5    1.09    2.02
  -5   4  -4   11.17    5.53
  -5   4  -4   12.20    7.16
  -5   4  -3    1.66    1.82
  -5   4  -3    2.22    4.74
  -5   4  -2   12.59    5.47
  -5   4  -2   16.87    8.62
  -5   4  -1   -1.46    3.61
  -5   4  -1   -1.99    3.55
  -5   4   0   -1.19    4.01
   5  -4  -1    3.41    3.91
  -5   4   1    7.72    4.27
   5  -4  -2   29.63   11.57
  -5   4   2   28.90    9.35
   5  -4  -3    4.21    4.71
   5  -4  -4   -0.66    4.90
   5  -4  -5   -0.33    2.25
   5  -4  -6   -0.30    4.64
   5  -4  -7    4.08    4.61
   5  -4  -8   34.00   11.30
   5  -4  -9    6.89    5.73
   5  -4 -10   -0.50    2.88
   5  -4 -11    3.91    4.37
   5  -4 -12    0.13    3.08
   5  -4 -13    1.06    5.24
   5  -4 -14  -13.36    7.82
   5  -4 -15   14.52    8.09
   5  -4 -16    3.91    2.15
   5  -4 -17    4.24    4.47
   5  -4 -18    0.96    5.70
   5  -4 -19   -0.60    1.99
   5  -4 -20    1.56    4.41
   5  -4 -21    9.74    7.29
   5  -4 -22   10.17    7.59
   5  -4 -23    1.23    4.18
   5  -4 -24    2.55    2.25
   5  -4 -25    1.03    3.45
   5  -4 -26   -3.71    5.37
   5  -4 -27   -4.64    4.11
   5  -4 -28   11.43   10.54
  -4   4 -27   -1.59    4.01
  -4   4 -26    7.92    7.82
  -4   4 -26    0.36    2.62
  -4   4 -25    4.90    6.23
  -4   4 -25    3.51    4.57
  -4   4 -24    4.81    6.30
  -4   4 -24    6.93    5.34
  -4   4 -23   14.75    9.54
  -4   4 -23    2.22    4.51
  -4   4 -22   -2.02    6.76
  -4   4 -22    5.67    5.57
  -4   4 -21   -0.20    0.76
  -4   4 -21   -0.60    3.94
  -4   4 -20    0.43    1.16
  -4   4 -20   -0.80    3.12
  -4   4 -19    2.29    2.39
  -4   4 -19   -2.15    6.59
  -4   4 -18    8.09    8.38
  -4   4 -18   -2.35    2.98
  -4   4 -17   -2.78    6.79
  -4   4 -17    3.81    1.92
  -4   4 -16    2.45    1.72
  -4   4 -16    5.07    5.27
  -4   4 -15    0.53    3.51
  -4   4 -15    2.15    4.67
  -4   4 -14   18.92    9.78
  -4   4 -14   13.98    7.06
  -4   4 -13   -1.62    2.15
  -4   4 -13   -2.68    1.89
  -4   4 -12    1.99    1.52
  -4   4 -12    4.14    3.71
  -4   4 -11    0.93    4.87
  -4   4 -11    6.63    8.91
  -4   4 -10   35.56   12.59
  -4   4 -10   24.09    8.48
  -4   4  -9   -0.50    3.81
  -4   4  -9    3.61    4.37
  -4   4  -8   -2.39    4.54
  -4   4  -8   -1.33    2.68
  -4   4  -7   -5.34    5.93
  -4   4  -7    1.36    2.05
  -4   4  -6    0.40    3.02
  -4   4  -6    0.66    2.58
  -4   4  -5    1.62    2.22
  -4   4  -5   46.36   10.31
  -4   4  -4   27.51    9.94
  -4   4  -4   28.96    8.42
  -4   4  -3   12.56    5.63
  -4   4  -3   15.87    7.95
  -4   4  -2   19.06    7.22
  -4   4  -2   29.92   18.29
  -4   4  -1   23.20    8.05
  -4   4  -1    7.46    3.88
  -4   4   0   69.20   13.02
  -4   4   0   76.92   16.83
   4  -4  -1   10.14    7.72
  -4   4   1    2.58    3.35
   4  -4  -2   61.67   16.04
   4  -4  -3   14.02    6.69
   4  -4  -4   -4.84    4.84
   4  -4  -5   79.63   18.56
   4  -4  -6   83.84   18.59
   4  -4  -7   16.01    8.98
   4  -4  -8  127.39   22.80
   4  -4  -9   76.68   18.56
   4  -4 -10  136.67   23.86
   4  -4 -11    4.71    5.87
   4  -4 -12    2.78    1.96
   4  -4 -13    2.25    1.09
   4  -4 -14    7.06    5.00
   4  -4 -15    3.45    4.74
   4  -4 -16    8.42    6.76
   4  -4 -17    8.58    7.59
   4  -4 -18   10.07    6.93
   4  -4 -19    7.09    6.33
   4  -4 -20   -0.93    3.61
   4  -4 -21   -2.05    3.55
   4  -4 -22    1.42    5.53
   4  -4 -23    3.65    3.15
   4  -4 -24   -0.36    3.71
   4  -4 -25    3.21    6.00
   4  -4 -26    3.12    0.56
   4  -4 -27   -0.46    3.94
   4  -4 -28    2.58    6.86
   4  -4 -29   -2.12    3.55
  -3   4 -28    0.27    2.15
  -3   4 -27   -2.19    2.65
  -3   4 -26    0.03    1.86
  -3   4 -25   -3.08    4.81
  -3   4 -25   -1.29    3.41
  -3   4 -24    1.06    5.40
  -3   4 -24    2.52    3.31
  -3   4 -23    3.35    6.16
  -3   4 -23    4.64    5.24
  -3   4 -22   13.98   10.27
  -3   4 -22   12.13    6.56
  -3   4 -21   -5.90    7.95
  -3   4 -21   -3.28    3.65
  -3   4 -20   -5.00    5.34
  -3   4 -20   -0.46    6.13
  -3   4 -19    6.79    6.86
  -3   4 -19    2.65    2.95
  -3   4 -18   -0.99    1.72
  -3   4 -18   -0.83    2.98
  -3   4 -17    5.04    6.63
  -3   4 -17    2.32    2.85
  -3   4 -16    2.35    0.89
  -3   4 -16    1.23    2.92
  -3   4 -15   -1.46    2.52
  -3   4 -15    3.48    3.21
  -3   4 -14    2.35    4.77
  -3   4 -14   -1.16    1.86
  -3   4 -14    1.72    2.75
  -3   4 -13   -2.29    4.74
  -3   4 -13    5.17    4.47
  -3   4 -13    1.46    2.35
  -3   4 -12    3.74    4.24
  -3   4 -12   11.04    6.96
  -3   4 -12    3.61    4.54
  -3   4 -11    4.64    3.68
  -3   4 -11    3.55    2.85
  -3   4 -11   -2.85    3.08
  -3   4 -10   29.96    9.91
  -3   4 -10   16.87    5.87
  -3   4  -9    4.77    4.87
  -3   4  -9    2.19    1.86
  -3   4  -8   44.01   13.26
  -3   4  -8   29.79    7.52
  -3   4  -7   26.31   10.07
  -3   4  -7   27.51    6.99
  -3   4  -6   39.30   11.63
  -3   4  -6   35.69    8.58
  -3   4  -5   25.15    9.28
  -3   4  -5   19.59    6.66
  -3   4  -4    1.36    1.39
  -3   4  -4    1.23    2.49
  -3   4  -3    6.50    3.45
  -3   4  -3   16.14    7.72
  -3   4  -2  125.00   16.11
  -3   4  -2  116.35   20.12
  -3   4  -1   66.08   11.50
  -3   4  -1   71.48   15.24
   3  -4   0    7.19    5.24
  -3   4   0    3.05    3.28
  -3   4   0    8.72    6.89
   3  -4  -1    4.84    3.88
   3  -4  -2   38.77   12.36
   3  -4  -3   94.22   18.43
   3  -4  -4   -0.53    1.52
   3  -4  -5   -0.99    2.72
   3  -4  -6    6.20    5.63
   3  -4  -7   58.46   15.01
   3  -4  -8   78.37   17.73
   3  -4  -9   -1.36    3.61
   3  -4 -10    9.78    7.99
   3  -4 -11    4.77    4.44
   3  -4 -12   24.52   10.34
   3  -4 -13    5.93    2.25
   3  -4 -14    4.24    3.88
   3  -4 -15    2.25    3.21
   3  -4 -16   26.21   10.80
   3  -4 -17   -2.98    6.00
   3  -4 -18    3.94    4.04
   3  -4 -19    6.76    5.10
   3  -4 -20    7.09    6.06
   3  -4 -21   -3.45    5.00
   3  -4 -22   -5.24    6.40
   3  -4 -23   -0.89    5.00
   3  -4 -24   -5.50    6.96
   3  -4 -25   -1.33    4.37
   3  -4 -26   -0.76    4.77
   3  -4 -27   -3.18    7.42
   3  -4 -28   -5.80    6.69
   3  -4 -29    0.03    2.92
   3  -4 -30    0.73    3.88
  -2   4 -29   57.46   19.12
  -2   4 -28   35.96   18.39
  -2   4 -27   -3.65    6.10
  -2   4 -26    4.57    3.94
  -2   4 -25   -2.05    6.33
  -2   4 -24    4.34    5.77
  -2   4 -24    3.02    1.89
  -2   4 -23    8.95    6.30
  -2   4 -23   10.57    5.47
  -2   4 -22   -0.73    6.36
  -2   4 -22    5.70    4.57
  -2   4 -21    1.49    4.27
  -2   4 -21    4.14    4.47
  -2   4 -20   26.35   11.43
  -2   4 -20   12.39    5.63
  -2   4 -19    0.20    5.30
  -2   4 -19    4.67    3.08
  -2   4 -18    0.76    3.78
  -2   4 -18    0.70    2.09
  -2   4 -17   13.09    9.54
  -2   4 -17    5.10    4.27
  -2   4 -16   -2.42    1.79
  -2   4 -16    1.49    3.58
  -2   4 -15   33.31   12.23
  -2   4 -15   20.25    6.59
  -2   4 -15   18.46    6.20
  -2   4 -14    9.94    6.79
  -2   4 -14   13.69    5.87
  -2   4 -14   20.51    6.40
  -2   4 -13  117.18   21.51
  -2   4 -13  115.03   15.87
  -2   4 -13  102.57   16.30
   2  -4  12    3.38    3.74
  -2   4 -12    0.70    4.21
  -2   4 -12    0.30    1.13
  -2   4 -12    2.62    4.27
  -2   4 -11   16.74    5.63
  -2   4 -11   44.34   13.62
  -2   4 -11   26.28    8.22
  -2   4 -10  158.64   17.63
  -2   4 -10  179.12   22.57
  -2   4 -10  188.43   26.81
  -2   4  -9    2.09    1.99
  -2   4  -9   -0.70    2.15
  -2   4  -9   -2.12    2.68
  -2   4  -8  167.16   17.27
  -2   4  -8  210.07   27.84
  -2   4  -7   66.31   15.48
  -2   4  -7   56.07    9.25
  -2   4  -6    3.55    4.18
  -2   4  -6    0.00    1.13
  -2   4  -5   10.24    5.43
  -2   4  -5    8.32    3.41
  -2   4  -4   12.49    7.03
  -2   4  -4    7.42    2.88
  -2   4  -3  164.90   16.93
  -2   4  -3  188.00   24.29
  -2   4  -2   -0.43    1.86
  -2   4  -2    2.88    0.33
   2  -4   1   18.92    9.31
  -2   4  -1   17.86    7.36
   2  -4   0   12.66    3.71
   2  -4  -1   59.68   14.05
   2  -4  -2   22.40    7.66
   2  -4  -3   73.34   15.31
   2  -4  -4   37.58   10.77
   2  -4  -5   45.47   12.23
   2  -4  -6    4.08    1.36
   2  -4  -6    8.09    4.61
   2  -4  -7   23.00    8.85
   2  -4  -8    1.69    2.05
   2  -4  -9   17.33    9.41
   2  -4 -10    2.42    1.39
   2  -4 -11    2.88    4.71
   2  -4 -12   -0.03    0.60
   2  -4 -13   20.61    8.72
   2  -4 -14    2.05    2.58
   2  -4 -15   11.80    6.10
   2  -4 -16   26.28   10.37
   2  -4 -17   -4.97    4.67
   2  -4 -18    4.71    4.64
   2  -4 -19   -1.26    2.85
   2  -4 -20    7.85    9.28
   2  -4 -21   13.95    7.62
   2  -4 -22   -0.50    2.49
   2  -4 -23   -1.23    1.69
   2  -4 -24    6.66    5.34
   2  -4 -25   -1.06    3.65
   2  -4 -26    4.77    5.34
   2  -4 -27   -3.48    5.30
   2  -4 -28   -3.25    1.49
   2  -4 -28    4.11    3.51
   2  -4 -29   -0.07    1.36
   2  -4 -29    5.27    6.50
   2  -4 -30    2.78    6.26
   2  -4 -30    9.51    8.68
   2  -4 -31   10.27    7.72
   2  -4 -31    0.20    3.74
   2  -4 -32   -9.64   12.73
  -1   4 -30   11.23    8.09
  -1   4 -29   51.60   25.29
  -1   4 -28    8.75    9.11
  -1   4 -27    7.99    8.75
  -1   4 -26    1.89    4.18
  -1   4 -25    1.69    4.11
  -1   4 -24   26.64   11.67
  -1   4 -23   18.43   10.74
  -1   4 -22    1.76    4.67
  -1   4 -21   20.35   10.87
  -1   4 -21   10.70    5.87
  -1   4 -20   17.99    9.71
  -1   4 -20    5.93    3.38
  -1   4 -19    2.02    3.65
  -1   4 -19   -0.23    0.23
  -1   4 -18   23.07   10.94
  -1   4 -18   11.00    4.14
  -1   4 -17   36.12   12.20
  -1   4 -17   30.89    8.25
  -1   4 -16    4.54    4.94
  -1   4 -16    2.55    2.65
   1  -4  15    1.49    2.49
  -1   4 -15   -1.33    5.63
  -1   4 -15    1.89    1.13
   1  -4  14   39.63    9.91
  -1   4 -14   58.26   15.21
  -1   4 -14   47.59   10.97
  -1   4 -14   34.37    8.32
   1  -4  13   11.86    6.16
  -1   4 -13   16.24    7.85
  -1   4 -13    9.97    5.73
  -1   4 -13   11.57    4.51
   1  -4  12    8.45    3.28
  -1   4 -12    8.68    6.63
  -1   4 -12    6.36    3.45
  -1   4 -12    9.44    5.04
   1  -4  11    5.57    4.84
  -1   4 -11    9.78    6.53
  -1   4 -11    6.93    3.08
  -1   4 -11    6.76    3.88
  -1   4 -10    5.14    3.94
  -1   4 -10   -0.60    1.76
  -1   4 -10   -2.58    4.08
  -1   4  -9   16.01    7.42
  -1   4  -9    8.82    3.21
  -1   4  -9   11.43    5.47
  -1   4  -8  209.81   17.73
  -1   4  -8  286.42   29.23
  -1   4  -8  299.91   32.51
  -1   4  -7  120.40   12.16
  -1   4  -7  154.33   21.37
  -1   4  -7  169.71   23.86
  -1   4  -6    8.82    4.67
  -1   4  -6    7.62    2.92
  -1   4  -6   12.26    5.20
  -1   4  -5    2.45    1.72
  -1   4  -5    7.46    3.18
  -1   4  -4   87.59    9.78
  -1   4  -4  100.25   17.33
  -1   4  -3   28.14    9.38
   1  -4   2   54.12   12.36
  -1   4  -2   40.83   10.44
   1  -4   1    9.61    4.24
  -1   4  -1   14.18    6.53
   1  -4   0   24.19    8.19
   1  -4  -1   -3.21    3.45
   1  -4  -2  119.34   19.06
   1  -4  -3    5.07    1.82
   1  -4  -3    7.66    3.12
   1  -4  -4   96.54   17.37
   1  -4  -5   12.56    6.89
   1  -4  -6    3.08    3.48
   1  -4  -7    1.82    2.98
   1  -4  -8    4.04    4.64
   1  -4  -9   50.94   12.13
   1  -4 -10    6.10    5.14
   1  -4 -11   46.69   12.92
   1  -4 -12    2.45    2.72
   1  -4 -13   11.90    6.69
   1  -4 -14    7.95    4.97
   1  -4 -15    0.36    4.01
  -1   4  16    7.59    7.36
   1  -4 -16   28.73    9.91
  -1   4  17    7.03    5.40
   1  -4 -17    1.06    2.49
  -1   4  18    3.48    2.12
   1  -4 -18    2.35    4.87
  -1   4  19   -0.40    4.54
   1  -4 -19    4.27    4.51
  -1   4  20    1.39    2.09
   1  -4 -20   23.40    9.54
  -1   4  21    1.13    0.30
   1  -4 -21   -3.74    6.26
   1  -4 -22    3.65    2.98
   1  -4 -22    0.76    1.59
   1  -4 -23   -1.33    2.09
   1  -4 -23    0.99    2.22
   1  -4 -24    6.30    5.80
   1  -4 -24    9.08    7.42
   1  -4 -25    3.74    4.57
   1  -4 -25    2.65    1.92
   1  -4 -26    0.13    4.31
   1  -4 -26    4.74    5.47
   1  -4 -27    1.69    2.45
   1  -4 -27    5.67   10.44
   1  -4 -28    1.92    2.88
   1  -4 -28    5.00    6.79
   1  -4 -29   -2.15    5.20
   1  -4 -29    1.96    2.45
   1  -4 -30   -0.83    3.71
   1  -4 -30   -3.45    2.75
   1  -4 -31   -2.22    4.77
   1  -4 -31   -7.39    9.11
   1  -4 -32    2.78    4.61
   0   4 -31    1.82    3.28
   0   4 -30    3.45    7.85
   0   4 -29   -1.06    5.20
   0   4 -28   -4.01    5.30
   0   4 -27    4.01    6.13
   0   4 -26    1.62    5.20
   0   4 -25    3.08    4.94
   0   4 -24    0.40    4.21
   0   4 -23   15.11    8.91
   0   4 -22    2.65    5.37
   0   4 -21   -4.51    6.36
   0   4 -20    4.08    3.74
   0   4 -19   23.69    9.88
   0   4 -18   -0.86    2.25
   0   4 -18   -1.23    2.52
   0   4 -17    3.31    3.12
   0   4 -17    4.67    3.91
   0  -4  16   48.18   10.90
   0   4 -16   54.05   14.91
   0   4 -16   43.38    8.72
   0  -4  15   21.08    7.95
   0   4 -15   24.46    8.19
   0   4 -15   13.59    4.44
   0  -4  14   -0.20    2.39
   0   4 -14    0.63    1.52
   0   4 -14    2.25    1.96
   0  -4  13    3.94    4.21
   0   4 -13   -3.05    4.87
   0   4 -13    1.39    2.29
   0  -4  12   69.03   14.98
   0   4 -12   73.34   15.24
   0   4 -12   67.34   13.45
   0   4 -12   40.00    7.06
   0  -4  11    4.01    7.06
   0   4 -11   10.51    5.53
   0   4 -11    5.63    3.84
   0   4 -11    2.42    0.80
   0   4 -10   -0.76    2.39
   0  -4  10   -1.16    2.52
   0   4 -10    0.13    2.12
   0   4 -10   -0.60    1.03
   0   4 -10   -0.53    3.25
   0   4  -9    2.02    3.61
   0  -4   9    6.79    6.23
   0   4  -9    4.71    3.21
   0   4  -9    0.83    0.76
   0   4  -9   -2.05    3.02
   0   4  -8    2.49    2.25
   0   4  -8    5.63    2.88
   0   4  -8    1.82    1.23
   0   4  -8    2.95    0.99
   0   4  -7    3.91    3.61
   0   4  -7    1.86    1.69
   0   4  -7    0.17    0.50
   0   4  -7    1.39    2.42
   0   4  -6   14.28    6.79
   0   4  -6    0.17    0.73
   0   4  -6    5.63    3.38
   0   4  -5   22.10    8.62
   0   4  -5   26.31    8.25
   0   4  -4   55.57   13.22
   0   4  -4   39.77    9.61
   0  -4   3   26.98    8.42
   0   4  -3   23.00    8.52
   0   4  -3   16.60    6.00
   0  -4   2   41.99   10.57
   0   4  -2   60.38   15.21
   0   4  -2   48.55   11.73
   0  -4   1  104.99   16.67
   0  -4   1  101.47    8.45
   0  -4   0    1.96    1.69
   0  -4   0    0.46    1.76
   0  -4  -1  125.30   18.03
   0  -4  -1   86.20    9.21
   0  -4  -2   49.31   11.57
   0  -4  -3   29.16    9.01
   0  -4  -4   55.77   12.89
   0  -4  -5   25.92    8.32
   0  -4  -6    7.85    4.47
   0  -4  -7   -0.13    2.88
   0  -4  -8    6.26    5.27
   0  -4  -9    5.24    4.77
   0  -4 -10   -1.66    1.72
   0  -4 -11    8.98    5.73
   0   4  12   52.10   14.68
   0  -4 -12   59.35   14.12
   0   4  13    2.68    3.55
   0  -4 -13    5.60    6.40
   0  -4 -13    5.20    5.34
   0   4  14    0.10    1.19
   0  -4 -14    4.94    4.87
   0  -4 -14    3.12    3.08
   0   4  15   26.28   10.54
   0  -4 -15   26.41    9.11
   0  -4 -15   17.46    6.13
   0   4  16   23.00   12.33
   0  -4 -16   40.03   12.20
   0  -4 -16   66.08   15.31
   0  -4 -17    4.24    0.73
   0  -4 -17   12.23    7.72
   0   4  17    6.30    6.69
   0  -4 -18   -1.79    3.35
   0   4  18    5.40    2.85
   0  -4 -18    5.80    5.37
   0   4  19    5.47    6.13
   0  -4 -19   -1.19    2.82
   0  -4 -19    4.64    6.03
   0   4  20    4.34    5.14
   0  -4 -20   -5.53    6.26
   0  -4 -20    3.61    5.67
   0   4  21    1.89    2.45
   0  -4 -21    0.13    1.89
   0  -4 -21   -0.50    4.21
   0   4  22    2.32    7.09
   0  -4 -22    3.74    6.59
   0  -4 -22   -1.76    5.04
   0   4  23    7.52    7.99
   0  -4 -23   14.32    8.45
   0  -4 -23   17.30    8.42
   0   4  24   -0.46    3.91
   0  -4 -24    1.72    3.84
   0  -4 -24    2.58    6.03
   0   4  25   -2.45    4.87
   0  -4 -25   -2.42    6.10
   0  -4 -25    0.66    0.80
   0  -4 -26   -2.82    5.00
   0  -4 -26    4.90    6.06
   0  -4 -27    4.54    8.35
   0  -4 -27    8.28    8.22
   0  -4 -28    0.56    3.81
   0  -4 -28   -2.09    4.14
   0  -4 -29   -2.05    5.00
   0  -4 -29    0.89    3.41
   0  -4 -30    2.32    2.75
   0  -4 -31   -2.75    6.79
   0  -4 -32    7.72    7.09
   1   4 -32    1.33    1.49
   1   4 -31   -3.31    6.66
   1   4 -30   -1.79    1.96
   1   4 -29    1.92    5.00
   1   4 -28    7.66    9.44
   1   4 -27   10.34    7.39
   1   4 -26    7.75    6.76
   1   4 -25   -0.36    3.45
   1   4 -24   -1.26    4.74
   1   4 -23    4.67    4.54
   1   4 -23   -1.62    2.72
   1   4 -22    4.61    5.37
   1   4 -22    1.72    3.05
   1   4 -21   10.37    5.73
   1   4 -21    1.69    2.49
   1   4 -20   14.88    7.72
   1   4 -20   19.35    8.62
   1   4 -19    3.25    4.97
   1   4 -19   -1.19    3.91
   1   4 -18    1.46    2.92
   1   4 -18    6.96    5.17
   1   4 -17    1.39    3.35
   1   4 -17    5.50    5.97
   1   4 -16   27.90   11.10
   1   4 -16   21.08    8.12
  -1  -4  15    9.48    4.57
   1   4 -15    3.38    1.26
   1   4 -15    3.12    3.84
  -1  -4  14    0.27    2.02
   1   4 -14   10.01    5.83
   1   4 -14   11.10    5.50
  -1  -4  13    7.66    4.51
   1   4 -13   11.60    5.34
   1   4 -13    8.78    5.34
  -1  -4  12    0.46    2.88
   1   4 -12    5.57    5.04
   1   4 -12    1.62    3.38
  -1  -4  11   48.91   12.82
   1   4 -11   51.43   12.73
   1   4 -11   42.22   10.01
   1   4 -10   -2.32    2.32
   1   4 -10   -0.46    1.52
   1   4  -9   42.95   11.43
  -1  -4   9   56.83   14.88
   1   4  -9   38.21    9.21
   1   4  -9   48.09   12.10
   1   4  -8   -0.76    3.61
  -1  -4   8   -2.05    4.84
   1   4  -8   -0.10    2.52
   1   4  -8   -1.69    1.66
   1   4  -7   -1.86    3.61
  -1  -4   7    2.82    3.45
   1   4  -7   -0.13    2.32
   1   4  -7    0.36    2.75
   1   4  -6    8.88    4.18
   1   4  -6   15.28    6.99
   1   4  -6    6.06    4.57
   1   4  -5   10.47    4.51
  -1  -4   5   12.29    6.43
   1   4  -5   11.57    5.83
   1   4  -5   19.75    7.22
   1   4  -4   75.06   11.23
  -1  -4   4  112.04   16.47
   1   4  -4  101.47   17.63
   1   4  -4   83.01   14.65
   1   4  -3    6.96    3.12
   1   4  -3    4.71    5.04
   1   4  -3    7.62    5.07
  -1  -4   3    7.99    4.81
   1   4  -2   87.49   11.47
  -1  -4   2  121.59   16.27
   1   4  -2  105.35   17.76
   1   4  -1    2.52    3.74
  -1  -4   1   -0.53    0.96
   1   4  -1   -2.15    3.55
   1   4   0   22.83    4.90
  -1  -4   0   29.16    8.05
   1   4   0   19.09    7.79
   1   4   1   12.03    3.41
  -1  -4  -1   10.51    4.41
   1   4   1   19.65    9.05
   1   4   2   40.30    6.16
  -1  -4  -2   54.35   11.07
  -1  -4  -2   43.88    5.47
  -1  -4  -2   31.75    4.47
   1   4   2   51.03   11.83
  -1  -4  -3   28.20    8.09
   1   4   3   21.34    4.04
   1   4   3   33.34   10.04
  -1  -4  -3   23.73    4.81
   1   4   4   49.64    5.93
  -1  -4  -4  111.05   16.30
  -1  -4  -4   84.41    9.97
  -1  -4  -5    8.88    4.27
   1   4   5    1.99    1.06
  -1  -4  -5   11.93    4.18
  -1  -4  -6    8.12    4.18
  -1  -4  -6   10.84    4.61
  -1  -4  -7  149.96   20.58
  -1  -4  -7  165.66   17.80
  -1  -4  -8  262.17   28.30
  -1  -4  -8  300.81   26.08
   1   4   8  297.69   33.74
   1   4   9    3.08    4.37
  -1  -4  -9    7.06    3.12
  -1  -4  -9    8.09    3.08
   1   4  10    5.80    6.36
  -1  -4 -10    3.65    4.04
  -1  -4 -10    0.23    3.08
   1   4  11   14.55    8.85
  -1  -4 -11    0.83    2.29
  -1  -4 -11    7.92    4.64
   1   4  12    4.44    5.53
  -1  -4 -12    5.77    6.26
  -1  -4 -12   16.54    7.36
   1   4  13    3.15    5.40
  -1  -4 -13   12.26    6.50
  -1  -4 -13   26.01    9.11
  -1  -4 -14   55.94   13.59
  -1  -4 -14   54.05   12.66
   1   4  14   53.62   15.87
  -1  -4 -15    3.48    4.77
   1   4  15   -3.48    4.08
  -1  -4 -15   -4.64    3.81
   1   4  16    1.56    4.51
  -1  -4 -16   -1.36    3.25
  -1  -4 -16    5.57    5.04
   1   4  17   44.47   15.38
  -1  -4 -17   30.95   10.74
  -1  -4 -17   40.26   12.26
   1   4  18   15.61    9.58
  -1  -4 -18    9.11    4.31
  -1  -4 -18   16.83    9.15
   1   4  19    4.81    4.18
  -1  -4 -19    1.33    4.57
  -1  -4 -19   -0.03    4.14
   1   4  20   11.70    7.42
  -1  -4 -20   16.50    9.88
  -1  -4 -20   -0.80    2.88
  -1  -4 -21   18.79    8.95
   1   4  21   30.29   13.75
  -1  -4 -21   25.19   10.11
   1   4  22   -6.36    7.12
  -1  -4 -22    1.06    4.81
  -1  -4 -22    1.33    4.11
   1   4  23   13.95    9.18
  -1  -4 -23    9.71    6.66
  -1  -4 -23   22.04   10.31
   1   4  24    2.55    2.82
  -1  -4 -24   10.70    7.89
  -1  -4 -24   17.56    9.61
   1   4  25    0.27    5.50
  -1  -4 -25   -5.20    5.60
  -1  -4 -25    2.39    5.47
   1   4  26    2.09    2.15
  -1  -4 -26    4.24    5.00
  -1  -4 -27   -4.61    4.04
   1   4  27   -2.95    5.73
  -1  -4 -28    3.78    7.32
   1   4  28    4.01    5.80
  -1  -4 -29    6.20    9.15
  -1  -4 -30    4.84    6.33
  -1  -4 -31    3.68    3.38
  -1  -4 -32    3.38    1.69
   2   4 -32    4.57    1.03
   2   4 -31    2.88    5.60
   2   4 -30    5.63    7.36
   2   4 -29    3.02    5.53
   2   4 -29    4.27    7.46
   2   4 -28   -3.15    5.10
   2   4 -28    2.58    1.72
   2   4 -27   -3.91    1.06
   2   4 -27    0.99    3.58
   2   4 -26    2.45    2.25
   2   4 -26    2.22    3.55
   2   4 -25    4.08    5.43
   2   4 -25    0.86    2.25
   2   4 -24    2.09    2.68
   2   4 -24    0.96    2.88
   2   4 -23   -3.31    3.98
   2   4 -23   -1.36    0.99
   2   4 -22   -3.28    1.33
   2   4 -22   -0.43    4.94
   2   4 -21   23.99    8.82
   2   4 -21   21.57    9.18
   2   4 -20   12.89    8.05
   2   4 -20    3.28    3.15
   2   4 -19    1.09    0.89
   2   4 -19   -6.83    6.96
   2   4 -18    4.47    4.77
   2   4 -18   -0.73    1.99
   2   4 -17    2.62    4.37
   2   4 -17   -1.69    1.99
   2   4 -16   26.38    9.38
   2   4 -16   19.02    7.49
  -2  -4  15    8.88    5.67
   2   4 -15   -0.63    3.21
   2   4 -15    0.99    2.85
  -2  -4  14    8.91    6.76
   2   4 -14    6.69    5.10
   2   4 -14    2.32    3.02
  -2  -4  13   17.70    8.05
   2   4 -13   13.55    6.73
   2   4 -13   17.70    7.46
  -2  -4  12    9.05    3.51
   2   4 -12   -0.43    3.65
   2   4 -12   -4.27    4.74
  -2  -4  11    5.04    5.00
   2   4 -11    2.19    3.71
   2   4 -11   -0.17    3.21
   2   4 -10    8.52    4.64
  -2  -4  10   20.12    8.75
   2   4 -10    5.47    4.24
   2   4  -9   11.00    6.36
  -2  -4   9   23.23    9.31
   2   4  -9   13.19    5.17
   2   4  -8    0.27    3.88
  -2  -4   8   14.71    8.68
   2   4  -8   -1.66    3.21
  -2  -4   7   45.47   13.09
  -2  -4   7   26.94    7.59
   2   4  -7   26.41    7.66
   2   4  -7   25.15    7.62
  -2  -4   6    0.40    0.73
   2   4  -6    7.42    4.37
   2   4  -6    4.18    5.00
   2   4  -6    4.18    2.72
  -2  -4   6    7.26    3.31
  -2  -4   5   29.16   10.07
   2   4  -5   28.30    7.85
   2   4  -5   39.67   10.80
  -2  -4   5   34.66    7.62
   2   4  -5   23.50    8.28
  -2  -4   4   38.94   11.93
   2   4  -4   31.88    7.89
  -2  -4   4   33.77    7.26
   2   4  -4   41.49   11.00
   2   4  -3   67.90   11.07
  -2  -4   3   65.85   10.11
   2   4  -3   58.69   13.02
  -2  -4   2   22.07    6.13
   2   4  -2   19.78    5.83
   2   4  -2   42.02   11.40
  -2  -4   1   58.92   10.01
   2   4  -1   48.88    9.08
   2   4  -1   43.21   11.57
  -2  -4   0   13.12    4.51
   2   4   0   12.13    3.71
   2   4   0   17.10    7.66
  -2  -4  -1   16.40    4.94
   2   4   1   21.94    5.80
   2   4   1   19.39    7.42
   2   4   2    1.72    2.65
  -2  -4  -2    1.23    1.26
   2   4   2    0.33    2.25
  -2  -4  -2    1.82    3.02
   2   4   3  210.34   18.49
  -2  -4  -3  193.57   20.58
  -2  -4  -3  212.89   16.37
   2   4   3  206.23   26.48
   2   4   4    7.16    2.22
  -2  -4  -4    6.43    3.18
   2   4   4    5.93    4.37
  -2  -4  -4    9.18    4.08
   2   4   5    6.06    2.32
   2   4   5    5.00    3.38
  -2  -4  -5    5.00    3.15
  -2  -4  -5    2.65    3.08
   2   4   6   -0.13    0.86
   2   4   6    0.43    3.15
   2   4   6   -2.49    4.08
  -2  -4  -6    0.60    1.16
  -2  -4  -6    1.23    1.79
   2   4   7   37.68    6.66
  -2  -4  -7   54.38   11.40
   2   4   7   66.35   15.08
   2   4   7   57.53   15.14
  -2  -4  -7   53.69    9.88
   2   4   8  180.81   15.51
  -2  -4  -8  211.53   23.89
  -2  -4  -8  179.91   19.52
   2   4   8  231.74   30.49
   2   4   8  203.71   26.84
   2   4   9   -2.29    2.98
  -2  -4  -9   -1.23    3.81
   2   4   9   10.21    6.66
  -2  -4  -9    0.89    1.76
  -2  -4 -10  179.65   22.80
  -2  -4 -10  174.55   20.88
   2   4  10  207.59   30.12
   2   4  10  207.32   27.84
   2   4  11   40.36   12.66
  -2  -4 -11   31.98    9.44
   2   4  11   25.92    7.82
  -2  -4 -11   29.26    8.22
  -2  -4 -12    0.80    2.58
   2   4  12    1.66    2.19
   2   4  12    2.82    0.93
  -2  -4 -12    3.35    3.51
  -2  -4 -13  122.15   20.45
   2   4  13  133.39   24.72
   2   4  13  112.51   21.41
  -2  -4 -13  109.43   17.63
   2   4  14   11.70    5.80
  -2  -4 -14   18.26    8.22
   2   4  14   16.57    8.65
  -2  -4 -14   15.24    6.99
   2   4  15   47.95   16.01
  -2  -4 -15   35.89   11.37
   2   4  15   25.09   10.57
  -2  -4 -15   28.33    8.82
   2   4  16    3.78    1.16
  -2  -4 -16    1.42    3.55
   2   4  16    3.41    1.06
  -2  -4 -16    1.89    3.68
   2   4  17   11.00    6.73
  -2  -4 -17    5.80    5.97
   2   4  17   11.50    8.19
  -2  -4 -17    3.35    7.66
   2   4  18   11.13    9.25
  -2  -4 -18   -0.76    2.55
   2   4  18    2.32    4.77
  -2  -4 -18    3.81    3.68
   2   4  19    4.94    6.50
  -2  -4 -19   -0.76    4.34
   2   4  19   -0.17    3.12
  -2  -4 -19    4.97    5.30
   2   4  20   27.07   13.69
  -2  -4 -20   13.19    7.66
   2   4  20   20.94    8.22
  -2  -4 -20   13.59    7.82
   2   4  21    6.76   10.11
  -2  -4 -21    5.90    5.67
  -2  -4 -22   11.27    9.74
   2   4  22    3.98    7.85
  -2  -4 -23    5.83    5.93
   2   4  23   12.13   12.03
  -2  -4 -24    4.51    3.94
   2   4  24    6.53   10.11
  -2  -4 -25    5.00    5.63
   2   4  25    8.45   11.67
  -2  -4 -26    1.36    2.29
   2   4  26    8.48    9.64
   2   4  27   -7.72   14.85
  -2  -4 -27   -7.99    8.42
   2   4  28   -7.85   10.70
  -2  -4 -28    3.28    1.66
   2   4  29   -9.18    8.98
  -2  -4 -29    0.96    4.18
   2   4  30   -1.79    9.97
  -2  -4 -30   -1.16    5.93
  -2  -4 -31   -3.68    5.83
   3   4 -32   -0.53    0.93
   3   4 -31    1.92    4.08
   3   4 -30   26.21   12.56
   3   4 -30    3.05    4.84
   3   4 -29    1.42    2.09
   3   4 -29    2.75    6.69
   3   4 -28    3.05    3.45
   3   4 -28    5.37    6.30
   3   4 -27    4.90    4.97
   3   4 -27   -1.39    6.30
   3   4 -26    2.58    3.48
   3   4 -26   -0.93    4.41
   3   4 -25    0.76    2.72
   3   4 -25   -1.89    1.56
   3   4 -24   -5.67    7.85
   3   4 -24    4.31    6.43
   3   4 -23   -4.37    5.97
   3   4 -23    0.63    2.82
   3   4 -22    6.30    3.02
   3   4 -22    0.70    4.01
   3   4 -21    5.93    3.78
   3   4 -21   -2.02    3.12
   3   4 -20    3.48    2.09
   3   4 -20   -0.20    1.86
   3   4 -19    6.86    5.43
   3   4 -19    4.04    4.67
   3   4 -18    1.13    4.01
   3   4 -18   10.54    7.16
   3   4 -17    0.60    3.28
   3   4 -17    1.33    1.89
   3   4 -16   21.37    7.79
   3   4 -16   19.09    8.35
   3   4 -15   15.64    7.66
   3   4 -15    8.95    5.50
  -3  -4  14    9.64    3.58
   3   4 -14    7.85    5.47
   3   4 -14    1.79    1.66
  -3  -4  13   10.24    6.76
   3   4 -13   17.43    7.46
   3   4 -13    7.06    4.57
  -3  -4  12   28.10   10.07
   3   4 -12   25.78    7.95
   3   4 -12   29.26    9.15
   3   4 -11    0.83    0.89
  -3  -4  11    7.56    5.47
   3   4 -11    7.72    4.74
   3   4 -10   -2.05    3.12
  -3  -4  10    1.23    1.42
   3   4 -10    0.20    1.36
  -3  -4   9    1.39    2.55
   3   4  -9    0.46    0.43
   3   4  -9   -0.86    0.89
  -3  -4   8   64.49   15.97
   3   4  -8   51.03   10.94
   3   4  -8   46.16   10.44
  -3  -4   7   65.55   15.64
   3   4  -7   49.64   11.10
   3   4  -7   41.95    9.84
  -3  -4   6   10.37    7.99
   3   4  -6    5.07    4.01
  -3  -4   5   -2.52    2.92
   3   4  -5   -0.93    2.25
  -3  -4   4   15.81    7.66
   3   4  -4   10.87    4.81
  -3  -4   3   83.51   18.46
   3   4  -3   67.94   12.66
  -3  -4   2   58.03   14.98
   3   4  -2   45.24   10.04
  -3  -4   2   41.09    5.60
  -3  -4   1    8.88    5.90
   3   4  -1    3.84    4.31
   3   4  -1    0.56    4.74
  -3  -4   0    5.24    5.17
   3   4   0   -0.53    1.99
  -3  -4   0    2.72    1.79
   3   4   0   -1.86    2.39
  -3  -4  -1   71.65    9.48
   3   4   1   66.88   11.47
  -3  -4  -1   55.81    7.16
   3   4   1   58.96   13.52
   3   4   2  133.75   16.44
  -3  -4  -2  122.95   13.72
  -3  -4  -2  121.12   12.59
   3   4   2  128.55   21.21
   3   4   3   17.03    5.57
  -3  -4  -3   14.08    4.57
  -3  -4  -3   11.20    4.01
   3   4   3    7.09    5.10
   3   4   4   -2.55    5.97
   3   4   4    0.36    0.73
  -3  -4  -4    2.15    2.49
   3   4   4   -3.88    5.24
  -3  -4  -4    7.79    3.78
   3   4   5   20.02    9.25
   3   4   5   23.46    6.66
  -3  -4  -5   23.07    6.20
   3   4   5   23.16    8.28
  -3  -4  -5   18.29    5.17
   3   4   6   43.41   13.02
  -3  -4  -6   44.24    9.35
   3   4   6   38.57    8.02
   3   4   6   41.39   11.57
  -3  -4  -6   45.37    9.21
  -3  -4  -7   18.03    5.83
   3   4   7   21.41    6.33
   3   4   7   19.32    7.79
  -3  -4  -7   27.24    7.06
   3   4   7   19.52    9.25
   3   4   8   38.18   13.55
  -3  -4  -8   31.85    8.28
   3   4   8   31.25    7.29
   3   4   8   33.14   10.80
  -3  -4  -8   40.00    9.18
   3   4   9    2.19    0.43
  -3  -4  -9    4.04    1.82
   3   4   9    2.88    1.42
   3   4   9   -0.70    4.44
  -3  -4  -9   12.49    6.03
  -3  -4 -10   23.33    8.22
   3   4  10   40.33   11.47
  -3  -4 -10   30.99    8.85
   3   4  10   43.81   15.18
  -3  -4 -11    4.51    2.85
   3   4  11    1.56    1.36
   3   4  11    5.53    4.01
  -3  -4 -11    4.90    2.35
   3   4  12    4.18    3.68
   3   4  12    4.51    4.21
  -3  -4 -12    9.68    6.26
   3   4  13   14.58    8.85
   3   4  13    8.95    6.00
  -3  -4 -13   -4.41    3.48
   3   4  14    6.00    5.80
   3   4  14   -1.03    2.42
  -3  -4 -14    0.66    0.56
   3   4  15    8.22    5.00
   3   4  15   -3.31    5.50
  -3  -4 -15   -0.76    3.58
   3   4  16    0.76    0.89
   3   4  16    0.80    3.12
  -3  -4 -16    4.57    1.29
   3   4  17    3.88    4.37
   3   4  17   -1.59    3.02
  -3  -4 -17   -0.10    2.92
   3   4  18    6.63    7.49
   3   4  18    1.86    1.66
  -3  -4 -18   -1.26    3.81
   3   4  19   12.03   12.63
  -3  -4 -19   15.74    7.72
  -3  -4 -20    2.65    4.24
   3   4  20   13.52   12.10
  -3  -4 -21   -4.51    4.57
   3   4  21    1.19    3.78
  -3  -4 -22    6.30    5.00
   3   4  22    7.39    6.73
  -3  -4 -23    7.92    6.59
   3   4  23    2.58    4.97
  -3  -4 -24    1.92    7.06
   3   4  24    5.00    3.08
   3   4  25   12.36   12.76
  -3  -4 -25   -8.12    6.26
   3   4  26   -5.34    7.06
  -3  -4 -26   -0.76    3.35
   3   4  27    9.15   11.90
  -3  -4 -27    0.66    5.67
   3   4  28    7.85    7.95
  -3  -4 -28   -0.73    5.87
   3   4  29    2.22    5.67
  -3  -4 -29   -6.76    7.12
   3   4  30   14.18   13.55
  -3  -4 -30   -2.62    4.11
   4   4 -30   -0.86    1.46
   4   4 -29   -0.86    3.41
   4   4 -28   -0.86    3.61
   4   4 -27    3.02    2.65
   4   4 -26   -1.99    4.81
   4   4 -25   -0.17    3.45
   4   4 -24    0.70    2.45
   4   4 -23    0.17    1.19
   4   4 -22    1.16    4.71
   4   4 -22    1.99    2.68
   4   4 -21    1.03    2.45
   4   4 -21   -1.19    2.02
   4   4 -20   -1.29    3.05
   4   4 -20    1.29    1.19
   4   4 -19   10.14    6.03
   4   4 -19    1.52    3.71
   4   4 -18    4.74    3.31
   4   4 -18    5.93    5.77
   4   4 -17    9.18    5.04
   4   4 -17   11.67    6.93
   4   4 -16   16.07    6.03
   4   4 -16    4.81    4.41
   4   4 -15    6.56    5.04
   4   4 -15    6.53    7.06
   4   4 -14   14.05    5.10
   4   4 -14   17.27    8.28
   4   4 -13    2.39    0.30
   4   4 -13    2.85    3.91
  -4  -4  12    7.72    7.12
   4   4 -12    5.34    4.47
   4   4 -12   12.76    5.70
  -4  -4  11    4.18    3.98
   4   4 -11   -1.69    2.65
   4   4 -11    2.49    0.89
  -4  -4  10  151.81   25.32
   4   4 -10  105.55   18.06
   4   4 -10   96.93   14.61
  -4  -4   9   79.07   18.33
   4   4  -9   67.14   14.18
   4   4  -9   46.10   10.17
  -4  -4   8  117.18   22.17
   4   4  -8   81.89   15.24
  -4  -4   7   15.71   10.01
   4   4  -7   10.74    5.87
  -4  -4   6  112.34   21.54
   4   4  -6   77.84   14.98
  -4  -4   5  101.01   20.35
   4   4  -5   69.89   13.45
  -4  -4   4   -2.72    5.34
   4   4  -4    4.14    4.27
  -4  -4   3   18.86    7.99
   4   4  -3   18.13    6.96
  -4  -4   2   63.16   16.37
   4   4  -2   55.71   11.73
  -4  -4   1   11.86    7.95
   4   4  -1    8.12    4.54
  -4  -4   0   77.48   17.43
   4   4   0   67.84   12.66
  -4  -4  -1   16.34    8.12
   4   4   1   25.92    7.72
  -4  -4  -2   22.70    9.44
   4   4   2   19.22    6.30
  -4  -4  -2   19.55    5.70
  -4  -4  -3   20.35   11.07
   4   4   3   12.26    8.42
   4   4   3   15.11    6.13
  -4  -4  -3   14.58    5.63
  -4  -4  -4   32.31   10.84
   4   4   4   32.11    8.38
  -4  -4  -4   26.84    7.46
   4   4   4   31.42   12.06
  -4  -4  -5    9.35    5.70
   4   4   5   -0.36    3.91
   4   4   5    4.81    4.14
  -4  -4  -5    5.40    3.81
  -4  -4  -6   -2.98    3.84
   4   4   6    6.43    4.54
  -4  -4  -6    3.65    2.95
   4   4   6    1.26    3.61
   4   4   7    2.49    4.90
   4   4   7   -0.56    3.25
  -4  -4  -7   -2.58    2.42
   4   4   8   10.37    6.53
   4   4   8    0.63    2.58
  -4  -4  -8   -1.86    3.25
  -4  -4  -9    4.37    3.71
   4   4   9   -6.69    4.11
   4   4  10   52.06   17.20
  -4  -4 -10   35.49    9.84
   4   4  11    7.32    4.84
   4   4  11    6.36    6.89
  -4  -4 -11    2.29    2.35
   4   4  12   13.02    8.85
   4   4  12    7.39    5.40
  -4  -4 -12    6.89    4.18
   4   4  13    7.69    5.97
   4   4  13    3.41    3.98
  -4  -4 -13    6.16    5.80
   4   4  14   25.15   12.36
   4   4  14   15.94    8.42
  -4  -4 -14   11.27    6.40
   4   4  15    1.26    2.35
   4   4  15   -4.01    5.30
  -4  -4 -15   -3.02    3.15
   4   4  16    7.95    6.83
  -4  -4 -16    6.53    5.00
   4   4  17    2.78    8.22
  -4  -4 -17    3.38    4.14
   4   4  18    6.33    9.58
  -4  -4 -18    2.25    3.81
   4   4  19    1.06    5.04
  -4  -4 -19   -1.66    1.03
  -4  -4 -20    1.09    4.44
   4   4  20   -3.84    8.52
  -4  -4 -21   -1.29    5.17
   4   4  21   -0.93    7.72
  -4  -4 -22    1.56    1.56
   4   4  22    8.82   13.55
  -4  -4 -23    6.26    5.83
   4   4  23   -0.70    7.19
  -4  -4 -24   -1.69    3.02
   4   4  24   -1.72    3.91
  -4  -4 -25  -14.02    8.42
   4   4  25   11.40    8.75
   4   4  26    0.27    9.35
  -4  -4 -26   -1.06    4.67
   4   4  27    3.65    8.45
  -4  -4 -27   -4.14    3.61
  -4  -4 -28   -0.40    5.83
   5   4 -28    7.16    6.20
   5   4 -27   -0.50    1.66
   5   4 -26    0.96    5.27
   5   4 -25   -0.96    2.49
   5   4 -24   -5.17    5.73
   5   4 -23    1.72    4.04
   5   4 -22    8.55    5.37
   5   4 -21    4.47    5.93
   5   4 -20   -1.13    3.91
   5   4 -19    2.35    3.51
   5   4 -18   -0.10    1.82
   5   4 -17   -1.29    1.96
   5   4 -16   -0.17    0.96
   5   4 -15    0.50    2.98
   5   4 -14   -0.60    2.98
   5   4 -13    7.85    7.29
   5   4 -12   -1.82    3.94
   5   4 -11    2.15    5.37
  -5  -4  10    5.30    5.24
   5   4 -10    4.01    3.71
  -5  -4   9    6.59    6.99
   5   4  -9   -3.02    3.98
  -5  -4   8   27.31   11.00
   5   4  -8   32.84   10.74
  -5  -4   7    0.07    2.85
   5   4  -7    7.89   10.74
  -5  -4   6   10.77    7.16
   5   4  -6   -0.36    1.76
  -5  -4   5    6.00    6.99
   5   4  -5   -0.76    4.14
  -5  -4   4    1.36    4.04
   5   4  -4    0.27    3.18
  -5  -4   3    6.00    5.37
   5   4  -3    7.89    5.37
  -5  -4   2   43.68   14.78
   5   4  -2   33.97    9.88
  -5  -4   1    9.61    7.49
   5   4  -1    5.00    2.65
  -5  -4   0    3.98    5.57
   5   4   0    3.31    4.18
  -5  -4  -1    3.31    3.41
   5   4   1   -2.68    4.74
  -5  -4  -2    6.20    4.24
   5   4   2   22.77   11.17
   5   4   2   10.11    6.36
   5   4   3   -0.23    2.05
  -5  -4  -3    6.06    6.86
   5   4   3   -1.66    1.06
  -5  -4  -4   10.34    5.93
   5   4   4   19.35   10.34
   5   4   4   14.98    7.42
  -5  -4  -4   11.93    5.27
  -5  -4  -5    5.77    3.51
   5   4   5    0.60    2.78
  -5  -4  -5   -2.65    4.64
   5   4   5    3.94    7.06
  -5  -4  -6   -0.03    1.33
   5   4   6   -2.09    4.11
   5   4   6    3.28    2.58
  -5  -4  -6    3.08    1.89
  -5  -4  -7    1.56    3.51
   5   4   7   -0.89    4.67
   5   4   7    8.98    5.57
  -5  -4  -7    6.46    4.08
   5   4   8   -0.76    4.11
  -5  -4  -8   -5.34    6.13
  -5  -4  -8    1.92    1.42
  -5  -4  -9    4.87    6.10
  -5  -4  -9    0.27    0.89
   5   4   9    7.79    8.25
  -5  -4 -10    0.30    2.52
   5   4  10   15.21   11.96
  -5  -4 -10   -0.89    3.31
  -5  -4 -11    1.89    1.89
   5   4  11   -0.99    4.71
  -5  -4 -11    3.55    4.31
  -5  -4 -12    0.76    1.79
   5   4  12   19.35   13.36
  -5  -4 -12    1.19    0.30
  -5  -4 -13   10.57    7.66
   5   4  13   -6.00   10.27
  -5  -4 -13   -0.36    3.05
  -5  -4 -14    1.86    6.16
   5   4  14   -4.47    3.68
  -5  -4 -14    3.21    3.48
  -5  -4 -15   -3.05    4.14
   5   4  15    1.62    5.50
  -5  -4 -15    0.99    2.98
  -5  -4 -16    1.56    3.94
   5   4  16    7.09    9.51
  -5  -4 -16   -3.02    4.74
   5   4  17    4.47    6.69
  -5  -4 -17    3.94    8.32
  -5  -4 -17   -2.29    4.81
   5   4  18    1.49    7.32
  -5  -4 -18    2.88    3.65
  -5  -4 -18    1.89    2.92
   5   4  19    2.78    9.38
  -5  -4 -19    0.30    3.48
  -5  -4 -19   -5.24    7.46
  -5  -4 -20    2.05    4.44
   5   4  20   -3.02    7.22
  -5  -4 -21   -1.06    4.51
   5   4  21    8.52    4.34
  -5  -4 -22   -0.07    2.88
   5   4  22    2.92    8.55
  -5  -4 -23    2.09    5.80
   5   4  23    8.58   12.13
  -5  -4 -24    5.30    4.87
   5   4  24    1.89    7.42
  -5  -4 -25    1.42    0.86
  -5  -4 -26   -0.53    5.34
  -5  -4 -27   -3.98    7.12
   6   4 -26   -8.38    6.20
   6   4 -25    3.28    6.69
   6   4 -24   -1.13    3.08
   6   4 -23    4.41    4.74
   6   4 -22    1.76    3.21
   6   4 -21    4.24    4.67
   6   4 -20    0.76    5.77
   6   4 -19   -0.53    3.38
   6   4 -18   17.13    9.97
   6   4 -17   -3.12    1.52
   6   4 -16   -4.01    3.94
   6   4 -15    0.86    2.92
   6   4 -14   11.43    7.36
   6   4 -13    2.72    2.52
   6   4 -12   -4.61    5.77
   6   4 -11    6.69    6.00
   6   4 -10   15.64    7.92
   6   4  -9    2.35    4.51
   6   4  -8   63.76   15.34
  -6  -4   7   -0.20    2.82
   6   4  -7    0.46    0.76
  -6  -4   6   -2.82    2.25
   6   4  -6    5.63    5.87
  -6  -4   5    3.58    2.52
   6   4  -5   -0.80    1.13
  -6  -4   4    2.19    1.06
   6   4  -4    0.66    3.88
  -6  -4   3   22.14   10.64
   6   4  -3    8.58    6.86
  -6  -4   2    3.61    1.92
   6   4  -2    6.40    6.69
  -6  -4   1    8.05    2.22
   6   4  -1   10.97    7.06
  -6  -4   0    1.03    2.35
   6   4   0   -1.96    4.67
  -6  -4  -1   -1.49    4.24
   6   4   1   -3.05    1.49
  -6  -4  -2   12.69    7.72
   6   4   2  -11.40    9.41
   6   4   2    0.89    2.35
  -6  -4  -3   -0.60    3.21
   6   4   3   -0.50    2.22
   6   4   3   -0.30    4.31
  -6  -4  -4    2.52    3.25
   6   4   4    0.17    6.30
   6   4   4   -3.21    5.04
  -6  -4  -5    2.85    3.18
   6   4   5    2.02    3.12
   6   4   5   -1.52    7.06
  -6  -4  -6    2.19    1.62
   6   4   6    5.47    7.79
   6   4   6    5.97    4.34
  -6  -4  -7    7.16    4.27
   6   4   7   14.18   11.33
   6   4   8   11.80    8.15
  -6  -4  -8    1.76    2.32
  -6  -4  -9    0.33    0.96
  -6  -4  -9    4.47    4.51
   6   4   9   -5.37    5.14
  -6  -4 -10   -2.92    3.61
   6   4  10    4.61    2.75
  -6  -4 -10    4.01    2.65
  -6  -4 -11    1.39    5.07
   6   4  11   -0.80    4.90
  -6  -4 -11   -1.56    2.68
  -6  -4 -12    7.16    7.09
   6   4  12    1.42    5.07
  -6  -4 -12    3.84    5.10
  -6  -4 -13    0.96    3.02
   6   4  13    4.87    5.90
  -6  -4 -13    0.63    4.08
  -6  -4 -14   -2.29    2.78
   6   4  14    3.05    8.85
  -6  -4 -14    4.37    6.23
  -6  -4 -15   -4.11    5.80
   6   4  15    3.84    4.71
  -6  -4 -15    3.68    4.44
  -6  -4 -16    2.92    3.61
   6   4  16   17.66   15.08
  -6  -4 -16    0.89    2.85
  -6  -4 -17    2.29    3.65
   6   4  17    5.97   13.82
  -6  -4 -17    3.88    2.98
   6   4  18   -6.00    5.07
  -6  -4 -18    2.45    3.91
   6   4  19   -5.14    9.88
  -6  -4 -19    0.99    2.85
   6   4  20   13.49   15.61
  -6  -4 -20    6.73    7.39
   6   4  21   21.28   16.54
  -6  -4 -21   11.17    6.46
  -6  -4 -22   -1.16    3.58
  -6  -4 -23    0.36    4.18
  -6  -4 -24    4.87    6.36
   7   4 -24    8.32    7.75
   7   4 -23    0.00    1.72
   7   4 -22    0.99    2.52
   7   4 -21   -0.43    4.14
   7   4 -20   -0.17    3.38
   7   4 -19   -1.09    4.08
   7   4 -18   -0.17    3.35
   7   4 -17   -5.67    6.66
   7   4 -16   13.52    6.33
   7   4 -15    4.81    4.81
   7   4 -14    4.67    5.43
   7   4 -13    9.68    6.36
   7   4 -12   -5.43    4.44
   7   4 -11    3.35    2.95
   7   4 -10    3.21    3.74
   7   4  -9    6.86    6.76
   7   4  -8    5.97    4.61
   7   4  -7    6.46    6.26
   7   4  -6    6.20    6.26
   7   4  -5    9.64    2.82
   7   4  -4   -0.50    2.35
  -7  -4   3    3.18    4.37
   7   4  -3   -0.63    1.79
  -7  -4   2    6.56    5.97
   7   4  -2    5.53    3.81
  -7  -4   1   -1.29    5.00
   7   4  -1    2.55    2.15
  -7  -4   0   -3.71    4.74
   7   4   0   -4.64    4.84
  -7  -4  -1    4.44    5.43
   7   4   1    4.61    6.00
  -7  -4  -2    1.59    5.70
   7   4   2   -6.06    9.38
   7   4   2    6.40    6.06
  -7  -4  -3   -5.34    5.24
   7   4   3    0.76    5.53
   7   4   3    7.59    7.92
  -7  -4  -4    2.35    0.96
   7   4   4   -5.60    8.25
   7   4   4    4.81    5.80
  -7  -4  -5    3.02    3.88
   7   4   5   -3.12    5.04
   7   4   5    3.41    3.35
  -7  -4  -6    0.46    3.08
   7   4   6    1.09    2.75
   7   4   6    3.88    3.51
  -7  -4  -7   -1.33    3.31
   7   4   7    3.02    4.21
   7   4   7    8.58    7.26
  -7  -4  -8   -0.70    2.62
   7   4   8   11.93    8.35
  -7  -4  -9    0.80    2.22
   7   4   9   -3.12    3.12
  -7  -4 -10   -0.17    4.47
   7   4  10    2.72    7.89
  -7  -4 -11   -2.22    4.11
   7   4  11    9.05   11.70
  -7  -4 -12    0.46    0.96
   7   4  12   -4.44    7.52
  -7  -4 -13    0.60    2.39
   7   4  13    7.29   13.65
  -7  -4 -14    4.11    4.94
   7   4  14   -5.77    9.68
   7   4  15    3.25    6.76
   7   4  16   -4.18    8.15
   7   4  17    9.05   17.93
   8   4 -20    4.64    5.87
   8   4 -19    5.20    5.93
   8   4 -18   -2.45    5.50
   8   4 -17   -0.17    1.49
   8   4 -16    2.65    5.30
   8   4 -15    5.80    6.73
   8   4 -14   -2.42    3.71
   8   4 -13   -3.51    2.49
   8   4 -12   -0.96    5.00
   8   4 -11    4.01    3.38
   8   4 -10   -3.74    7.46
   8   4  -9   -1.69    6.16
   8   4  -8   -1.89    1.82
   8   4  -7    7.16    7.03
   8   4  -6    0.83    4.08
   8   4  -5   -2.42    6.86
   8   4  -4   -1.96    2.05
   8   4  -3   -1.33    5.83
   8   4  -2    2.88    4.27
   8   4  -1   -5.77    5.07
   8   4   0    8.25    7.99
   8   4   1   -0.76    2.19
   8   4   2    8.09    8.15
   8   4   2   -0.13    5.73
   8   4   3   20.31   14.05
   8   4   3   -1.49    4.01
  -8  -4  -4    9.38    5.87
   8   4   4   -3.61    2.49
   8   4   4   21.08   11.96
  -8  -4  -5   -5.70    7.75
   8   4   5   -3.65    4.84
   8   4   5    3.38    8.75
  -8  -4  -6    0.36    4.94
   8   4   6    1.86    3.35
   8   4   6    3.48    6.89
  -8  -4  -7    3.05    5.80
   8   4   7   -2.88    7.56
  -8  -4  -8   10.90    7.69
   8   4   8   -3.12    5.60
   8   4   8   15.14    9.81
  -8  -4  -9    0.53    1.86
   8   4   9    3.15    1.19
   8   4  10    7.46   12.26
  -8  -4 -10   -2.02    1.19
  -8  -4 -11   -1.92    3.65
   8   4  11   -9.84   18.39
   8   4  12    3.02   15.54
   8   4  13    1.13    9.35
   9   4 -14   -9.51    9.25
   9   4 -13    6.23    5.97
   9   4 -12   -4.74    6.26
   9   4 -11   -2.85    1.99
   9   4 -10   -2.15    3.21
   9   4  -9    0.50    4.71
   9   4  -8   -1.03    3.68
   9   4  -7    2.88    6.79
   9   4  -6    8.68    9.28
   9   4  -5   -2.82    5.40
   9   4  -4   -1.49    4.67
   9   4  -3   -2.85    6.33
   9   4  -2   10.24    7.95
   9   4  -1  -15.54    9.91
   9   4   0   -2.68    5.24
   9   4   1    0.33    4.67
   9   4   2   -1.29    7.89
   9   4   3   -5.57    4.67
   9   4   3    3.65    5.47
   9   4   4   -3.05   13.75
   9   4   4    7.89   11.10
   9   4   5   -1.66    4.61
   9   4   5   40.76   22.73
   9   4   6    0.86    1.92
   9   4   6    1.69    3.61
   9   4   7    6.99    9.81
   9   4   7   -0.96    4.87
  -8   5 -12   -3.94    7.03
  -8   5 -11   11.80    9.31
  -8   5 -11    3.08    3.15
  -8   5 -10   -0.66    3.02
  -8   5 -10   -1.69    2.29
  -8   5  -9    1.82    3.48
  -8   5  -9   -6.59    9.18
  -8   5  -8    0.53    3.55
  -8   5  -8    0.23    4.90
  -8   5  -7    0.17    4.11
  -8   5  -7   -1.69    6.43
  -8   5  -6   -4.94    6.46
  -8   5  -5   20.98   11.50
   8  -5   4    2.02    5.77
  -8   5  -4   -1.72    3.18
   8  -5   3   10.34   10.54
  -8   5  -3   -1.09    3.94
   8  -5   2    9.05   18.96
  -8   5  -2    0.73    4.21
   8  -5   1   23.79   11.40
  -8   5  -1    2.29    7.39
   8  -5   0    3.31    6.53
  -8   5   0   -4.21    6.16
   8  -5  -1   -7.49    7.59
   8  -5  -2   -2.72    5.50
   8  -5  -3   -6.93    7.72
   8  -5  -4   10.44    7.12
   8  -5  -5    1.62    4.24
   8  -5  -6   -4.41    4.97
   8  -5  -7    0.00    2.62
   8  -5  -8   -4.94    8.05
   8  -5  -9   -2.29   10.44
   8  -5 -10    4.90    7.95
   8  -5 -11   -3.98    5.30
   8  -5 -12    0.13    2.29
   8  -5 -13   -2.92    4.77
  -7   5 -16   75.13   23.60
  -7   5 -15   -1.36    0.63
  -7   5 -14    2.82    3.58
  -7   5 -14   -4.51    7.06
  -7   5 -13    4.37    3.74
  -7   5 -13    0.53    4.87
  -7   5 -12   -3.58    5.80
  -7   5 -12   -1.99    4.90
  -7   5 -11    0.99    4.11
  -7   5 -11    0.20    3.91
  -7   5 -10    6.50    4.44
  -7   5 -10    1.52    4.90
  -7   5  -9   33.14   14.12
  -7   5  -9   -1.69    4.84
  -7   5  -8   -1.36    4.57
  -7   5  -8   -0.93    1.36
  -7   5  -7    0.27    0.93
  -7   5  -7   -2.52    5.07
  -7   5  -6    5.30    4.41
  -7   5  -6    5.30    4.87
  -7   5  -5   -4.97    3.45
  -7   5  -5    3.61    5.43
  -7   5  -4    1.99    6.16
   7  -5   3    0.53    5.37
  -7   5  -3    2.19    2.58
   7  -5   2    7.16   10.37
  -7   5  -2    7.26    6.66
   7  -5   1   -3.12    4.41
  -7   5  -1   -6.40    6.40
   7  -5   0   28.90   14.22
  -7   5   0   -1.13    5.90
   7  -5  -1   -2.05    7.42
   7  -5  -2   -2.32    3.78
   7  -5  -3   -1.09    3.38
   7  -5  -4    4.84    8.52
   7  -5  -5    5.24    5.97
   7  -5  -6    4.41    5.47
   7  -5  -7   -3.38    1.96
   7  -5  -8    2.65    1.99
   7  -5  -9    7.46    8.02
   7  -5 -10   -2.95    8.19
   7  -5 -11  -23.40   12.46
   7  -5 -12   -2.25    6.40
   7  -5 -13   -4.71    4.97
   7  -5 -14   -0.03    1.13
   7  -5 -15   10.54   17.70
   7  -5 -16   10.90   11.04
   7  -5 -17    5.77   10.07
   7  -5 -18  -10.44    7.32
   7  -5 -19   -6.03    6.76
  -6   5 -18    8.58    7.62
  -6   5 -17   -1.62    5.00
  -6   5 -16   -4.77    7.29
  -6   5 -15    2.82    5.43
  -6   5 -14   -0.43    2.98
  -6   5 -13   -5.40    7.85
  -6   5 -13   -4.81    5.27
  -6   5 -12    3.25    2.52
  -6   5 -12    0.13    0.93
  -6   5 -11   -2.32    5.87
  -6   5 -11   -2.42    3.74
  -6   5 -10    2.32    6.30
  -6   5 -10   -3.12    2.02
  -6   5  -9   -0.46    2.65
  -6   5  -9    0.46    2.39
  -6   5  -8    0.66    3.48
  -6   5  -8   -3.05    4.44
  -6   5  -7    1.96    3.88
  -6   5  -7    3.51    3.84
  -6   5  -6    2.45    0.20
  -6   5  -6   -0.96    5.53
  -6   5  -5   -1.86    4.41
  -6   5  -5   -1.92    4.67
  -6   5  -4   -1.92    2.05
  -6   5  -4    1.49    3.51
  -6   5  -3    2.49    4.27
   6  -5   2    6.86    8.85
  -6   5  -2   13.09    7.19
   6  -5   1   -0.50    1.92
  -6   5  -1    4.47    5.57
   6  -5   0    0.86    3.94
  -6   5   0   -1.56    3.21
   6  -5  -1    6.10    4.51
   6  -5  -2   -6.36    5.53
   6  -5  -3    0.00    4.71
   6  -5  -4   -5.93    6.83
   6  -5  -5    3.41    5.87
   6  -5  -6    1.19    4.18
   6  -5  -7   11.67   11.76
   6  -5  -8    8.25    7.75
   6  -5  -9   -1.33    5.40
   6  -5 -10   10.84    8.78
   6  -5 -11   -0.76    1.29
   6  -5 -12    1.09    5.30
   6  -5 -13    0.00    5.40
   6  -5 -14    4.27    6.00
   6  -5 -15   -0.36    3.18
   6  -5 -16    0.40    3.55
   6  -5 -17   -2.62    7.69
   6  -5 -18    3.88    4.57
   6  -5 -19    7.92    8.12
   6  -5 -20    2.55    3.91
   6  -5 -21   -6.93    9.08
   6  -5 -22    3.12    3.12
  -5   5 -20   -0.53    3.38
  -5   5 -19    5.97    8.48
  -5   5 -18    1.49    5.87
  -5   5 -17    2.58    0.23
  -5   5 -16    5.40    8.15
  -5   5 -15    8.22    7.69
  -5   5 -14    7.22    7.82
  -5   5 -13   -2.65    4.01
  -5   5 -12    6.06    7.29
  -5   5 -12   -1.06    1.19
  -5   5 -11   -2.45    3.21
  -5   5 -11   -3.25    5.53
  -5   5 -10    2.15    6.33
  -5   5 -10   15.18    7.79
  -5   5  -9   -0.86    2.29
  -5   5  -9   -3.58    2.92
  -5   5  -8   -1.39    3.38
  -5   5  -8    4.14    4.81
  -5   5  -7    7.72    5.90
  -5   5  -7    1.36    1.82
  -5   5  -6    1.03    0.40
  -5   5  -6    6.69    7.09
  -5   5  -5    2.39    1.86
  -5   5  -5   -0.33    4.87
  -5   5  -4   -0.30    4.24
  -5   5  -4   -4.57    6.50
  -5   5  -3    1.89    3.74
  -5   5  -3    3.48    4.74
   5  -5   2   11.90   10.74
  -5   5  -2    7.03    4.31
   5  -5   1   17.13    9.94
  -5   5  -1   21.37    8.38
   5  -5   0    0.99    1.06
   5  -5  -1   18.06    9.81
   5  -5  -2    4.01    1.49
   5  -5  -3   -1.42    2.12
   5  -5  -4    3.15    5.14
   5  -5  -5   18.39   10.07
   5  -5  -6    3.74    3.88
   5  -5  -7   15.74   10.27
   5  -5  -8    6.30    5.10
   5  -5  -9   -3.45    2.35
   5  -5 -10   11.04    8.09
   5  -5 -11   -1.92    4.24
   5  -5 -12    0.70    1.99
   5  -5 -13   -2.75    6.36
   5  -5 -14   -4.18    4.90
   5  -5 -15    4.90    6.63
   5  -5 -16   10.34    8.28
   5  -5 -17   23.83   13.42
   5  -5 -18    2.39    3.35
   5  -5 -19    5.97    7.59
   5  -5 -20   -0.13    6.93
   5  -5 -21    5.60    5.30
   5  -5 -22    5.17    6.76
   5  -5 -23   -0.46    1.89
   5  -5 -24   -1.49    4.18
  -4   5 -22  -13.19    9.08
  -4   5 -21    2.15    4.11
  -4   5 -20   -2.15    3.91
  -4   5 -19    1.49    3.71
  -4   5 -18   -8.95    9.21
  -4   5 -17   -6.36    4.74
  -4   5 -16    3.61    6.00
  -4   5 -15    4.77    6.06
  -4   5 -14    1.42    1.79
  -4   5 -13    5.70    7.79
  -4   5 -12   -0.36    2.75
  -4   5 -11   -2.49    4.51
  -4   5 -11    2.92    3.58
  -4   5 -10    3.02    4.84
  -4   5 -10    8.02    6.43
  -4   5  -9   -2.02    5.37
  -4   5  -9   -0.73    0.93
  -4   5  -8    4.24    4.97
  -4   5  -8    0.93    1.66
  -4   5  -7    1.13    1.66
  -4   5  -7    7.52    7.69
  -4   5  -6    6.30    5.20
  -4   5  -6   11.80    7.92
  -4   5  -5   -0.83    3.18
  -4   5  -5   -1.79    4.27
  -4   5  -4   36.06    9.64
  -4   5  -4   25.09   10.27
  -4   5  -3    4.04    3.78
  -4   5  -3   15.74    8.72
   4  -5   2   -3.71    1.76
  -4   5  -2    0.07    2.82
  -4   5  -2    2.09    3.41
   4  -5   1    2.68    3.38
   4  -5   0   13.12    7.03
   4  -5  -1   12.69    8.32
   4  -5  -2   14.52    6.73
   4  -5  -3   12.96    8.58
   4  -5  -4    1.39    5.04
   4  -5  -5    8.32    7.89
   4  -5  -6    1.99    5.17
   4  -5  -7    7.72    7.89
   4  -5  -8    4.74    6.06
   4  -5  -9    2.52    1.19
   4  -5 -10    4.51    7.82
   4  -5 -11    0.46    4.77
   4  -5 -12   -0.40    4.11
   4  -5 -13    6.33    8.19
   4  -5 -14   -0.33    1.79
   4  -5 -15   13.22    8.02
   4  -5 -16    5.83    6.93
   4  -5 -17   -1.49    1.42
   4  -5 -18   -1.16    3.12
   4  -5 -19   13.95    9.41
   4  -5 -20    1.62    1.99
   4  -5 -21    0.00    4.94
   4  -5 -22    3.84    4.24
   4  -5 -23    4.37    6.03
   4  -5 -24    6.00    5.20
   4  -5 -25   -0.23    3.94
   4  -5 -26    2.92    3.81
  -3   5 -24    4.67    5.63
  -3   5 -23    4.71    7.32
  -3   5 -22    5.97    6.03
  -3   5 -21    1.69    2.65
  -3   5 -20   -5.40    8.32
  -3   5 -19   22.04   12.10
  -3   5 -18    4.11    2.92
  -3   5 -17    5.67    5.80
  -3   5 -16    7.75    6.23
  -3   5 -15    2.98    3.55
  -3   5 -14   -1.49    3.74
  -3   5 -13   11.80    9.64
  -3   5 -13    0.46    2.98
  -3   5 -12   -2.65    5.83
  -3   5 -12    2.45    3.81
  -3   5 -11   21.04   11.53
  -3   5 -11    9.38    6.26
  -3   5 -10    8.82    4.31
  -3   5 -10   13.52    7.49
  -3   5  -9    2.25    3.05
  -3   5  -9    3.51    5.24
  -3   5  -8    9.58    6.83
  -3   5  -7    4.11    2.45
  -3   5  -6    5.30    3.51
  -3   5  -6   14.68    8.02
  -3   5  -5   58.33   11.33
  -3   5  -5   67.31   16.34
  -3   5  -4    1.59    1.23
  -3   5  -4   -2.58    3.94
  -3   5  -3   10.34    4.11
  -3   5  -3   20.31    8.85
   3  -5   2    3.25    2.72
  -3   5  -2    1.49    1.82
   3  -5   1  140.08   25.68
   3  -5   0    0.30    2.35
   3  -5  -1    0.33    2.42
   3  -5  -2   16.64    9.21
   3  -5  -3    0.70    3.15
   3  -5  -4   25.88   10.90
   3  -5  -5   20.65   11.30
   3  -5  -6    0.23    2.32
   3  -5  -7   84.97   22.17
   3  -5  -8   48.78   14.98
   3  -5  -9   11.30    7.82
   3  -5 -10   39.30   14.98
   3  -5 -11   18.96   10.04
   3  -5 -12   20.91   10.51
   3  -5 -13    5.57    7.19
   3  -5 -14    4.97    5.77
   3  -5 -15   17.07   11.27
   3  -5 -16   -1.52    4.21
   3  -5 -17   12.29    8.45
   3  -5 -18   -2.25    5.34
   3  -5 -19    6.89    7.49
   3  -5 -20   -5.00    5.87
   3  -5 -21   -1.33    4.64
   3  -5 -22    0.13    1.29
   3  -5 -23    5.90    4.51
   3  -5 -24    0.86    2.58
   3  -5 -25    2.32    4.54
   3  -5 -26   -2.29    6.50
   3  -5 -27    1.46    3.84
  -2   5 -26    6.86    6.13
  -2   5 -25   -2.29    5.40
  -2   5 -24   10.67   11.73
  -2   5 -23    0.60    6.40
  -2   5 -22    1.36    1.72
  -2   5 -21    2.35    4.21
  -2   5 -20    2.19    0.89
  -2   5 -19   -1.06    5.40
  -2   5 -18    8.09    6.46
  -2   5 -17   13.55    9.28
  -2   5 -16   17.03   10.27
  -2   5 -16   24.92    9.18
  -2   5 -15    5.14    4.94
  -2   5 -15   -5.27    4.27
  -2   5 -14   -4.81    4.24
  -2   5 -14   -3.25    5.00
  -2   5 -13   -0.76    1.19
  -2   5 -13    7.16    3.45
  -2   5 -12    6.59    5.93
  -2   5 -12    2.82    3.45
  -2   5 -11    0.50    2.09
  -2   5 -11  -13.09    6.53
  -2   5 -10    4.31    4.57
  -2   5 -10   15.38    7.19
  -2   5  -9   60.78   15.48
  -2   5  -9   45.33   12.99
  -2   5  -8   10.51    6.46
  -2   5  -8    6.69    5.04
  -2   5  -7    6.76    6.06
  -2   5  -7    8.85    5.47
  -2   5  -6   47.16   13.42
  -2   5  -5   89.87   18.43
  -2   5  -4    8.88    5.60
   2  -5   3    5.14    3.65
  -2   5  -3    5.83    4.18
   2  -5   2   19.35   11.57
   2  -5   1   15.18    8.72
   2  -5   0    9.54    3.61
   2  -5  -1    0.63    2.12
   2  -5  -2    9.08    5.97
   2  -5  -3   -3.12    7.26
   2  -5  -4    6.26    3.45
   2  -5  -5    3.88    4.74
   2  -5  -6   35.92   13.02
   2  -5  -7    1.13    2.09
   2  -5  -8   13.42    8.12
   2  -5  -9    0.50    5.34
   2  -5 -10   -1.89    3.31
   2  -5 -11    2.12    5.63
   2  -5 -12   10.27    9.28
   2  -5 -13    5.34    7.79
   2  -5 -14    3.71    5.80
   2  -5 -15    0.30    4.47
   2  -5 -16   -2.58    6.00
   2  -5 -17    0.83    4.57
   2  -5 -18    1.46    2.68
   2  -5 -19    2.49    2.55
   2  -5 -20   -3.55    6.53
   2  -5 -21   -2.55    4.41
   2  -5 -22    4.11    4.27
   2  -5 -23    5.93    5.80
   2  -5 -24   -5.37    4.97
   2  -5 -25   -2.49    3.98
   2  -5 -26    2.25    3.31
   2  -5 -26   -0.50    3.98
   2  -5 -27   -3.74    2.12
   2  -5 -27   -1.56    5.27
   2  -5 -28   -2.49    7.42
   2  -5 -28    2.39    4.64
   2  -5 -29   -1.76    6.73
   2  -5 -30    5.97    5.77
  -1   5 -27   -0.33    4.47
  -1   5 -26   -4.64    8.38
  -1   5 -25   10.14    7.69
  -1   5 -24   -6.40    7.85
  -1   5 -23   -3.71    5.34
  -1   5 -22   -0.33    3.74
  -1   5 -21   20.31   12.10
  -1   5 -20    8.35    9.28
  -1   5 -19   -2.95    2.02
  -1   5 -18   -1.92    4.04
  -1   5 -17   -1.06    1.13
  -1   5 -16    1.09    3.74
  -1   5 -15   36.16   14.88
  -1   5 -14    2.82    3.61
  -1   5 -14    2.78    2.09
  -1   5 -13   24.82   10.70
   1  -5  13   12.99    6.93
  -1   5 -13   16.93    7.39
  -1   5 -12   10.54    8.32
   1  -5  12    7.75    6.89
  -1   5 -12    8.19    6.30
  -1   5 -11   81.29   18.23
   1  -5  11   83.38   19.62
  -1   5 -11   61.27   14.55
  -1   5 -10    2.29    3.58
  -1   5 -10    2.12    3.38
  -1   5  -9   39.10   12.79
  -1   5  -9   28.17   10.57
  -1   5  -8   17.40    8.82
  -1   5  -8   19.09    9.25
  -1   5  -7    0.03    2.25
  -1   5  -7    1.49    1.16
  -1   5  -6   43.02   12.33
  -1   5  -6   25.55   10.04
  -1   5  -5   92.43   18.79
  -1   5  -5   77.68   16.57
   1  -5   4    6.33    4.08
  -1   5  -4    0.36    2.62
  -1   5  -4   -0.86    0.36
   1  -5   3   42.58   12.69
  -1   5  -3   41.26   12.59
   1  -5   2   33.31   12.53
   1  -5   1    4.01    1.89
   1  -5   0   48.65   13.69
   1  -5  -1   44.47   13.26
   1  -5  -2   23.26    8.98
   1  -5  -3   36.09   10.94
   1  -5  -4   -0.40    2.35
   1  -5  -5   21.71    9.48
   1  -5  -6   10.67    7.36
   1  -5  -7   16.87    8.22
   1  -5  -8    5.14    1.59
   1  -5  -9   36.25   12.23
   1  -5 -10    9.21    5.20
   1  -5 -11   -1.59    4.37
   1  -5 -12   -1.59    2.22
   1  -5 -13    0.43    3.55
   1  -5 -14    4.01    4.51
   1  -5 -15    1.86    4.44
   1  -5 -16    3.94    5.43
   1  -5 -17    0.10    2.62
   1  -5 -18    1.72    6.30
   1  -5 -19    1.89    5.50
   1  -5 -19    6.16    6.86
   1  -5 -20    3.31    5.83
   1  -5 -20    5.80    5.24
   1  -5 -21    9.35    5.90
   1  -5 -21  159.43   28.33
   1  -5 -22   49.58   15.84
   1  -5 -22    1.62    2.39
   1  -5 -23    2.32    4.41
   1  -5 -23    5.43    8.28
   1  -5 -24   -1.89    2.98
   1  -5 -24    2.92    3.71
   1  -5 -25   -3.41    5.37
   1  -5 -25   -1.23    4.74
   1  -5 -26    5.20    7.19
   1  -5 -26   -1.69    3.61
   1  -5 -27   -1.79    1.23
   1  -5 -27    4.08    7.09
   1  -5 -28    3.05   15.87
   1  -5 -28    0.63    4.87
   1  -5 -29   -5.83    6.16
   1  -5 -30   -6.69    4.11
   0   5 -28    1.39    2.98
   0   5 -27   -2.68    6.69
   0   5 -26    3.45    5.90
   0   5 -25    0.53    1.46
   0   5 -24    1.26    4.04
   0   5 -23    4.87    6.73
   0   5 -22   -4.47    8.25
   0   5 -21   -0.20    2.19
   0   5 -20    7.09    9.94
   0   5 -19    3.84    2.52
   0   5 -18   -4.67    6.43
   0   5 -17   -4.61    6.53
   0   5 -16    9.88    8.05
   0  -5  15    1.82    1.96
   0   5 -15   10.60    7.66
   0  -5  14    0.76    2.49
   0   5 -14   -2.42    4.97
   0   5 -13   -0.43    2.82
   0  -5  13   -1.42    4.67
   0   5 -12    5.93    5.34
   0  -5  12   13.55    5.57
   0   5 -12    9.97    5.43
   0   5 -11    1.29    3.35
   0  -5  11    0.36    2.88
   0   5 -11   -0.89    2.82
   0   5 -10    7.29    7.26
   0  -5  10   15.64    9.41
   0   5 -10    2.55    2.19
   0   5  -9   27.54   10.07
   0  -5   9   21.71   10.70
   0   5  -9   30.52   10.54
   0   5  -8   12.46    8.35
   0   5  -8    5.77    4.77
   0   5  -7   33.93   10.64
   0   5  -7   28.90    9.97
   0  -5   6   69.53   15.77
   0   5  -6   47.56   13.12
   0   5  -6   38.51   11.20
   0  -5   5   74.30   15.87
   0   5  -5   66.15   15.58
   0   5  -5   61.18   14.45
   0  -5   4   -0.73    4.18
   0   5  -4  -10.04    5.97
   0   5  -4    1.29    3.12
   0  -5   3    4.74    6.16
   0   5  -3   10.24    6.53
   0   5  -2   10.41    7.06
   0  -5   2   12.69    7.26
   0  -5   1   12.39    7.46
   0   5  -1    2.75    1.52
   0  -5   0   -3.12    4.18
   0   5   0    6.23    7.29
   0  -5  -1    3.58    3.81
   0  -5  -2    6.79    5.30
   0  -5  -3   10.47    5.57
   0  -5  -4   -0.03    0.89
   0  -5  -5   67.01   15.44
   0  -5  -6   53.88   14.48
   0  -5  -7   43.71   13.29
   0  -5  -8    4.44    2.82
   0  -5  -8    7.12    3.28
   0  -5  -9   21.81    7.99
   0  -5  -9   24.06    8.72
   0  -5 -10   10.67    6.33
   0  -5 -10   10.34    5.20
   0  -5 -11    9.54    4.37
   0  -5 -11   -0.23    1.36
   0  -5 -12   12.16    6.93
   0  -5 -12    3.48    3.91
   0  -5 -13    7.49    4.84
   0  -5 -13    6.53    5.97
   0  -5 -14   -1.96    4.37
   0  -5 -14    1.99    2.82
   0  -5 -15    0.50    3.45
   0  -5 -15    2.58    4.11
   0  -5 -16   -0.43    3.88
   0  -5 -16    5.20    3.98
   0  -5 -17   -1.89    3.78
   0  -5 -17    2.22    1.69
   0  -5 -18    1.56    5.60
   0  -5 -18    2.49    3.18
   0  -5 -19    2.45    5.67
   0   5  19    2.92    4.51
   0  -5 -19   -2.72    3.21
   0  -5 -20   -0.76    2.42
   0   5  20    7.95    7.22
   0  -5 -20    6.93    7.52
   0   5  21   -1.52    5.77
   0  -5 -21    2.62    4.01
   0  -5 -21    1.86    1.66
   0  -5 -22   -0.40    3.38
   0  -5 -22    2.58    7.39
   0  -5 -23   -0.43    1.06
   0  -5 -23   -4.27    4.97
   0  -5 -24   -2.95    3.38
   0  -5 -24   -0.70    5.90
   0  -5 -25    9.11    9.71
   0  -5 -25    6.26    7.72
   0  -5 -26    2.19    4.54
   0  -5 -26   -3.71    4.14
   0  -5 -27    0.10    3.68
   0  -5 -27    2.78    4.11
   0  -5 -28    6.79    7.92
   0  -5 -28   -1.46    2.55
   0  -5 -29    7.66    6.13
   0  -5 -29    9.41    9.05
   0  -5 -30   -0.23    2.98
   1   5 -29   -1.33    5.27
   1   5 -28    0.10    1.82
   1   5 -27    5.90    2.75
   1   5 -26    1.16    4.81
   1   5 -25    1.99    5.50
   1   5 -24    4.31    5.73
   1   5 -23   -3.05    1.49
   1   5 -22    4.08    5.90
   1   5 -21    0.17    4.81
   1   5 -20    0.76    4.37
   1   5 -19    1.16    2.12
   1   5 -18    5.90    2.92
   1   5 -18    1.39    0.70
  -1  -5  17    0.50    0.96
   1   5 -17   -3.31    5.57
   1   5 -17   -1.46    4.08
  -1  -5  16    2.98    4.71
   1   5 -16   -3.98    6.03
   1   5 -16   -1.19    1.16
  -1  -5  15   -4.51    4.94
   1   5 -15    1.03    2.12
   1   5 -15   -2.72    3.91
  -1  -5  14   10.51    7.66
   1   5 -14    0.76    2.22
   1   5 -14    9.28    6.06
   1   5 -13    2.72    2.45
  -1  -5  13   11.70    7.12
   1   5 -13    4.67    0.70
   1   5 -12    5.97    5.43
  -1  -5  12    6.00    6.69
   1   5 -12    6.30    7.46
   1   5 -11   -1.09    5.04
  -1  -5  11    0.96    4.47
   1   5 -11    1.03    2.58
   1   5 -10    0.99    1.69
  -1  -5  10    5.14    2.55
   1   5 -10    0.10    3.58
   1   5 -10    3.38    3.25
  -1  -5   9   23.79   11.20
   1   5  -9   24.09    7.42
   1   5  -9   14.18    7.26
   1   5  -9   16.67    7.56
  -1  -5   8    8.22    8.12
   1   5  -8   -0.13    2.05
  -1  -5   8   -0.73    2.42
   1   5  -8    5.63    3.61
   1   5  -8    8.28    5.67
  -1  -5   7   34.66   14.35
   1   5  -7   16.87    6.46
  -1  -5   7   27.61    8.91
   1   5  -7   26.98    9.01
   1   5  -7   14.22    7.06
  -1  -5   6    7.62    4.87
   1   5  -6    4.31    1.56
   1   5  -6    8.75    5.20
   1   5  -6   10.11    6.23
   1   5  -5    6.00    4.21
   1   5  -5   12.63    6.99
   1   5  -5    7.36    5.70
  -1  -5   5   13.49    7.36
   1   5  -4    2.15    3.02
   1   5  -4    1.36    3.61
  -1  -5   4    3.28    4.37
   1   5  -3   27.21    7.09
  -1  -5   3   39.93   11.07
   1   5  -3   35.69   11.00
   1   5  -2   18.19    5.87
  -1  -5   2   25.82    8.85
   1   5  -2   28.07   11.30
   1   5  -1   23.89    5.93
  -1  -5   1   39.83   11.63
   1   5  -1   25.45   10.07
  -1  -5   0   32.58   10.14
   1   5   0   32.41   10.87
  -1  -5  -1    8.88    6.10
   1   5   1    5.17    6.40
  -1  -5  -2   31.12   10.24
   1   5   2   31.42   11.47
  -1  -5  -3   46.53   11.73
   1   5   3   46.36   13.69
  -1  -5  -4   -0.83    3.28
   1   5   4   -1.89    1.39
  -1  -5  -5   91.46   17.27
   1   5   5   89.44   19.42
  -1  -5  -6   36.39   11.17
   1   5   6   36.69   13.16
  -1  -5  -7    5.80    5.07
   1   5   7    7.56    7.99
  -1  -5  -8   27.67    9.84
  -1  -5  -9   38.18   11.47
  -1  -5 -10   -2.02    3.81
  -1  -5 -11   65.55   16.01
  -1  -5 -11   56.20   12.00
  -1  -5 -12    2.92    3.12
  -1  -5 -12    9.81    5.77
  -1  -5 -13   19.65    8.68
  -1  -5 -13   19.12    8.75
  -1  -5 -14    2.09    4.64
  -1  -5 -14    7.06    5.34
   1   5  15   15.94   13.02
  -1  -5 -15   43.81   13.49
  -1  -5 -15   28.33    9.51
   1   5  16   -4.61    5.17
  -1  -5 -16    1.76    0.96
  -1  -5 -16    0.30    1.49
   1   5  17   -0.93    0.20
  -1  -5 -17   -0.33    2.25
  -1  -5 -17    2.45    1.59
   1   5  18    1.46    5.97
  -1  -5 -18   -4.84    5.87
  -1  -5 -18    1.46    3.68
   1   5  19   -0.10    4.94
  -1  -5 -19   -3.48    3.78
  -1  -5 -19    4.31    2.42
  -1  -5 -20    6.50    6.86
   1   5  20   -7.66    7.32
  -1  -5 -20    7.56    7.19
  -1  -5 -21    9.71    7.19
   1   5  21   -5.24    6.53
  -1  -5 -21   10.17    8.75
   1   5  22   -5.87    7.36
  -1  -5 -22    5.80    5.73
  -1  -5 -22   -3.15    3.81
   1   5  23   -5.57    8.19
  -1  -5 -23   -0.43    6.46
  -1  -5 -23   -1.23    5.37
   1   5  24    2.52    5.10
  -1  -5 -24    6.03    7.62
  -1  -5 -24   20.02   16.04
  -1  -5 -25   -0.96    5.14
  -1  -5 -25   12.23    7.95
  -1  -5 -26   -8.22    8.78
  -1  -5 -26   -1.49    2.49
  -1  -5 -27    0.80    5.93
  -1  -5 -28    2.35    6.30
  -1  -5 -29   -2.68    2.19
  -1  -5 -30    1.66    5.43
   2   5 -29    0.43    2.02
   2   5 -28   -2.72    6.30
   2   5 -27   -2.58    4.94
   2   5 -26   -1.33    2.98
   2   5 -26   -1.92    1.49
   2   5 -25    4.67    6.79
   2   5 -25    1.13    1.86
   2   5 -24    3.28    1.56
   2   5 -24   -1.46    4.44
   2   5 -23    2.62    4.87
   2   5 -23    6.73    5.50
   2   5 -22    2.35    1.72
   2   5 -22    5.07    5.73
   2   5 -21   -0.99    3.68
   2   5 -21    2.98    3.51
   2   5 -20   -4.44    7.49
   2   5 -20   -0.99    1.29
   2   5 -19   13.55    7.09
   2   5 -19    7.49    7.92
   2   5 -18    5.90    5.73
   2   5 -18    2.25    4.54
   2   5 -17    4.74    4.77
   2   5 -17    5.63    6.26
  -2  -5  16    4.21    4.67
   2   5 -16   10.80    6.96
   2   5 -16   -0.27    1.36
  -2  -5  15    0.43    6.00
   2   5 -15   -4.90    6.96
   2   5 -15   -2.25    3.02
  -2  -5  14   -3.18    4.47
   2   5 -14    4.18    3.58
   2   5 -14   -0.33    5.10
   2   5 -13    1.69    2.78
  -2  -5  13   -0.50    1.69
   2   5 -13    0.93    1.82
   2   5 -12    3.91    4.87
  -2  -5  12   11.96    7.19
   2   5 -12    6.00    4.54
   2   5 -11    0.43    3.68
  -2  -5  11    2.82    1.59
   2   5 -11    6.40    5.53
  -2  -5  10    1.86    3.74
   2   5 -10   -1.72    4.08
   2   5 -10    0.33    3.91
  -2  -5   9   -2.55    3.88
   2   5  -9   12.10    5.93
   2   5  -9    0.27    2.55
  -2  -5   8   16.30   10.04
   2   5  -8    2.65    3.81
   2   5  -8    7.19    5.14
  -2  -5   7    7.82    4.64
   2   5  -7    2.09    1.13
   2   5  -7    7.99    5.93
   2   5  -7    0.60    1.82
  -2  -5   6   42.88   14.12
   2   5  -6   20.75    6.66
   2   5  -6   31.18   11.63
  -2  -5   5   -3.15    3.94
   2   5  -5    2.68    2.12
   2   5  -5    4.94    6.30
  -2  -5   4    5.53    0.96
   2   5  -4    1.76    1.76
   2   5  -4    4.71    5.70
   2   5  -3   -0.36    2.42
   2   5  -3   -2.68    0.60
  -2  -5   2   12.63    5.17
   2   5  -2    8.95    4.14
   2   5  -2   15.58    8.15
  -2  -5   1    3.51    1.52
   2   5  -1    2.19    1.46
   2   5  -1    7.49    5.80
  -2  -5   0   12.59    5.83
   2   5   0   15.71    6.26
  -2  -5  -1    7.75    4.14
   2   5   1   13.19    6.86
  -2  -5  -2   13.02    4.90
   2   5   2   19.98   10.27
   2   5   3   11.17    5.53
  -2  -5  -3   12.89    5.73
   2   5   4    5.43    5.17
  -2  -5  -4    4.31    3.08
  -2  -5  -5  131.96   20.05
   2   5   5  137.30   24.09
   2   5   6   49.51   14.61
  -2  -5  -6   46.03   11.63
   2   5   7    9.48    6.40
  -2  -5  -7    5.50    2.98
  -2  -5  -8    2.85    4.34
   2   5   8    2.22    4.08
  -2  -5  -9   49.15   13.02
   2   5   9   42.95   13.39
  -2  -5 -10    4.24    3.45
   2   5  10    0.53    3.21
  -2  -5 -11    1.59    3.78
   2   5  11    1.29    4.27
   2   5  12    4.18    6.10
  -2  -5 -12    1.79    2.82
   2   5  12    7.16    8.85
   2   5  13    6.46    4.51
  -2  -5 -13    3.68    4.41
   2   5  13    9.31    6.89
   2   5  14    5.40    8.95
  -2  -5 -14    3.88    1.96
   2   5  14    9.94    6.63
   2   5  15    5.14   10.14
  -2  -5 -15    1.13    2.82
   2   5  15    2.52    5.37
  -2  -5 -16   19.15    9.35
   2   5  16   20.71   10.31
  -2  -5 -16   21.41    8.09
   2   5  16   11.90   14.22
  -2  -5 -17   -0.83    2.92
   2   5  17   -3.94    4.87
   2   5  17    4.04    4.67
  -2  -5 -17   -3.25    3.51
   2   5  18   -0.13    4.71
  -2  -5 -18   -1.69    4.61
   2   5  18    4.44    6.23
  -2  -5 -18   -3.35    5.60
   2   5  19   -2.52    6.73
  -2  -5 -19    1.19    5.10
   2   5  19    0.80    3.48
  -2  -5 -19   -8.38    5.63
   2   5  20   16.44   11.23
  -2  -5 -20    3.05    1.69
   2   5  20    1.86    4.77
  -2  -5 -20    1.23    3.45
   2   5  21    0.36    5.50
  -2  -5 -21   -1.39    5.24
  -2  -5 -21   -1.49    1.46
   2   5  22   -1.66    6.23
  -2  -5 -22    1.59    5.97
  -2  -5 -23    2.62    7.09
   2   5  23   -1.86    5.07
  -2  -5 -24   -2.82    4.18
   2   5  24   -6.26    7.56
   2   5  25  -10.94   10.67
  -2  -5 -25    1.36    3.05
   2   5  26   -0.73    5.37
  -2  -5 -26    4.61    5.60
   2   5  27   -1.92    9.08
  -2  -5 -27    2.12    6.66
  -2  -5 -28   -1.36    3.28
   3   5 -28    2.68    2.42
   3   5 -27   -0.36    6.53
   3   5 -27    3.81    5.73
   3   5 -26   -4.24    6.20
   3   5 -26   -4.90    7.82
   3   5 -25   -0.99    2.39
   3   5 -25    0.23    1.13
   3   5 -24    3.21    1.86
   3   5 -24   -0.60    1.96
   3   5 -23    5.43    7.03
   3   5 -23   -9.51    6.16
   3   5 -22   22.37    9.51
   3   5 -22    4.41    3.58
   3   5 -21    0.27    2.72
   3   5 -21    3.58    5.43
   3   5 -20    2.15    3.25
   3   5 -20    4.64    5.10
   3   5 -19   -1.46    5.43
   3   5 -19    1.19    1.69
   3   5 -18    4.37    3.12
   3   5 -18   -3.48    4.44
   3   5 -17    4.71    4.71
   3   5 -17   -1.33    2.25
   3   5 -16    4.84    3.84
   3   5 -16    5.40    4.64
  -3  -5  15   12.23    8.22
   3   5 -15    8.42    3.55
   3   5 -15   10.54    5.67
   3   5 -14    0.43    4.27
  -3  -5  14    5.50    6.79
   3   5 -14   -3.21    3.74
  -3  -5  13    8.09    6.73
   3   5 -13    5.00    4.61
   3   5 -13    0.03    3.58
  -3  -5  12   39.60   14.98
   3   5 -12   15.48    6.23
   3   5 -12   20.31    7.39
  -3  -5  11   16.74   11.17
   3   5 -11   15.21    6.93
   3   5 -11   23.33    8.72
  -3  -5  10   49.05   16.90
   3   5 -10   25.95    9.01
   3   5 -10   21.84    8.88
  -3  -5   9   11.57    5.27
   3   5  -9   15.38    6.69
   3   5  -9   13.29    6.06
  -3  -5   8   59.32   17.93
   3   5  -8   44.01   11.00
  -3  -5   7   88.88   21.08
   3   5  -7   63.00   13.32
  -3  -5   6   -3.28    4.61
   3   5  -6    1.89    1.82
  -3  -5   5    4.87    3.58
   3   5  -5   77.35   13.59
  -3  -5   4   33.87   13.98
   3   5  -4   24.52    7.89
  -3  -5   3    8.58    8.98
   3   5  -3    5.10    1.79
  -3  -5   2   -3.41    4.71
   3   5  -2    2.92    3.25
   3   5  -2    3.81    4.64
  -3  -5   1    0.80    3.05
   3   5  -1    1.89    0.30
   3   5  -1    2.02    3.78
  -3  -5   0    0.66    4.34
   3   5   0   -0.43    1.59
   3   5   0    1.49    2.12
   3   5   1  108.90   21.34
   3   5   2    2.78    3.25
   3   5   3   14.42    7.92
   3   5   4   -2.29    3.91
   3   5   5   86.33   19.98
   3   5   6    8.88    7.12
   3   5   7    6.73    5.14
  -3  -5  -8    9.97    4.94
   3   5   8   12.43    8.25
  -3  -5  -9    1.03    1.42
   3   5   9    5.40    5.87
   3   5  10    7.62    6.93
  -3  -5 -10    5.10    5.70
   3   5  10   23.83   10.51
   3   5  11   -2.65    5.57
  -3  -5 -11    6.40    4.54
   3   5  11   16.54    6.33
   3   5  12   -2.98    6.69
  -3  -5 -12    2.55    3.98
   3   5  12    4.18    7.59
   3   5  13    0.43    3.38
  -3  -5 -13   -0.07    4.77
   3   5  13    2.05    4.57
   3   5  14   -4.24    3.61
   3   5  14   -3.88    1.59
   3   5  15    5.53    4.61
   3   5  15    1.39   15.24
   3   5  16   -0.53    6.66
   3   5  16    2.82    4.04
   3   5  17   -0.73    3.48
   3   5  17    1.99    1.99
   3   5  18   10.94    9.28
   3   5  18   -0.23    2.12
   3   5  19   13.52   13.98
   3   5  20    5.34   12.82
   3   5  21    4.94    9.68
   3   5  22    4.08    6.89
   3   5  23    2.82    8.58
   3   5  24   -2.92    7.89
   3   5  25  -11.90   10.94
   3   5  26   -9.31   16.97
   3   5  27   -0.56    4.51
   4   5 -27    3.05    4.24
   4   5 -26   75.62   17.40
   4   5 -25    2.19    4.14
   4   5 -24   -1.33    1.79
   4   5 -23    7.62    4.81
   4   5 -22    1.82    3.71
   4   5 -21    9.91    6.06
   4   5 -20    0.23    0.60
   4   5 -19    6.79    4.67
   4   5 -18    0.86    0.56
   4   5 -17    3.28    2.78
   4   5 -16    4.57    4.54
   4   5 -15    6.30    5.57
  -4  -5  14   -3.65    6.89
   4   5 -14   -0.46    3.31
   4   5 -14   -0.23    1.62
  -4  -5  13    9.44    6.96
   4   5 -13   -0.03    3.68
   4   5 -13    4.37    3.12
  -4  -5  12    5.00    3.61
   4   5 -12    4.08    2.32
   4   5 -12    0.99    2.78
  -4  -5  11    7.29    7.12
   4   5 -11   -2.78    5.63
  -4  -5  10    1.72    2.02
   4   5 -10   -1.03    1.86
  -4  -5   9    4.51    7.92
   4   5  -9    5.73    4.37
  -4  -5   8    0.89    2.78
   4   5  -8    0.56    3.51
  -4  -5   7   -2.39    3.31
   4   5  -7    5.90    4.84
  -4  -5   6    0.36    1.29
   4   5  -6    6.30    3.28
  -4  -5   5    0.63    1.92
   4   5  -5    3.68    3.21
  -4  -5   4   -0.20    3.74
   4   5  -4    0.99    0.99
  -4  -5   3    9.35    5.14
   4   5  -3    7.09    3.88
  -4  -5   2   20.68    9.41
   4   5  -2   28.86   13.72
  -4  -5   1    5.43    3.84
   4   5  -1    1.66    1.82
  -4  -5   0   15.11    7.56
   4   5   0    8.55    5.27
  -4  -5  -1   -5.17    7.03
  -4  -5  -2   14.45   11.04
  -4  -5  -3   16.37    9.84
  -4  -5  -4   33.74   12.76
  -4  -5  -5   -3.41    5.80
  -4  -5  -6    4.90    4.61
   4   5   8   19.42    9.97
   4   5   8    5.40    7.66
   4   5   9    4.54    6.89
   4   5   9    7.42    6.53
   4   5  10    8.78    7.85
   4   5  10    1.42    6.10
   4   5  11   17.46   12.56
   4   5  11    8.28    6.53
   4   5  12   10.47    8.15
   4   5  12    2.88    1.66
   4   5  13   -2.85    2.68
   4   5  13   -1.66    4.44
   4   5  14    0.03    7.92
   4   5  14    2.25    3.18
   4   5  15   -3.74    3.84
   4   5  15    7.49   14.52
   4   5  16   16.04   12.59
   4   5  16   -6.40    6.30
   4   5  17    4.57   10.77
   4   5  18   -1.82    3.65
   4   5  19    0.89    6.20
   4   5  20    4.44    6.76
   4   5  21    9.68   11.67
   4   5  22   -4.71    5.00
   4   5  23  -19.82   14.52
   4   5  24   -2.19   10.41
   5   5 -25   -5.93    5.47
   5   5 -24    1.76    3.71
   5   5 -23   -0.70    1.49
   5   5 -22   -2.35    1.59
   5   5 -21    1.33    3.38
   5   5 -20    4.14    3.65
   5   5 -19    6.93    5.34
   5   5 -18   -5.80    5.93
   5   5 -17    7.52    6.79
   5   5 -16   -2.19    3.21
   5   5 -15    2.52    6.13
   5   5 -14   -3.55    4.27
   5   5 -13    4.94    5.10
  -5  -5  12    3.31    6.00
   5   5 -12    2.12    1.59
  -5  -5  11    6.40    7.82
   5   5 -11    0.80    2.45
  -5  -5  10    8.95    7.82
   5   5 -10    2.58    2.68
  -5  -5   9   23.50   12.10
   5   5  -9    2.32    1.59
  -5  -5   8    5.77    5.67
   5   5  -8    5.63    2.95
  -5  -5   7   17.66   11.30
   5   5  -7    7.59    4.90
  -5  -5   6   -1.33    5.63
   5   5  -6    1.89    5.67
  -5  -5   5    4.37    1.79
   5   5  -5   10.74    7.06
  -5  -5   4    9.28    7.29
   5   5  -4    2.58    0.43
  -5  -5   3   -4.18    5.53
   5   5  -3    1.36    2.92
  -5  -5   2   22.53   12.66
   5   5  -2   16.07    7.16
  -5  -5   1   24.39   12.06
   5   5  -1   15.48    7.69
  -5  -5   0   -0.07    1.46
   5   5   0    4.37    4.04
  -5  -5  -1   29.30   13.65
  -5  -5  -2    0.73    4.14
  -5  -5  -3    1.96    3.18
  -5  -5  -4    5.17    3.15
  -5  -5  -5    4.61    6.73
  -5  -5  -6    3.12    2.42
   5   5   7    5.24    2.92
  -5  -5  -7    9.18    6.63
  -5  -5  -8   -2.62    1.72
   5   5   8   -4.27    7.79
  -5  -5  -9   -3.18    5.17
   5   5   9   -0.96    4.11
  -5  -5 -10   -1.39    4.27
   5   5  10    5.50    9.64
   5   5  11   12.63   15.14
  -5  -5 -11    4.24    4.04
  -5  -5 -12   -2.98    4.18
   5   5  12   -1.52    7.03
  -5  -5 -13    9.68    8.25
   5   5  13    2.95    6.30
  -5  -5 -14    0.13    2.98
   5   5  14   -7.92    8.58
  -5  -5 -15    2.39    1.66
   5   5  15    8.65   12.59
   5   5  16   12.89   12.69
  -5  -5 -16   -2.68    6.46
   5   5  17   -0.50    7.32
  -5  -5 -17    3.58    4.84
  -5  -5 -18   -1.13    3.65
   5   5  18   -6.23    9.05
  -5  -5 -19    5.37    8.68
   5   5  19   10.60    9.84
  -5  -5 -20    2.68    5.80
   5   5  20    8.15    2.52
   5   5  21   -3.38   12.49
   6   5 -23    3.55    4.47
   6   5 -22    1.76    4.18
   6   5 -21   -4.08    7.19
   6   5 -20    0.76    3.05
   6   5 -19   -1.33    0.89
   6   5 -18   -2.35    4.84
   6   5 -17   -3.98    4.61
   6   5 -16   -4.64    5.10
   6   5 -15    2.92    2.49
   6   5 -14    3.45    3.61
   6   5 -13    1.92    2.19
   6   5 -12    1.52    2.78
   6   5 -11    0.99    1.99
   6   5 -10   -0.07    3.98
  -6  -5   9    4.90    4.44
   6   5  -9   -0.56    2.39
  -6  -5   8   19.85   11.13
   6   5  -8   10.21    7.32
  -6  -5   7   15.38    8.68
   6   5  -7    5.83    6.93
  -6  -5   6    4.84   10.47
   6   5  -6    3.08    7.29
  -6  -5   5    3.65    5.30
   6   5  -5    6.16    2.35
  -6  -5   4    1.56    5.40
   6   5  -4   -0.99    4.74
  -6  -5   3    5.50    3.74
   6   5  -3   -0.53    2.65
  -6  -5   2   -5.63    6.99
   6   5  -2    2.65    2.92
  -6  -5   1    7.46    9.91
   6   5  -1    0.27    1.56
  -6  -5   0   -5.47    6.73
   6   5   0    1.19    1.92
  -6  -5  -1    3.91    2.92
  -6  -5  -2    6.59    6.63
  -6  -5  -3    2.78    5.10
  -6  -5  -4   -5.07    7.85
  -6  -5  -5   -1.59    0.70
  -6  -5  -6    3.18    4.41
  -6  -5  -7   -1.26    5.57
   6   5   7   -2.49    7.29
  -6  -5  -8   -2.52    2.22
   6   5   8    2.22    9.05
  -6  -5  -9    1.06    5.07
   6   5   9   -2.09    3.84
  -6  -5 -10   -3.78    3.41
   6   5  10    3.78    8.78
   6   5  11    3.31    6.36
  -6  -5 -11   -1.36    6.69
  -6  -5 -12   -7.03    8.78
   6   5  12   10.80   11.37
  -6  -5 -13    1.76    6.33
   6   5  13   -6.83    8.12
  -6  -5 -14    1.69    5.34
   6   5  14    3.25   13.62
  -6  -5 -15    2.68    4.64
   6   5  15    0.23   12.10
  -6  -5 -16   -1.23    5.14
   6   5  16    0.93    8.85
   6   5  17    8.78   13.45
  -6  -5 -17    9.48    7.92
  -6  -5 -18   -0.50    2.82
   7   5 -20    9.44    8.78
   7   5 -19    5.37    5.70
   7   5 -18   -0.40    1.96
   7   5 -17    3.18    3.38
   7   5 -16   13.42   10.31
   7   5 -15   -4.77    5.37
   7   5 -14    2.65    6.93
   7   5 -13   -6.89    6.23
   7   5 -12   -2.05    1.89
   7   5 -11   12.69    9.44
   7   5 -10   -1.26    2.32
   7   5  -9    3.48    5.80
   7   5  -8   -2.72    3.55
   7   5  -7    1.03    2.65
  -7  -5   6    9.71    6.69
   7   5  -6    1.59    3.61
  -7  -5   5   13.32    8.91
   7   5  -5    4.67    4.34
  -7  -5   4    8.02    6.73
   7   5  -4    7.29    4.74
  -7  -5   3    4.24    7.52
   7   5  -3    1.99    4.34
  -7  -5   2    2.95    1.16
   7   5  -2   -0.43    4.04
  -7  -5   1   -7.59    8.32
   7   5  -1   -0.50    6.30
  -7  -5   0   -0.20    3.91
  -7  -5  -1    0.89   10.47
  -7  -5  -2   -2.19    4.11
  -7  -5  -3   -2.98    6.20
  -7  -5  -4   -2.85    5.53
  -7  -5  -5    1.26    4.37
  -7  -5  -6    2.68    2.55
  -7  -5  -7   -3.48    1.09
   7   5   7    7.36    0.43
  -7  -5  -8   -0.36    3.98
   7   5   8    0.99   11.07
  -7  -5  -9   -2.05    6.69
   7   5   9    2.72    5.24
  -7  -5 -10    2.09    2.45
   7   5  10   -1.46    6.50
  -7  -5 -11   -3.12    5.30
   7   5  11    1.82    9.68
  -7  -5 -12   -0.66    6.59
   7   5  12    7.92   11.73
  -7  -5 -13   -2.42    2.45
  -7  -5 -14   -0.89    4.67
  -7  -5 -15    3.28    3.65
   8   5 -16    3.55    2.19
   8   5 -15    2.02    1.76
   8   5 -14    0.83    5.70
   8   5 -13   -0.36    2.55
   8   5 -12    2.68    3.45
   8   5 -11    0.23    4.87
   8   5 -10    4.90    5.73
   8   5  -9   -5.80    5.60
   8   5  -8   -0.93    2.19
   8   5  -7   -1.56    2.68
   8   5  -6    3.02    5.37
   8   5  -5    0.00    2.95
   8   5  -4   -2.19    2.45
   8   5  -3    5.77    7.66
   8   5  -2    0.53    6.23
  -8  -5   0    2.78    3.38
  -8  -5  -1   -3.41    6.89
  -8  -5  -2    1.99    4.44
  -8  -5  -3   -1.03    3.15
  -8  -5  -4   -5.27    7.69
  -8  -5  -5    5.77    7.95
  -8  -5  -6    1.46    1.99
  -8  -5  -7   -0.50    3.51
  -8  -5  -8    1.66    3.98
  -8  -5  -9   -4.47    4.41
  -8  -5 -10    1.06    1.52
  -8  -5 -11    2.85    4.11
   9   5  -8   -5.47    7.95
   9   5  -7   -3.58    7.26
   9   5  -6    1.46    2.85
   9   5  -5   -3.71    8.85
   9   5  -4    0.33    5.77
   9   5  -3    1.56    2.02
   7  -6   3    9.74   11.60
   7  -6   2    9.48   13.16
   7  -6   1   -3.25    3.31
   7  -6   0    0.76    3.74
   7  -6  -1   -5.04    5.63
   7  -6  -2    2.22    9.64
   7  -6  -3   -3.58    5.93
   7  -6  -4    5.34    9.48
   7  -6  -5    8.12    8.22
   7  -6  -6   -2.49    2.98
   7  -6  -7    0.23    5.57
   7  -6  -8    6.43    5.34
  -6   6 -12   -0.30    3.18
  -6   6 -11    8.52    7.42
  -6   6 -10   -1.19    4.67
  -6   6  -9    1.69    3.98
  -6   6  -8   19.72   15.11
  -6   6  -7   -3.91    6.73
   6  -6   6    6.13    9.38
   6  -6   5   -1.86    7.22
   6  -6   4   -5.90    6.66
   6  -6   3   -3.58    6.89
   6  -6   2    1.03    2.72
   6  -6   1    1.03    3.51
   6  -6   0  -27.94   14.28
   6  -6  -1   -7.69    9.68
   6  -6  -2   -0.70    4.41
   6  -6  -3   17.83   15.44
   6  -6  -4   -1.52    5.07
   6  -6  -5   -2.52    3.08
   6  -6  -6   12.33   10.97
   6  -6  -7    2.45    4.31
   6  -6  -8    7.56    7.59
   6  -6  -9    9.74    4.04
   6  -6 -10   -3.58    7.59
   6  -6 -11   -1.16    6.96
   6  -6 -12    2.19    4.67
   6  -6 -13   -6.83    8.75
   6  -6 -14   -0.93    5.57
   6  -6 -15    3.38    4.21
   6  -6 -16    5.00    5.73
  -5   6 -15    1.06    1.19
  -5   6 -14   -6.50    4.61
  -5   6 -13    0.89    3.45
  -5   6 -12    2.02    4.54
  -5   6 -11    2.12    6.50
  -5   6 -10    0.73    4.71
  -5   6  -9    1.46    2.09
  -5   6  -8   -0.03    2.22
  -5   6  -7    1.29    3.71
   5  -6   6   -0.86    3.02
  -5   6  -6    0.36    3.74
   5  -6   5   -4.24    3.58
   5  -6   4   -2.58    3.91
   5  -6   3   -2.75   10.70
   5  -6   2   21.24   12.89
   5  -6   1    4.01    6.10
   5  -6   0    4.24    5.77
   5  -6  -1    3.02    2.65
   5  -6  -2    2.45    0.36
   5  -6  -3    2.32    4.47
   5  -6  -4   -0.60    1.69
   5  -6  -5    8.12    8.82
   5  -6  -6   -1.96    2.58
   5  -6  -7    0.93    6.10
   5  -6  -8   -4.34    7.66
   5  -6  -9   -4.90    7.72
   5  -6 -10   -0.83    3.55
   5  -6 -11   -5.27    8.85
   5  -6 -12    3.38    5.17
   5  -6 -13   -5.43   10.54
   5  -6 -14    8.75    9.88
   5  -6 -15   -1.59    1.52
   5  -6 -16    1.89    5.77
   5  -6 -17   -1.42    4.04
   5  -6 -18   -0.76    7.89
   5  -6 -19    4.01    8.19
  -4   6 -17    1.76    3.48
  -4   6 -16    8.62    8.82
  -4   6 -15    4.77    5.57
  -4   6 -14    5.20    6.26
  -4   6 -13    0.36    1.76
  -4   6 -12   12.56    8.85
  -4   6 -11    1.13    1.36
  -4   6 -10    0.23    2.52
  -4   6 -10   -2.19    6.83
  -4   6  -9    0.70    4.54
  -4   6  -9    2.25    3.74
  -4   6  -8    2.52    2.72
  -4   6  -7   -3.55    5.37
   4  -6   6    2.62    7.95
  -4   6  -6    6.03    4.54
   4  -6   5   -2.15    3.48
  -4   6  -5    8.38    7.75
   4  -6   4    0.63    3.91
   4  -6   3    8.09    6.59
   4  -6   2    6.73    4.81
   4  -6   1    2.32    4.97
   4  -6   0   -2.58    3.51
   4  -6  -1   17.63    7.66
   4  -6  -2    2.55    4.77
   4  -6  -3   11.73    8.38
   4  -6  -4   -2.02    2.25
   4  -6  -5   -4.08    2.52
   4  -6  -6   10.07    8.55
   4  -6  -7    3.58    8.28
   4  -6  -8   -5.60    9.91
   4  -6  -9   -2.92    5.34
   4  -6 -10    0.96    3.45
   4  -6 -11   12.20    8.58
   4  -6 -12    0.96    4.24
   4  -6 -13   11.30    8.05
   4  -6 -14    5.27    9.41
   4  -6 -15    9.58    7.39
   4  -6 -16    7.03    2.68
   4  -6 -17  -28.60   13.45
   4  -6 -18    3.28    6.96
   4  -6 -19    7.36    7.62
   4  -6 -20   -2.32    9.08
   4  -6 -21   -2.98    6.06
   4  -6 -22   -7.22    6.76
  -3   6 -19   -2.78    7.99
  -3   6 -18    4.64    2.05
  -3   6 -17    0.07    3.71
  -3   6 -16    0.80    2.19
  -3   6 -15   -2.75    4.21
  -3   6 -14    0.89    5.40
  -3   6 -13    1.26    2.02
  -3   6 -12    5.73    5.90
  -3   6 -12    1.52    4.57
  -3   6 -11    0.89    1.39
  -3   6 -11    7.89    7.89
  -3   6 -10    0.33    6.20
  -3   6 -10   -1.92    1.72
  -3   6  -9    3.18    4.84
  -3   6  -9    5.40    4.74
  -3   6  -8    9.48    6.59
  -3   6  -8    0.36    3.94
  -3   6  -7    6.36    5.90
  -3   6  -7   -1.92    3.74
   3  -6   6    0.50    7.42
  -3   6  -6   -2.35    5.83
   3  -6   5   -3.98    5.47
  -3   6  -5    8.75    6.40
   3  -6   4   -0.03    2.29
   3  -6   3   -2.15    3.61
   3  -6   2    1.49    6.36
   3  -6   1    6.03    8.35
   3  -6   0   -9.08    8.15
   3  -6  -1    3.65    1.86
   3  -6  -2   -0.80    4.74
   3  -6  -3    5.07    7.36
   3  -6  -4   -0.83    7.56
   3  -6  -5    2.85    1.92
   3  -6  -6   -2.52    0.66
   3  -6  -7    3.71    2.25
   3  -6  -8   -0.30    2.85
   3  -6  -9    9.68    7.42
   3  -6 -10    5.27    7.52
   3  -6 -11    0.27    6.53
   3  -6 -12   13.62    9.15
   3  -6 -13    1.33    3.21
   3  -6 -14    0.70    2.29
   3  -6 -15    4.81    7.46
   3  -6 -16    3.94    7.85
   3  -6 -17   -0.46    1.49
   3  -6 -18   37.38   14.88
   3  -6 -19   11.37    8.88
   3  -6 -20    8.12    8.02
   3  -6 -21   11.83    9.48
   3  -6 -22   -2.58    2.32
   3  -6 -23   -2.68    6.96
  -2   6 -21    6.73    5.97
  -2   6 -20   -0.07    7.36
  -2   6 -19   12.82   10.24
  -2   6 -18   11.76   12.20
  -2   6 -17    3.21    5.60
  -2   6 -16    3.45   21.31
  -2   6 -15    3.08    6.59
  -2   6 -15   -2.22    4.94
  -2   6 -14    0.73    2.09
  -2   6 -14    5.57    5.60
  -2   6 -13    4.01    4.44
  -2   6 -13    5.90    6.63
  -2   6 -12   -0.73    3.68
  -2   6 -12    0.07    4.44
  -2   6 -11   -4.44    3.55
  -2   6 -11   -2.02    1.86
  -2   6 -10   -0.30    3.05
  -2   6 -10   -4.90    6.63
  -2   6  -9    0.27    1.66
  -2   6  -9   -2.58    6.56
  -2   6  -8    6.93    6.89
  -2   6  -8    1.19    2.55
   2  -6   7   -0.80    4.21
  -2   6  -7   -0.23    3.74
  -2   6  -7    0.17    2.88
   2  -6   6   -2.92    7.62
  -2   6  -6    3.68    4.47
  -2   6  -6    4.44    5.83
   2  -6   5    1.72    2.82
  -2   6  -5    2.72    4.18
  -2   6  -5    9.41    8.12
   2  -6   4   15.61   10.47
   2  -6   3    8.15    9.25
   2  -6   2    3.94    5.90
   2  -6   1   -5.04    7.06
   2  -6   0   13.85    8.98
   2  -6  -1   -1.23    5.00
   2  -6  -2   -2.35    4.14
   2  -6  -3    9.71    6.63
   2  -6  -4    1.33    7.06
   2  -6  -5   12.56    9.38
   2  -6  -6   10.87    8.72
   2  -6  -7   -2.98    5.83
   2  -6  -8    1.42    3.02
   2  -6  -9    9.58    5.93
   2  -6 -10   10.74    7.09
   2  -6 -11   -0.80    3.74
   2  -6 -12    7.22    9.11
   2  -6 -13    2.65    4.01
   2  -6 -14    9.48   12.20
   2  -6 -15    2.62    6.03
   2  -6 -16    4.01    5.77
   2  -6 -17   -2.49    4.74
   2  -6 -18    8.91    8.12
   2  -6 -19   -2.52    7.06
   2  -6 -20    7.56    4.94
   2  -6 -21    3.12    3.45
   2  -6 -22   -2.49    3.25
   2  -6 -23   16.74   11.80
   2  -6 -24    3.71    6.13
  -1   6 -23   -0.27    6.16
  -1   6 -22    1.89    3.08
  -1   6 -21  -11.40    8.55
  -1   6 -20   -0.96    4.84
  -1   6 -19   -0.10    1.86
  -1   6 -18    0.66    1.52
  -1   6 -17    3.31    5.27
  -1   6 -16    8.98    8.42
  -1   6 -15    8.25    9.01
  -1   6 -14    6.26    8.12
  -1   6 -14    3.38    5.63
  -1   6 -13    2.39    4.34
  -1   6 -13    1.13    4.11
  -1   6 -12    7.79    4.94
  -1   6 -12   14.68    7.39
   1  -6  11    5.17    5.97
  -1   6 -11    0.50    4.08
  -1   6 -11    6.03    7.19
   1  -6  10    0.83    2.49
  -1   6 -10    1.96    5.50
  -1   6 -10   -7.32    8.32
  -1   6  -9    8.19    6.36
  -1   6  -9    7.75    5.97
   1  -6   8   -2.68    5.43
  -1   6  -8   -1.72    2.72
  -1   6  -8   -0.23    3.65
   1  -6   7   16.04    9.61
  -1   6  -7   11.53    8.42
  -1   6  -7    6.00    5.83
   1  -6   6   -5.93    7.59
  -1   6  -6    3.12    4.37
  -1   6  -6    0.86    4.37
   1  -6   5    8.65    7.16
  -1   6  -5    9.54    7.03
   1  -6   4    5.77    5.60
  -1   6  -4   72.01   24.22
   1  -6   3   21.94   10.41
  -1   6  -3   13.85    7.22
  -1   6  -2    5.67    4.18
   1  -6   2   11.20    9.71
   1  -6   1   -1.42    4.84
  -1   6  -1    3.91    4.14
   1  -6   0   11.93    9.81
   1  -6  -1   -3.25    0.89
   1  -6  -2   -4.90    5.14
   1  -6  -3   -1.82    1.69
   1  -6  -4    1.39    5.90
   1  -6  -5    2.95    2.12
   1  -6  -6    4.44    6.36
   1  -6  -7    6.10    8.55
   1  -6  -8   11.00    8.19
   1  -6  -9    0.93    3.94
   1  -6 -10    4.61    2.58
   1  -6 -11    1.99    2.52
   1  -6 -12    0.99    6.56
   1  -6 -13   -0.17    5.43
   1  -6 -14   -6.59    6.46
   1  -6 -15   -1.89    1.59
   1  -6 -16    1.72    1.66
   1  -6 -17   -4.67    8.09
   1  -6 -18  -14.45    8.85
   1  -6 -19   -0.20    2.75
   1  -6 -20   12.39    9.05
   1  -6 -21    3.41    2.19
   1  -6 -22    3.84    4.04
   1  -6 -23    0.13    2.22
   1  -6 -24    0.10    1.36
   1  -6 -25   -8.68    6.86
   0   6 -24   -1.69    3.48
   0   6 -23    4.41    4.47
   0   6 -22   -2.05    6.40
   0   6 -21    5.04    6.79
   0   6 -20    6.79    8.78
   0   6 -19   -5.24    2.98
   0   6 -18    4.71    4.87
   0   6 -17   -0.53    2.42
   0   6 -16    1.06    3.81
   0   6 -15   12.89    9.38
   0   6 -14    0.89    4.97
   0   6 -13   26.91   13.55
   0  -6  13   16.44   12.16
   0  -6  12   -2.29    1.99
   0   6 -12    0.86    4.08
   0   6 -12   -1.72    2.88
   0  -6  11   11.73    5.80
   0   6 -11   12.33    7.36
   0   6 -11   10.54    8.12
   0  -6  10    8.95    4.14
   0  -6  10   10.01    8.02
   0   6 -10    3.41    5.27
   0   6 -10    6.30    5.93
   0  -6   9   -2.05    8.85
   0  -6   9   -2.15    4.41
   0   6  -9   -1.76    2.92
   0   6  -9    6.66    6.23
   0  -6   8   -1.76    4.04
   0  -6   8   -0.13    4.77
   0   6  -8    0.43    5.57
   0   6  -8    0.43    2.68
   0  -6   7   18.13    9.41
   0   6  -7   25.58   10.77
   0   6  -7   18.86    9.54
   0  -6   6   -0.43    2.68
   0   6  -6   -0.03    0.30
   0   6  -5   11.80    5.63
   0  -6   5   11.86    6.23
   0   6  -4   -0.83    2.82
   0  -6   4    2.55    4.14
   0  -6   3    7.89    6.20
   0   6  -3   15.34    9.78
   0  -6   2    2.32    7.09
   0   6  -2   -1.89    5.14
   0  -6   1   -5.14    5.87
   0   6  -1    0.86    4.14
   0  -6   0   74.73   19.09
   0   6   0   92.03   21.21
   0  -6  -1    0.66    5.40
   0   6   1    5.43    8.82
   0  -6  -2   12.23    8.05
   0   6   2    9.71    3.48
   0  -6  -3    3.81    5.87
   0   6   3   11.40    8.38
   0  -6  -4    6.10    5.70
   0   6   4    5.30    6.16
   0  -6  -5    4.04    1.23
   0  -6  -6    3.51    3.12
   0  -6  -7   19.29    9.28
   0  -6  -8   -2.82    4.08
   0  -6  -9   -3.05    3.94
   0  -6 -10    9.78    5.83
   0  -6 -11   15.24    9.05
   0  -6 -12    3.28    5.20
   0  -6 -13   17.23    8.75
   0  -6 -14    1.59    1.82
   0  -6 -15    9.94    7.59
   0  -6 -16    1.39    2.68
   0  -6 -17    0.63    6.36
   0  -6 -18   -3.41    5.34
   0  -6 -19    1.66    5.97
   0  -6 -20   -5.73    5.83
   0  -6 -21    0.07    2.75
   0  -6 -22    1.39    2.55
   0  -6 -23   -0.76    5.17
   0  -6 -24   -2.55    4.18
   0  -6 -25    7.82    8.28
   0  -6 -26    3.78    3.15
   1   6 -25   -1.89    5.57
   1   6 -24  -14.55    9.68
   1   6 -23   -3.05    1.16
   1   6 -22    5.60    6.69
   1   6 -21   -1.26    3.78
   1   6 -20    3.55    5.50
   1   6 -19   -2.58    5.47
   1   6 -18   -4.14    4.77
   1   6 -17    1.03    4.54
   1   6 -16   -2.19    5.80
   1   6 -15    7.36    6.00
  -1  -6  15    4.64    5.90
   1   6 -14    1.96    6.10
  -1  -6  14    2.19    6.40
  -1  -6  13   -2.35    7.26
   1   6 -13   -0.70    2.68
  -1  -6  12   -3.88    9.64
   1   6 -12    4.77    5.34
  -1  -6  11    1.69    0.96
   1   6 -11   -3.58    2.22
  -1  -6  10   13.19   10.67
   1   6 -10    0.03    1.33
   1   6 -10    1.29    0.56
  -1  -6   9    1.13    7.32
   1   6  -9    1.36    3.61
   1   6  -9    2.78    3.78
  -1  -6   8    8.35    7.06
   1   6  -8    4.31    8.22
   1   6  -8   10.44    7.56
  -1  -6   7   -1.42    2.72
   1   6  -7    0.33    3.84
  -1  -6   6    4.41    6.46
   1   6  -6    4.08    4.64
   1   6  -5   -0.43    3.05
   1   6  -4    9.84    9.11
   1   6  -3    1.19    7.12
   1   6  -2    2.35    2.22
   1   6  -1    2.72    6.40
   1   6   0    2.92    2.45
  -1  -6  -1    3.45    4.47
   1   6   1   -3.28    5.20
  -1  -6  -2    8.52    6.96
   1   6   2   13.95    8.78
  -1  -6  -3   19.19   10.11
   1   6   3   12.36    4.87
  -1  -6  -4    0.27    3.35
   1   6   4   -6.83    5.83
  -1  -6  -5    5.70    6.66
   1   6   5    2.02    4.61
  -1  -6  -6   -3.15    1.92
   1   6   6    5.80    6.23
  -1  -6  -7    9.05    3.41
   1   6   7   19.85   12.03
   1   6   8   -0.80    2.72
  -1  -6  -8    4.74    4.51
   1   6   9    9.25    6.96
  -1  -6  -9    7.66    5.04
   1   6  10   -6.10    7.32
  -1  -6 -10   -3.05    5.27
   1   6  11    0.20    3.61
  -1  -6 -11    4.51    5.07
  -1  -6 -12    6.83    5.63
   1   6  12    8.35    6.53
  -1  -6 -13    4.11    6.83
   1   6  13    2.68    2.72
  -1  -6 -14   -0.73    2.22
   1   6  14    4.24    2.58
  -1  -6 -15   -0.43    1.76
   1   6  15   -0.23    2.58
  -1  -6 -16    1.26    0.66
   1   6  16    3.25    6.46
  -1  -6 -17    6.13    4.84
   1   6  17   -0.83   13.36
  -1  -6 -18    2.68    2.62
   1   6  18    6.79   10.21
  -1  -6 -19    4.44    3.02
   1   6  19    0.66    1.26
  -1  -6 -20   -0.76    1.26
   1   6  20    1.66    6.16
  -1  -6 -21    2.09    4.27
   1   6  21   -3.71    8.91
  -1  -6 -22    4.44    6.50
   1   6  22    6.86   10.51
  -1  -6 -23    2.58    2.22
  -1  -6 -24    0.50    5.67
  -1  -6 -25    5.40    5.24
  -1  -6 -26   -2.25    6.00
   2   6 -26    0.53    8.32
   2   6 -25    4.67    6.76
   2   6 -24    2.82    5.00
   2   6 -23   -2.49    6.56
   2   6 -22    4.34    2.52
   2   6 -21    3.31    3.91
   2   6 -20   13.19   10.64
   2   6 -20   13.26    8.02
   2   6 -19   -0.10    2.78
   2   6 -19    1.39    2.78
   2   6 -18   -2.78    5.53
   2   6 -18    2.05    2.98
  -2  -6  17   -0.23    3.58
   2   6 -17   -2.22    5.34
   2   6 -16    0.23    3.45
  -2  -6  16    3.74    4.61
   2   6 -16   -1.49    2.58
  -2  -6  15    4.24    3.88
   2   6 -15    1.86    2.72
   2   6 -15    3.68    4.77
  -2  -6  14    5.37    7.69
   2   6 -14    2.15    1.49
   2   6 -14    1.82    1.92
  -2  -6  13    7.22    5.87
   2   6 -13    3.02    3.55
   2   6 -13    8.22    6.89
  -2  -6  12    4.44    4.21
   2   6 -12    4.14    4.94
   2   6 -12   -0.96    4.94
  -2  -6  11    1.03    8.88
   2   6 -11    0.00    3.31
   2   6 -11   -3.45    5.20
  -2  -6  10   25.29   13.39
   2   6 -10   10.97    6.00
   2   6 -10   18.72    9.41
  -2  -6   9   17.93   11.57
  -2  -6   8   -0.17    6.50
  -2  -6   7   -2.19    3.18
  -2  -6   6   11.57    8.35
   2   6  -6   12.10    7.36
  -2  -6   5   21.67   12.56
   2   6  -5   10.54    6.26
  -2  -6   4    7.99    7.62
   2   6  -4   -4.14    2.49
  -2  -6   3    7.12    6.00
   2   6  -3    4.24    6.03
   2   6  -2    1.79    6.59
   2   6  -1    0.20    6.00
   2   6   0   15.64    8.58
   2   6   1   -5.80    5.43
   2   6   2    2.45    6.23
   2   6   3    6.03    4.18
   2   6   4    6.36    6.69
   2   6   5    6.76    7.49
   2   6   6   -3.48    4.18
   2   6   7    0.89    3.78
   2   6   8    0.66    1.62
   2   6   9   -5.14    2.49
   2   6  10    6.20    7.36
   2   6  11  -20.18   10.47
   2   6  12   -3.55    3.51
   2   6  13   -1.46    1.59
   2   6  14   16.60    9.74
   2   6  15   -2.49    6.20
  -2  -6 -16    0.56    3.51
   2   6  16    7.32    7.42
  -2  -6 -17   -1.13    4.14
   2   6  17    2.19    5.53
  -2  -6 -18    6.43    8.65
   2   6  18    2.55    4.11
  -2  -6 -19   -2.02    1.33
   2   6  19    4.14    3.74
  -2  -6 -20    0.00    4.14
   2   6  20    3.02    7.66
  -2  -6 -21    6.59    3.15
  -2  -6 -22   -1.03    2.15
   2   6  23   12.00   10.47
   3   6 -24   -3.98    4.27
   3   6 -23    6.16    5.30
   3   6 -22    0.56    2.19
   3   6 -21    3.65    3.05
   3   6 -21    0.07    2.92
   3   6 -20   -1.09    1.49
   3   6 -20    5.34    4.51
   3   6 -19   -1.59    1.86
   3   6 -19    0.93    2.05
   3   6 -18    2.35    2.98
   3   6 -18    2.09    3.58
   3   6 -17    0.63    3.12
   3   6 -17    3.94    4.18
  -3  -6  16    9.18    9.78
   3   6 -16    2.09    2.32
   3   6 -16   20.58   12.10
  -3  -6  15    6.83    9.84
   3   6 -15    0.13    1.03
   3   6 -15   -1.23    3.41
  -3  -6  14   10.97    6.99
   3   6 -14    3.21    2.75
   3   6 -14    3.61    5.70
  -3  -6  13    2.15    7.03
   3   6 -13    0.60    3.88
   3   6 -13    4.57    7.16
  -3  -6  12    9.54   12.49
   3   6 -12    7.85    5.17
  -3  -6  11    4.51    6.63
   3   6 -11    3.45    5.04
  -3  -6  10   -3.15    6.40
   3   6 -10   -2.82    2.39
  -3  -6   9   11.17    8.72
  -3  -6   8    0.13    6.63
  -3  -6   7   14.08   10.60
  -3  -6   6   -6.83    6.93
  -3  -6   5    0.46    4.90
  -3  -6   4    8.25    6.96
  -3  -6   3    3.91    4.61
  -3  -6   2   -2.82    1.79
   3   6  -2   31.28   14.35
  -3  -6   1    6.20    5.97
   3   6  -1    6.83    5.43
  -3  -6   0   -3.38    1.66
   3   6   0    1.69    3.25
  -3  -6  -1    2.92    5.47
   3   6   1   -1.03    1.69
   3   6   2   -0.30    1.42
   3   6   3   13.85    9.64
   3   6   4    0.66    3.41
   3   6   5    3.81    7.95
   3   6   6    6.79    7.42
   3   6   7    1.19    5.24
   3   6   8    9.11    7.92
   3   6   9    2.32    0.60
   3   6  10    3.84    5.80
   3   6  11    0.99    4.74
   3   6  12   -6.50    6.00
   3   6  13    2.49    3.74
   3   6  14   -0.83    3.74
   3   6  15   -6.46    9.97
   3   6  16    6.76    7.16
   3   6  17   -1.72    5.50
   3   6  18    8.09   10.47
   3   6  19    0.53    3.84
   3   6  20    3.84    2.55
   3   6  21   -4.74   11.57
   3   6  22   -3.61    4.51
   3   6  23    5.87    3.81
   4   6 -23   -0.23    1.36
   4   6 -22    5.10    5.60
   4   6 -21    2.32    4.41
   4   6 -20    3.15    5.24
   4   6 -19    1.99    3.15
   4   6 -18   -2.02    3.94
   4   6 -17   -0.93    3.02
   4   6 -16    1.16    2.12
  -4  -6  15    1.26    6.73
   4   6 -15   12.06    8.72
  -4  -6  14    2.12    5.04
   4   6 -14    2.35    3.71
  -4  -6  13   -8.95    8.12
   4   6 -13    1.76    2.85
  -4  -6  12    0.70    3.74
   4   6 -12    2.82    4.08
  -4  -6  11   29.06   14.88
   4   6 -11    2.68    1.56
  -4  -6  10   -5.40    6.30
   4   6 -10   -3.35    5.47
  -4  -6   9    8.32   11.17
  -4  -6   8    9.68    6.63
  -4  -6   7    4.01    6.73
  -4  -6   6    5.07    7.69
  -4  -6   5   -0.89    5.73
  -4  -6   4    1.69    8.38
  -4  -6   3    2.78    6.50
  -4  -6   2   -0.86    6.20
  -4  -6   1   20.51   11.86
  -4  -6   0   -1.36    4.31
  -4  -6  -1   -4.34    6.89
  -4  -6  -2    3.74    5.83
  -4  -6  -3   29.16   12.76
  -4  -6  -4   -1.86    4.37
  -4  -6  -5   -4.27    5.63
  -4  -6  -6   -2.29    5.47
  -4  -6  -7    3.41    1.69
   4   6   8    3.02    6.40
   4   6   9    8.55    5.57
   4   6  10    3.68    6.10
   4   6  11   -0.20    3.41
   4   6  12    1.99    3.94
   4   6  13    0.80    3.31
   4   6  14    4.51    5.10
   4   6  15    3.55    7.06
   4   6  16    4.94    6.00
   4   6  17   -0.86    5.67
   4   6  18   -4.31    9.35
   4   6  19   -2.29    6.86
   5   6 -21    4.18    5.67
   5   6 -20   -0.86    2.58
   5   6 -19    2.19    2.35
   5   6 -18   -2.98    4.21
   5   6 -17   -3.78    4.54
   5   6 -16   -1.79    5.93
   5   6 -15   -0.60    1.89
   5   6 -14    3.78    2.65
  -5  -6  13   -3.55    7.49
   5   6 -13   -0.89    1.06
  -5  -6  12    6.10   10.17
   5   6 -12   -3.65    6.00
  -5  -6  11    0.30    6.63
   5   6 -11    5.27    4.94
  -5  -6  10   -3.05    4.97
   5   6 -10    0.66    2.72
  -5  -6   9    4.57    7.85
  -5  -6   8    6.69    9.11
  -5  -6   7   -2.32    2.55
  -5  -6   6    1.56    1.72
  -5  -6   5   -6.63    8.98
  -5  -6   4   -2.75    5.07
  -5  -6   3   -4.08    4.97
  -5  -6   2   -0.63    2.09
  -5  -6   1    3.71    7.66
  -5  -6   0    2.35    3.55
  -5  -6  -1   -0.46    5.47
  -5  -6  -2    7.22   10.44
  -5  -6  -3    1.96    6.76
  -5  -6  -4    8.15   10.27
  -5  -6  -5   -5.53    9.05
  -5  -6  -6    2.68    3.02
  -5  -6  -7   -2.68    4.74
  -5  -6  -8   -5.34    6.69
  -5  -6  -9   -3.31    5.97
  -5  -6 -10    4.14    4.47
  -5  -6 -11   -4.41    3.84
  -5  -6 -12    6.93    9.11
  -5  -6 -13    3.45    7.39
  -5  -6 -14   -1.06    3.31
  -5  -6 -15   -1.89    3.81
   5   6  15    3.38   10.01
  -5  -6 -16    0.76    1.09
  -5  -6 -17    2.15    2.85
   6   6 -19   -1.96    5.14
   6   6 -18    9.64    6.96
   6   6 -17    0.93    2.55
   6   6 -16    0.63    0.86
   6   6 -15   -0.89    1.59
   6   6 -14   -0.60    1.59
   6   6 -13   -4.87    5.90
   6   6 -12    2.49    4.11
  -6  -6  11    4.97    4.97
   6   6 -11    5.10    5.10
  -6  -6  10   -3.08    2.09
  -6  -6   9    1.23    2.25
  -6  -6   8   -3.88    3.68
  -6  -6   7    1.56    4.14
  -6  -6   6   15.28   11.37
  -6  -6   5    0.43    5.07
  -6  -6   4    2.35    6.20
  -6  -6   3    9.28    7.82
  -6  -6   2    1.69    3.08
  -6  -6   1   -0.70    6.43
  -6  -6   0    3.28    5.60
  -6  -6  -1    1.29    3.05
  -6  -6  -2   -4.71    7.62
  -6  -6  -3    3.12    7.19
  -6  -6  -4   24.32   13.19
  -6  -6  -5   -1.23    6.69
  -6  -6  -6    0.89    6.06
  -6  -6  -7   -2.68    5.10
  -6  -6  -8    2.35    6.73
  -6  -6  -9    3.28    8.02
  -6  -6 -10    3.74    6.10
  -6  -6 -11    1.49    2.32
  -6  -6 -12   49.97   26.35
   7   6 -15   -2.65    4.08
   7   6 -14    1.69    5.07
   7   6 -13   -2.82    2.29
   7   6 -12   -1.19    0.50
  -7  -6   7    0.43    2.85
  -7  -6   6   -3.74    3.74
  -7  -6   5   -2.58    6.06
  -7  -6   4   -3.84    6.16
  -7  -6   3    2.92    7.85
  -7  -6   2   -6.69    7.85
  -7  -6   1    1.92    4.81
  -7  -6   0    2.72    5.67
  -7  -6  -1   -2.22    4.18
  -7  -6  -2   -0.36    4.71
  -7  -6  -3   10.07    8.15
   5  -7   8    7.06    8.42
   5  -7   7   -4.74    7.66
   5  -7   6    7.95    8.68
   5  -7   5   -7.82   11.60
   5  -7   4    2.49    2.72
   5  -7   3    6.23    6.79
   5  -7   2   -2.65    3.48
   5  -7   1   -2.35    7.06
   5  -7   0    0.07    6.26
   5  -7  -1   -7.32    6.76
   5  -7  -2   -5.57    1.16
   5  -7  -3    5.40    8.15
   5  -7  -4   -5.50    6.63
   5  -7  -5   -3.84    4.77
   5  -7  -6   -3.55    6.40
   5  -7  -7   -6.33    6.10
   5  -7  -8    5.30   10.04
   5  -7  -9    6.66   12.49
   5  -7 -10   -0.50    4.47
   4  -7  11    3.12    8.19
   4  -7  10    2.02   10.51
   4  -7   9   -1.72    4.90
  -4   7  -9    2.02    7.46
   4  -7   8   10.11    8.15
  -4   7  -8    0.73    2.22
   4  -7   7   -2.65    9.44
  -4   7  -7   -0.43    5.37
   4  -7   6    0.23    2.82
  -4   7  -6   -3.38    1.49
   4  -7   5    6.73   10.70
   4  -7   4   -1.96    5.24
   4  -7   3    0.46    0.53
   4  -7   2   -4.37    6.66
   4  -7   1    3.98    8.85
   4  -7   0   12.33   13.36
   4  -7  -1    6.36    7.59
   4  -7  -2   -6.50    6.59
   4  -7  -3    8.58    8.95
   4  -7  -4    2.19    5.63
   4  -7  -5   -5.73    9.05
   4  -7  -6    3.45    3.45
   4  -7  -7    3.02    5.17
   4  -7  -8   -1.96    7.72
   4  -7  -9    5.83    6.69
   4  -7 -10   10.80   10.54
   4  -7 -11   -1.66    6.46
   4  -7 -12    9.94   12.63
   4  -7 -13    3.74    2.88
   4  -7 -14    1.26    4.51
   4  -7 -15   -3.81    6.36
  -3   7 -12    4.81    5.80
   3  -7  11    3.78   10.57
  -3   7 -11   -3.65    4.97
  -3   7 -11    4.84    4.74
   3  -7  10   -8.35   10.94
  -3   7 -10    1.09    5.17
  -3   7 -10    3.12    7.72
   3  -7   9    1.29    7.56
  -3   7  -9   -0.07    3.25
  -3   7  -9    2.78    5.20
   3  -7   8   10.27    7.52
  -3   7  -8   -9.05    7.06
   3  -7   7    5.04    4.84
  -3   7  -7   -3.02    5.24
   3  -7   6   13.72   11.30
  -3   7  -6   -7.56    6.63
   3  -7   5   -0.40    2.09
  -3   7  -5   -1.09    7.49
   3  -7   4    5.80   10.94
  -3   7  -4  -11.70    8.48
   3  -7   3   -1.62    8.58
   3  -7   2   -2.32    7.09
   3  -7   1   -3.55    7.72
   3  -7   0   -2.02    2.68
   3  -7  -1   17.20   12.96
   3  -7  -2    2.98    1.82
   3  -7  -3    1.19    2.95
   3  -7  -4    8.25    8.09
   3  -7  -5    7.72    6.46
   3  -7  -6   -5.17    7.82
   3  -7  -7    1.96    5.50
   3  -7  -8   -2.92    8.19
   3  -7  -9   12.43    8.68
   3  -7 -10    7.19   11.53
   3  -7 -11    1.92    6.13
   3  -7 -12   -3.08    3.38
   3  -7 -13   -6.86   10.97
   3  -7 -14   10.01    9.48
   3  -7 -15   -3.48    1.86
   3  -7 -16   -1.59    6.26
   3  -7 -17    1.46    5.53
   3  -7 -18   -1.76    3.08
  -2   7 -14   -5.60    7.32
  -2   7 -13    0.86    0.63
  -2   7 -13    4.90    7.26
   2  -7  12   -1.03    5.00
  -2   7 -12   -0.46    2.29
  -2   7 -12    1.03    1.49
   2  -7  11   -0.63    5.93
  -2   7 -11    0.23    3.35
  -2   7 -11    0.07    3.28
   2  -7  10   -1.06    5.37
  -2   7 -10    0.83    3.51
  -2   7 -10    4.08    4.54
   2  -7   9    6.76    8.19
  -2   7  -9   13.06    9.01
  -2   7  -9    3.38    4.31
   2  -7   8    0.96    7.09
  -2   7  -8    9.05    9.31
   2  -7   7   -0.56    1.09
  -2   7  -7    6.13    7.16
   2  -7   6   17.83   11.63
  -2   7  -6   -5.00    6.43
   2  -7   5   11.00   10.21
  -2   7  -5    6.30    2.95
  -2   7  -4   19.06   10.27
   2  -7   4   12.92    9.18
  -2   7  -3    9.11    6.30
   2  -7   3    3.74    1.66
   2  -7   2   -6.69    7.09
  -2   7  -2    3.98    8.25
   2  -7   1   -1.82    5.77
  -2   7  -1    3.84    5.43
   2  -7   0    3.51    6.73
   2  -7  -1    1.03    6.56
   2  -7  -2   -4.37    4.51
   2  -7  -3   -2.09    2.88
   2  -7  -4    3.41    6.10
   2  -7  -5    3.28    5.47
   2  -7  -6    3.25    4.21
   2  -7  -7   -0.43    1.56
   2  -7  -8    7.85    9.35
   2  -7  -9    1.96    4.61
   2  -7 -10   13.72   10.41
   2  -7 -11    1.69    2.72
   2  -7 -12    3.31    6.40
   2  -7 -13   -6.20    6.86
   2  -7 -14    0.99    6.66
   2  -7 -15    5.90    9.01
   2  -7 -16   -2.68    7.75
   2  -7 -17   -8.65    8.91
   2  -7 -18   -0.43    5.77
   2  -7 -19   -4.18    7.75
   2  -7 -20    4.37    3.48
  -1   7 -16   -0.66    4.77
  -1   7 -15    2.82    4.18
  -1   7 -14   -0.89    2.49
  -1   7 -13    0.80    5.34
  -1   7 -13    2.55    5.30
  -1   7 -12    4.71    6.53
  -1   7 -12   -5.87    6.76
  -1   7 -11   -0.03    4.94
  -1   7 -11   -4.64    7.09
  -1   7 -10   -0.36    4.27
  -1   7 -10   -2.32    1.26
  -1   7  -9    2.42    4.04
  -1   7  -8   -0.66    3.18
  -1   7  -7    6.23    8.42
  -1   7  -6    1.86    4.57
  -1   7  -5   -4.54    9.54
  -1   7  -4    6.00    8.38
   1  -7   4   12.29   12.29
   1  -7   3    5.30    6.56
  -1   7  -3   -1.36    4.54
   1  -7   2   17.13   11.60
  -1   7  -2   22.70   11.93
   1  -7   1   -2.88    6.40
  -1   7  -1    4.37    2.15
   1  -7   0   -1.36    5.93
  -1   7   0   -4.81    8.05
   1  -7  -1   12.39   10.67
  -1   7   1   11.70    7.19
   1  -7  -2   14.18   10.37
  -1   7   2   12.59    7.59
   1  -7  -3   -2.12    6.59
  -1   7   3    1.26    9.18
   1  -7  -4   -3.35    3.78
  -1   7   4    2.72    7.82
   1  -7  -5   -3.48    1.86
   1  -7  -6    0.83    6.53
   1  -7  -7    2.55    4.24
   1  -7  -8   60.68   20.18
   1  -7  -9   -1.59    5.53
   1  -7 -10   -2.02    4.14
   1  -7 -11   -4.37    6.96
   1  -7 -12   11.00    8.48
   1  -7 -13   -4.57    7.36
   1  -7 -14    3.35    6.50
   1  -7 -15    1.36    5.70
   1  -7 -16   10.14   10.27
   1  -7 -17    4.24    4.64
   1  -7 -18    0.36    5.57
   1  -7 -19   -5.70    6.63
   1  -7 -20    7.36    9.38
   1  -7 -21   -3.58    4.67
   0   7 -18    4.64    3.55
   0   7 -17    5.43    5.07
   0   7 -16   -3.65    0.99
   0   7 -15    1.69    7.12
   0   7 -14   39.73   14.85
   0   7 -13   -0.76    1.46
   0   7 -12    1.16    3.48
   0   7 -11   -6.33    7.92
   0   7 -11   -2.15    3.45
   0  -7  10   11.00   11.33
   0   7 -10   19.42   11.23
   0  -7   9   -0.07    3.48
   0   7  -9    0.17    2.75
   0  -7   8    1.39    2.68
   0   7  -8    2.09    2.25
   0  -7   7   -2.05    5.04
   0   7  -7    4.71    6.10
   0   7  -6    7.16    8.65
   0   7  -5   -2.42    6.56
   0   7  -4    4.54    5.57
   0   7  -3    1.33    4.47
   0   7  -2    4.27    7.16
   0   7  -1    2.95    4.21
   0   7   0    1.59    1.96
   0   7   1   11.00   12.00
   0   7   2    0.96    2.05
   0   7   3   -2.25    7.49
   0   7   4    4.11    3.31
   0   7   5    1.46    4.84
   0   7   6   -6.96   10.01
   0   7   7    3.08    7.69
   0  -7  -8   -2.52    4.04
   0   7   8   10.14   10.74
   0  -7  -9   -1.03    5.80
   0   7   9   -4.87    5.07
   0  -7 -10    8.91    9.48
   0   7  10   11.23    7.39
   0   7  11   -7.19    6.03
   0  -7 -11    1.89    5.00
   0   7  12   -4.31    5.73
   0  -7 -12    1.86    3.08
   0   7  13    6.13    8.82
   0  -7 -13    5.67    8.38
   0  -7 -14   -0.89    2.29
   0  -7 -15   -3.31    6.69
   0  -7 -16   -0.53    5.43
   0  -7 -17    0.00    4.14
   0  -7 -18    1.52    5.14
   0  -7 -19   -0.99    1.56
   0  -7 -20   -5.77    5.57
   0  -7 -21    2.62    3.91
   1   7 -19    0.30    2.78
   1   7 -18    4.04    4.51
   1   7 -17   -1.92    3.02
   1   7 -16   -2.92    4.87
   1   7 -15   -2.85    4.71
   1   7 -14    0.40    3.08
  -1  -7  13    6.00    4.51
   1   7 -13    2.09    3.51
  -1  -7  12    4.21    7.72
  -1  -7  11    0.13    3.08
  -1  -7  10   -1.23    5.27
  -1  -7   9    5.77    7.42
   1   7  -9    1.42    3.94
  -1  -7   8    6.36    6.53
   1   7  -8    6.26    6.99
  -1  -7   7    5.10    7.89
   1   7  -7    1.39    4.87
  -1  -7   6   -1.96    4.84
   1   7  -6   -3.05    6.66
  -1  -7   5    2.55    6.93
   1   7  -5    3.88    6.23
   1   7  -4    0.20    6.26
   1   7  -3    0.07    6.66
   1   7  -2    9.61    7.06
   1   7  -1    1.52    2.98
   1   7   0    0.60    0.73
   1   7   1    6.63   11.10
   1   7   2    4.41    6.40
   1   7   3    3.55    5.80
   1   7   4   10.47    9.38
   1   7   5   -4.44    8.68
   1   7   6   -0.83    5.47
   1   7   7    9.25    8.68
   1   7   8    0.80    3.25
   1   7   9    1.49    6.33
   1   7  10   13.49   10.17
   1   7  11    2.98    2.68
   1   7  12   -3.15    2.55
   1   7  13   -2.55    9.15
   1   7  14   -3.68    4.04
   1   7  15   -1.76    5.04
   1   7  16   -8.62   10.97
   1   7  17    0.10    6.89
   1   7  18   -7.69    7.79
   1   7  19   -4.57    6.03
   1   7  20   -4.47    4.14
   1   7  21    0.13   10.44
   2   7 -20    1.72    4.81
   2   7 -19    1.42    8.42
   2   7 -18    1.09    4.24
   2   7 -17   -2.68    4.21
   2   7 -16    3.58    5.40
  -2  -7  15    4.64    2.19
   2   7 -15    3.31    4.54
  -2  -7  14   -1.09    5.53
  -2  -7  13   -1.62    5.17
  -2  -7  12    1.62    6.69
  -2  -7  11    5.37    9.61
  -2  -7  10    3.88    4.90
  -2  -7   9    5.17    5.77
  -2  -7   8   -2.45    6.46
  -2  -7   7   -5.00    6.96
  -2  -7   6   -0.10    0.99
  -2  -7   5   10.87    8.82
   2   7  -5    0.40    4.04
  -2  -7   4    4.97    8.75
   2   7  -4   -2.85    3.55
  -2  -7   3    0.60    6.23
   2   7  -3    4.84    2.62
  -2  -7   2   -5.70    7.95
   2   7  -2    0.76    4.71
   2   7  -1    5.53    6.86
   2   7   0   -5.77    5.14
   2   7   1   -8.68    7.26
   2   7   2    4.21    6.76
   2   7   3   -6.10    6.93
   2   7   4    3.15    6.43
   2   7   5   13.32    9.54
   2   7   6   -1.59    1.79
   2   7   7   15.01   14.61
   2   7   8    4.08    8.02
   2   7   9   10.21    7.75
   2   7  10   -5.93   10.17
   2   7  11    2.55    8.12
   2   7  12   -2.32    7.52
   2   7  13   -5.93    6.43
   2   7  14   -5.93    2.12
   2   7  15  -14.15   10.04
   2   7  16    5.14    7.72
   2   7  17   -4.24    7.75
   2   7  18    2.09    8.78
   2   7  19   -7.56    8.78
  -3  -7  16   -2.75    4.84
  -3  -7  15    3.51    3.21
  -3  -7  14    3.65    9.31
  -3  -7  13    2.55    5.17
  -3  -7  12    4.47    8.12
  -3  -7  11   15.08   12.36
  -3  -7  10   -0.43    9.11
  -3  -7   9    6.16   10.70
  -3  -7   8   -3.21    7.26
  -3  -7   7    7.32    5.00
  -3  -7   6   -1.56    7.56
  -3  -7   5   14.35   13.59
  -3  -7   4    6.56    8.98
  -3  -7   3    1.62    6.73
  -3  -7   2   -1.89    8.65
  -3  -7   1   -2.12    5.27
  -3  -7   0    3.98    9.97
   3   7   0   -2.32    2.32
  -3  -7  -1   11.00    8.15
   3   7   1   -0.20    4.97
  -3  -7  -2   -1.86    8.42
   3   7   2   -0.83    2.25
  -3  -7  -3    8.09    8.85
   3   7   3    5.63    4.44
   3   7   4   -0.60    3.48
   3   7   5   -3.74    4.84
   3   7   6    0.27    3.18
   3   7   7    5.17    8.12
   3   7   8    6.43    7.95
   3   7   9    3.48    5.43
   3   7  10    6.13    4.41
   3   7  11    0.93    4.71
   3   7  12   -2.22    7.69
   3   7  13    2.25    1.09
   3   7  14    2.65    8.95
   3   7  15   -1.03    5.97
   3   7  16   -2.15    3.31
   3   7  17   -4.67    9.68
  -4  -7  15    0.73    2.98
  -4  -7  14   -4.84    9.68
  -4  -7  13   -0.03    6.40
  -4  -7  12    1.82    3.28
  -4  -7  11    0.36    5.10
  -4  -7  10   -7.22    9.44
  -4  -7   9    0.20   10.87
  -4  -7   8   -5.93    9.48
  -4  -7   7    2.12    7.06
  -4  -7   6   -1.19    2.75
  -4  -7   5   -2.15    6.10
  -4  -7   4   -2.25    3.05
  -4  -7   3    2.55   13.39
  -4  -7   2   -9.58   10.84
  -4  -7   1   -0.17    4.97
  -4  -7   0    0.07    3.81
  -4  -7  -1   -6.30    7.42
  -4  -7  -2   -2.22    3.05
  -4  -7  -3    7.19    7.56
  -4  -7  -4   -8.95   10.21
  -4  -7  -5    4.18    4.51
  -4  -7  -6   -4.57    8.19
  -4  -7  -7    5.73    9.25
  -4  -7  -8    0.99    3.88
  -4  -7  -9    2.72    2.12
  -5  -7  13    4.81    7.99
  -5  -7  12    4.77    8.15
  -5  -7  11   -4.77    2.58
  -5  -7  10    2.88    4.04
  -5  -7   9    3.41    7.06
  -5  -7   8    5.07    6.73
  -5  -7   7    3.41    6.36
  -5  -7   6   12.66   13.12
  -5  -7   5    4.21    3.84
  -5  -7   4   10.51    9.91
  -5  -7   3    2.68    9.78
  -5  -7   2   -6.79    4.97
  -5  -7   1   -5.17    8.78
  -5  -7   0   -1.33    4.41
  -5  -7  -1    3.28    4.87
  -5  -7  -2    1.39    4.97
   3  -8   3   -4.71    9.61
   3  -8   2    5.34    6.86
   3  -8   1   -5.50   10.24
   3  -8   0   -0.86    5.17
   3  -8  -1    1.16    6.16
   3  -8  -2    5.20    9.31
   3  -8  -3    7.56    9.01
   3  -8  -4   -3.45    6.99
   3  -8  -5   10.77   10.54
   3  -8  -6   -2.65    9.81
   3  -8  -7   -1.09    1.99
   3  -8  -8    5.47    9.78
   2  -8  -8    0.80    3.68
   2  -8  -9   -1.99    1.99
   2  -8 -10    1.99    2.82
   2  -8 -11   -2.75    4.77
   2  -8 -12    3.61    2.82
   0  -8   7    6.86    9.91
   0  -8   6    1.23    2.49
   0  -8   5    3.38    4.44
  -1  -8   9   -6.43    9.81
  -1  -8   8    5.04    8.48
  -1  -8   7   -1.13    6.53
  -1  -8   6   -3.41    9.15
  -1  -8   5    5.90    9.51
  -1  -8   4    1.23    6.20
  -1  -8   3    0.33    4.84
  -1  -8   2    5.53   11.30
  -2  -8  11   -1.33    4.08
  -2  -8  10   -0.53    5.53
  -2  -8   9    1.49    9.71
  -2  -8   8    2.29    5.90
  -2  -8   7   -7.29   10.94
  -2  -8   6   -2.52    8.22
  -2  -8   5   -0.99    7.26
  -2  -8   4    6.83    9.84
  -2  -8   3   -6.96    9.01
  -2  -8   2    4.51    4.47
  -2  -8   1   -1.06   10.04

_computing_structure_solution     'SHELXT 2014/4 (Sheldrick, 2014)'
;
_shelx_hkl_checksum   50017
