# Supplementary material for: 2-Oxabicyclo[2.1.1]hexanes as saturated bioisosteres of the ortho-substituted phenyl ring
Source: Nat Chem. 2023 Jun 5;15(8):1155–63. doi: 10.1038/s41557-023-01222-0 (PMC10396955; doi:10.1038/s41557-023-01222-0)
Supplement: Supplementary file 4 — Crystallographic data for compound 9b; CCDC reference 2166326. [file 41557_2023_1222_MOESM4_ESM.cif]

 
data_tolm355
 
_audit_creation_method            'SHELXL-2016/6'
_shelx_SHELXL_version_number      '2016/6'
_chemical_name_systematic         ?
_chemical_name_common             ?
_chemical_melting_point           ?
_chemical_formula_moiety          ?
_chemical_formula_sum
 'C12 H10 F O3' 
_chemical_formula_weight          221.20

loop_
 _atom_type_symbol
 _atom_type_description
 _atom_type_scat_dispersion_real
 _atom_type_scat_dispersion_imag
 _atom_type_scat_source
 'C'  'C'   0.0033   0.0016
 'International Tables Vol C Tables 4.2.6.8 and 6.1.1.4'
 'H'  'H'   0.0000   0.0000
 'International Tables Vol C Tables 4.2.6.8 and 6.1.1.4'
 'F'  'F'   0.0171   0.0103
 'International Tables Vol C Tables 4.2.6.8 and 6.1.1.4'
 'O'  'O'   0.0106   0.0060
 'International Tables Vol C Tables 4.2.6.8 and 6.1.1.4'
 
_space_group_crystal_system       monoclinic
_space_group_IT_number            14
_space_group_name_H-M_alt         'P 21/n'
_space_group_name_Hall            '-P 2yn'
 
_shelx_space_group_comment
;
The symmetry employed for this shelxl refinement is uniquely defined
by the following loop, which should always be used as a source of
symmetry information in preference to the above space-group names.
They are only intended as comments.
;
 
loop_
 _space_group_symop_operation_xyz
 'x, y, z'
 '-x+1/2, y+1/2, -z+1/2'
 '-x, -y, -z'
 'x-1/2, -y-1/2, z-1/2'
 
_cell_length_a                    7.6858(9)
_cell_length_b                    15.4550(11)
_cell_length_c                    9.1457(7)
_cell_angle_alpha                 90
_cell_angle_beta                  105.970(10)
_cell_angle_gamma                 90
_cell_volume                      1044.44(17)
_cell_formula_units_Z             4
_cell_measurement_temperature     293(2)
_cell_measurement_reflns_used     762
_cell_measurement_theta_min       3.045
_cell_measurement_theta_max       27.028
 
_exptl_crystal_description        block
_exptl_crystal_colour             colorless
_exptl_crystal_density_meas       ?
_exptl_crystal_density_method     ?
_exptl_crystal_density_diffrn     1.407          
_exptl_crystal_F_000              460
_exptl_transmission_factor_min    ?
_exptl_transmission_factor_max    ?
_exptl_crystal_size_max           0.200
_exptl_crystal_size_mid           0.150
_exptl_crystal_size_min           0.100
_exptl_absorpt_coefficient_mu     0.112
_shelx_estimated_absorpt_T_min    0.978
_shelx_estimated_absorpt_T_max    0.989
_exptl_absorpt_correction_type    'multi-scan'
_exptl_absorpt_correction_T_min   0.22376
_exptl_absorpt_correction_T_max   1.00000
_exptl_absorpt_process_details   
;
CrysAlisPro 1.171.39.46 (Rigaku Oxford Diffraction, 2018)
Empirical absorption correction using spherical harmonics,
 implemented in SCALE3 ABSPACK scaling algorithm.
;
_exptl_absorpt_special_details    ?
_diffrn_ambient_temperature       293(2)
_diffrn_radiation_wavelength      0.71073
_diffrn_radiation_type            MoK\a
_diffrn_source                    'Enhance (Mo) X-ray Source'
_diffrn_measurement_device_type   'Xcalibur, Sapphire3'
_diffrn_measurement_method        '\w scans'
_diffrn_detector_area_resol_mean  16.1827
_diffrn_reflns_number             6889
_diffrn_reflns_av_unetI/netI      0.0845
_diffrn_reflns_av_R_equivalents   0.1054
_diffrn_reflns_limit_h_min        -9
_diffrn_reflns_limit_h_max        9
_diffrn_reflns_limit_k_min        -18
_diffrn_reflns_limit_k_max        15
_diffrn_reflns_limit_l_min        -10
_diffrn_reflns_limit_l_max        10
_diffrn_reflns_theta_min          3.056
_diffrn_reflns_theta_max          24.991
_diffrn_reflns_theta_full         24.991
_diffrn_measured_fraction_theta_max   0.999
_diffrn_measured_fraction_theta_full  0.999
_diffrn_reflns_Laue_measured_fraction_max    0.999
_diffrn_reflns_Laue_measured_fraction_full   0.999
_diffrn_reflns_point_group_measured_fraction_max   0.999
_diffrn_reflns_point_group_measured_fraction_full  0.999
_reflns_number_total              1832
_reflns_number_gt                 1086
_reflns_threshold_expression      'I > 2\s(I)'
_reflns_Friedel_coverage          0.000
_reflns_Friedel_fraction_max      .
_reflns_Friedel_fraction_full     .
 
_reflns_special_details
;
 Reflections were merged by SHELXL according to the crystal
 class for the calculation of statistics and refinement.
 
 _reflns_Friedel_fraction is defined as the number of unique
 Friedel pairs measured divided by the number that would be
 possible theoretically, ignoring centric projections and
 systematic absences.
;
 
_computing_data_collection        ?
_computing_cell_refinement        ?
_computing_data_reduction         ?
_computing_structure_solution     'SHELXT 2014/4 (Sheldrick, 2014)'
_computing_structure_refinement 'SHELXL-2016/6 (Sheldrick, 2016)'
_computing_molecular_graphics     ?
_computing_publication_material   ?
_refine_special_details           ?
_refine_ls_structure_factor_coef  Fsqd
_refine_ls_matrix_type            full
_refine_ls_weighting_scheme       calc
_refine_ls_weighting_details
'w=1/[\s^2^(Fo^2^)+(0.1185P)^2^] where P=(Fo^2^+2Fc^2^)/3'
_atom_sites_solution_primary      ?
_atom_sites_solution_secondary    ?
_atom_sites_solution_hydrogens    mixed
_refine_ls_hydrogen_treatment     mixed
_refine_ls_extinction_method      none
_refine_ls_extinction_coef        .
_refine_ls_number_reflns          1832
_refine_ls_number_parameters      149
_refine_ls_number_restraints      0
_refine_ls_R_factor_all           0.1032
_refine_ls_R_factor_gt            0.0683
_refine_ls_wR_factor_ref          0.2242
_refine_ls_wR_factor_gt           0.1806
_refine_ls_goodness_of_fit_ref    0.997
_refine_ls_restrained_S_all       0.997
_refine_ls_shift/su_max           0.000
_refine_ls_shift/su_mean          0.000
 
loop_
 _atom_site_label
 _atom_site_type_symbol
 _atom_site_fract_x
 _atom_site_fract_y
 _atom_site_fract_z
 _atom_site_U_iso_or_equiv
 _atom_site_adp_type
 _atom_site_occupancy
 _atom_site_site_symmetry_order  
 _atom_site_calc_flag
 _atom_site_refinement_flags_posn
 _atom_site_refinement_flags_adp
 _atom_site_refinement_flags_occupancy
 _atom_site_disorder_assembly
 _atom_site_disorder_group
F1 F 0.3101(4) 0.57890(14) 0.6000(2) 0.0870(8) Uani 1 1 d . . . . .
O1 O 0.0665(3) 0.31922(17) -0.0121(3) 0.0713(8) Uani 1 1 d . . . . .
O2 O 0.3523(3) 0.48255(15) 0.1004(3) 0.0645(8) Uani 1 1 d . . . . .
O3 O 0.5223(4) 0.38491(16) 0.0262(3) 0.0666(8) Uani 1 1 d . . . . .
H3 H 0.566(6) 0.429(3) -0.015(5) 0.119(17) Uiso 1 1 d . . . . .
C1 C 0.1781(4) 0.3391(2) 0.2454(3) 0.0511(9) Uani 1 1 d . . . . .
C2 C 0.3418(4) 0.33338(19) 0.1746(4) 0.0504(8) Uani 1 1 d . . . . .
H2 H 0.444987 0.304654 0.245104 0.060 Uiso 1 1 calc R U . . .
C3 C 0.2159(5) 0.2658(2) 0.0725(4) 0.0610(10) Uani 1 1 d . . . . .
C4 C 0.0281(5) 0.3702(2) 0.1103(4) 0.0628(10) Uani 1 1 d . . . . .
H4A H -0.090576 0.357115 0.122434 0.075 Uiso 1 1 calc R U . . .
H4B H 0.037065 0.431803 0.093509 0.075 Uiso 1 1 calc R U . . .
C5 C 0.1599(5) 0.2400(2) 0.2146(4) 0.0613(9) Uani 1 1 d . . . . .
H5A H 0.247132 0.204613 0.286671 0.074 Uiso 1 1 calc R U . . .
H5B H 0.037903 0.217460 0.195067 0.074 Uiso 1 1 calc R U . . .
C6 C 0.4045(5) 0.4074(2) 0.0985(4) 0.0526(8) Uani 1 1 d . . . . .
C7 C 0.1899(4) 0.3779(2) 0.3971(3) 0.0506(8) Uani 1 1 d . . . . .
C8 C 0.2484(5) 0.4628(2) 0.4305(4) 0.0573(9) Uani 1 1 d . . . . .
H8 H 0.283957 0.496217 0.359167 0.069 Uiso 1 1 calc R U . . .
C9 C 0.2524(5) 0.4960(2) 0.5695(4) 0.0625(10) Uani 1 1 d . . . . .
C10 C 0.2031(5) 0.4509(3) 0.6790(4) 0.0660(10) Uani 1 1 d . . . . .
H10 H 0.207023 0.476168 0.772197 0.079 Uiso 1 1 calc R U . . .
C11 C 0.1472(5) 0.3670(2) 0.6481(4) 0.0704(11) Uani 1 1 d . . . . .
H11 H 0.113573 0.334375 0.721334 0.084 Uiso 1 1 calc R U . . .
C12 C 0.1406(5) 0.3305(2) 0.5076(4) 0.0621(10) Uani 1 1 d . . . . .
H12 H 0.102519 0.273567 0.487706 0.075 Uiso 1 1 calc R U . . .
 
loop_
 _atom_site_aniso_label
 _atom_site_aniso_U_11
 _atom_site_aniso_U_22
 _atom_site_aniso_U_33
 _atom_site_aniso_U_23
 _atom_site_aniso_U_13
 _atom_site_aniso_U_12
F1 0.115(2) 0.0584(14) 0.0830(15) -0.0132(11) 0.0190(14) -0.0121(13)
O1 0.0666(17) 0.0894(19) 0.0543(14) -0.0045(12) 0.0107(12) -0.0036(14)
O2 0.0764(18) 0.0493(15) 0.0803(17) 0.0081(11) 0.0424(15) 0.0083(12)
O3 0.0777(18) 0.0508(15) 0.0854(17) 0.0020(12) 0.0462(14) 0.0055(12)
C1 0.0521(19) 0.0486(19) 0.0524(18) 0.0041(14) 0.0140(16) -0.0028(15)
C2 0.0518(19) 0.0441(18) 0.0564(18) 0.0033(14) 0.0167(15) 0.0005(14)
C3 0.062(2) 0.059(2) 0.061(2) 0.0007(16) 0.0162(18) -0.0052(18)
C4 0.058(2) 0.074(2) 0.0569(19) 0.0011(17) 0.0165(17) 0.0010(19)
C5 0.064(2) 0.057(2) 0.063(2) 0.0012(16) 0.0162(18) -0.0131(17)
C6 0.0512(19) 0.051(2) 0.0569(18) -0.0023(15) 0.0165(15) 0.0019(16)
C7 0.0477(18) 0.053(2) 0.0533(18) 0.0054(14) 0.0176(15) -0.0001(15)
C8 0.063(2) 0.055(2) 0.0546(19) 0.0075(15) 0.0166(17) -0.0004(17)
C9 0.061(2) 0.056(2) 0.066(2) -0.0061(17) 0.0100(19) -0.0040(17)
C10 0.068(2) 0.075(3) 0.056(2) -0.0038(18) 0.0183(18) 0.002(2)
C11 0.080(3) 0.077(3) 0.058(2) 0.0041(18) 0.026(2) -0.011(2)
C12 0.065(2) 0.058(2) 0.066(2) 0.0065(17) 0.0242(19) -0.0048(18)
 
_geom_special_details
;
 All esds (except the esd in the dihedral angle between two l.s. planes)
 are estimated using the full covariance matrix.  The cell esds are taken
 into account individually in the estimation of esds in distances, angles
 and torsion angles; correlations between esds in cell parameters are only
 used when they are defined by crystal symmetry.  An approximate (isotropic)
 treatment of cell esds is used for estimating esds involving l.s. planes.
;
 
loop_
 _geom_bond_atom_site_label_1
 _geom_bond_atom_site_label_2
 _geom_bond_distance
 _geom_bond_site_symmetry_2
 _geom_bond_publ_flag
F1 C9 1.360(4) . ?
O1 C3 1.452(4) . ?
O1 C4 1.464(4) . ?
O2 C6 1.231(4) . ?
O3 C6 1.306(4) . ?
O3 H3 0.89(5) . ?
C1 C7 1.491(4) . ?
C1 C4 1.517(5) . ?
C1 C5 1.557(4) . ?
C1 C2 1.569(4) . ?
C1 C3 2.031(4) . ?
C2 C6 1.486(4) . ?
C2 C3 1.550(5) . ?
C2 H2 0.9800 . ?
C3 C5 1.529(4) . ?
C4 H4A 0.9700 . ?
C4 H4B 0.9700 . ?
C5 H5A 0.9700 . ?
C5 H5B 0.9700 . ?
C7 C12 1.382(4) . ?
C7 C8 1.393(4) . ?
C8 C9 1.363(4) . ?
C8 H8 0.9300 . ?
C9 C10 1.358(5) . ?
C10 C11 1.370(5) . ?
C10 H10 0.9300 . ?
C11 C12 1.392(5) . ?
C11 H11 0.9300 . ?
C12 H12 0.9300 . ?
 
loop_
 _geom_angle_atom_site_label_1
 _geom_angle_atom_site_label_2
 _geom_angle_atom_site_label_3
 _geom_angle
 _geom_angle_site_symmetry_1
 _geom_angle_site_symmetry_3
 _geom_angle_publ_flag
C3 O1 C4 101.2(2) . . ?
C6 O3 H3 114(3) . . ?
C7 C1 C4 118.0(3) . . ?
C7 C1 C5 122.9(3) . . ?
C4 C1 C5 98.8(3) . . ?
C7 C1 C2 123.8(3) . . ?
C4 C1 C2 101.4(2) . . ?
C5 C1 C2 84.9(2) . . ?
C7 C1 C3 164.6(3) . . ?
C4 C1 C3 77.4(2) . . ?
C5 C1 C3 48.26(17) . . ?
C2 C1 C3 48.97(17) . . ?
C6 C2 C3 117.8(3) . . ?
C6 C2 C1 123.4(3) . . ?
C3 C2 C1 81.2(2) . . ?
C6 C2 H2 110.4 . . ?
C3 C2 H2 110.4 . . ?
C1 C2 H2 110.4 . . ?
O1 C3 C5 103.6(3) . . ?
O1 C3 C2 102.0(3) . . ?
C5 C3 C2 86.5(2) . . ?
O1 C3 C1 80.6(2) . . ?
C5 C3 C1 49.44(17) . . ?
C2 C3 C1 49.79(17) . . ?
O1 C4 C1 100.6(3) . . ?
O1 C4 H4A 111.6 . . ?
C1 C4 H4A 111.6 . . ?
O1 C4 H4B 111.6 . . ?
C1 C4 H4B 111.6 . . ?
H4A C4 H4B 109.4 . . ?
C3 C5 C1 82.3(2) . . ?
C3 C5 H5A 114.9 . . ?
C1 C5 H5A 114.9 . . ?
C3 C5 H5B 114.9 . . ?
C1 C5 H5B 114.9 . . ?
H5A C5 H5B 112.0 . . ?
O2 C6 O3 122.1(3) . . ?
O2 C6 C2 124.8(3) . . ?
O3 C6 C2 113.1(3) . . ?
C12 C7 C8 118.4(3) . . ?
C12 C7 C1 120.6(3) . . ?
C8 C7 C1 121.0(3) . . ?
C9 C8 C7 118.8(3) . . ?
C9 C8 H8 120.6 . . ?
C7 C8 H8 120.6 . . ?
C10 C9 F1 118.3(3) . . ?
C10 C9 C8 123.8(3) . . ?
F1 C9 C8 117.9(3) . . ?
C9 C10 C11 117.9(3) . . ?
C9 C10 H10 121.0 . . ?
C11 C10 H10 121.0 . . ?
C10 C11 C12 120.2(3) . . ?
C10 C11 H11 119.9 . . ?
C12 C11 H11 119.9 . . ?
C7 C12 C11 120.8(3) . . ?
C7 C12 H12 119.6 . . ?
C11 C12 H12 119.6 . . ?
 
loop_
 _geom_torsion_atom_site_label_1
 _geom_torsion_atom_site_label_2
 _geom_torsion_atom_site_label_3
 _geom_torsion_atom_site_label_4
 _geom_torsion
 _geom_torsion_site_symmetry_1
 _geom_torsion_site_symmetry_2
 _geom_torsion_site_symmetry_3
 _geom_torsion_site_symmetry_4
 _geom_torsion_publ_flag
C7 C1 C2 C6 -79.6(4) . . . . ?
C4 C1 C2 C6 55.6(4) . . . . ?
C5 C1 C2 C6 153.7(3) . . . . ?
C3 C1 C2 C6 117.6(4) . . . . ?
C7 C1 C2 C3 162.8(3) . . . . ?
C4 C1 C2 C3 -61.9(3) . . . . ?
C5 C1 C2 C3 36.1(2) . . . . ?
C4 O1 C3 C5 41.1(3) . . . . ?
C4 O1 C3 C2 -48.2(3) . . . . ?
C4 O1 C3 C1 -3.0(2) . . . . ?
C6 C2 C3 O1 -56.8(3) . . . . ?
C1 C2 C3 O1 66.4(2) . . . . ?
C6 C2 C3 C5 -159.9(3) . . . . ?
C1 C2 C3 C5 -36.7(2) . . . . ?
C6 C2 C3 C1 -123.2(3) . . . . ?
C3 O1 C4 C1 4.0(3) . . . . ?
C7 C1 C4 O1 178.7(2) . . . . ?
C5 C1 C4 O1 -46.4(3) . . . . ?
C2 C1 C4 O1 40.1(3) . . . . ?
C3 C1 C4 O1 -2.9(2) . . . . ?
O1 C3 C5 C1 -64.6(3) . . . . ?
C2 C3 C5 C1 36.9(2) . . . . ?
C7 C1 C5 C3 -164.0(3) . . . . ?
C4 C1 C5 C3 64.3(3) . . . . ?
C2 C1 C5 C3 -36.5(2) . . . . ?
C3 C2 C6 O2 108.2(4) . . . . ?
C1 C2 C6 O2 10.1(5) . . . . ?
C3 C2 C6 O3 -71.3(4) . . . . ?
C1 C2 C6 O3 -169.4(3) . . . . ?
C4 C1 C7 C12 107.2(4) . . . . ?
C5 C1 C7 C12 -16.3(5) . . . . ?
C2 C1 C7 C12 -124.1(3) . . . . ?
C3 C1 C7 C12 -67.0(10) . . . . ?
C4 C1 C7 C8 -71.9(4) . . . . ?
C5 C1 C7 C8 164.6(3) . . . . ?
C2 C1 C7 C8 56.7(4) . . . . ?
C3 C1 C7 C8 113.9(9) . . . . ?
C12 C7 C8 C9 -0.8(5) . . . . ?
C1 C7 C8 C9 178.3(3) . . . . ?
C7 C8 C9 C10 0.2(6) . . . . ?
C7 C8 C9 F1 179.9(3) . . . . ?
F1 C9 C10 C11 -179.2(3) . . . . ?
C8 C9 C10 C11 0.5(6) . . . . ?
C9 C10 C11 C12 -0.6(6) . . . . ?
C8 C7 C12 C11 0.7(5) . . . . ?
C1 C7 C12 C11 -178.4(3) . . . . ?
C10 C11 C12 C7 0.0(6) . . . . ?
 
loop_
 _geom_hbond_atom_site_label_D 
 _geom_hbond_atom_site_label_H 
 _geom_hbond_atom_site_label_A 
 _geom_hbond_distance_DH 
 _geom_hbond_distance_HA 
 _geom_hbond_distance_DA 
 _geom_hbond_angle_DHA 
 _geom_hbond_site_symmetry_A 
O3 H3 O2  0.89(5) 1.77(5) 2.661(3) 179(5) 3_665
 
_refine_diff_density_max    0.475
_refine_diff_density_min   -0.247
_refine_diff_density_rms    0.060

_shelx_res_file
;
TITL tolm355_a.res in P2(1)/n
    tolm355.res
    created by SHELXL-2016/6 at 14:32:31 on 29-Jul-2022
CELL 0.71073 7.6858 15.455 9.1457 90 105.97 90
ZERR 4 0.0009 0.0011 0.0007 0 0.01 0
LATT 1
SYMM 0.5-X,0.5+Y,0.5-Z
SFAC C H F O
UNIT 48 40 4 12
EQIV $1 1-X,1-Y,-Z

L.S. 4 0 0
PLAN  5
SIZE 0.2 0.15 0.1
TEMP 20
CONF
HTAB O3 O2_$1
BOND $H
list 4
MORE -1
fmap 2 53
acta
OMIT -2 50
REM <olex2.extras>
REM <HklSrc "%.\\tolm355.hkl">
REM </olex2.extras>

WGHT    0.118500
FVAR       0.98832
F1    3    0.310139    0.578899    0.599962    11.00000    0.11465    0.05843 =
         0.08302   -0.01322    0.01900   -0.01210
O1    4    0.066519    0.319222   -0.012070    11.00000    0.06664    0.08943 =
         0.05426   -0.00455    0.01069   -0.00359
O2    4    0.352299    0.482552    0.100384    11.00000    0.07641    0.04928 =
         0.08034    0.00812    0.04239    0.00829
O3    4    0.522281    0.384912    0.026228    11.00000    0.07767    0.05080 =
         0.08536    0.00197    0.04615    0.00549
H3    2    0.566026    0.429026   -0.014958    11.00000    0.11864
C1    1    0.178080    0.339129    0.245443    11.00000    0.05208    0.04865 =
         0.05241    0.00407    0.01401   -0.00279
C2    1    0.341843    0.333380    0.174553    11.00000    0.05179    0.04409 =
         0.05637    0.00329    0.01672    0.00048
AFIX  13
H2    2    0.444987    0.304654    0.245104    11.00000   -1.20000
AFIX   0
C3    1    0.215872    0.265783    0.072529    11.00000    0.06199    0.05930 =
         0.06138    0.00074    0.01625   -0.00518
C4    1    0.028127    0.370194    0.110349    11.00000    0.05829    0.07354 =
         0.05691    0.00110    0.01651    0.00098
AFIX  23
H4A   2   -0.090576    0.357115    0.122434    11.00000   -1.20000
H4B   2    0.037065    0.431803    0.093509    11.00000   -1.20000
AFIX   0
C5    1    0.159910    0.240040    0.214553    11.00000    0.06364    0.05691 =
         0.06267    0.00119    0.01622   -0.01308
AFIX  23
H5A   2    0.247132    0.204613    0.286671    11.00000   -1.20000
H5B   2    0.037903    0.217460    0.195067    11.00000   -1.20000
AFIX   0
C6    1    0.404497    0.407354    0.098512    11.00000    0.05119    0.05069 =
         0.05690   -0.00229    0.01652    0.00189
C7    1    0.189943    0.377907    0.397136    11.00000    0.04766    0.05311 =
         0.05333    0.00538    0.01765   -0.00012
C8    1    0.248372    0.462792    0.430458    11.00000    0.06288    0.05468 =
         0.05459    0.00746    0.01656   -0.00042
AFIX  43
H8    2    0.283957    0.496217    0.359167    11.00000   -1.20000
AFIX   0
C9    1    0.252447    0.495983    0.569457    11.00000    0.06118    0.05563 =
         0.06631   -0.00611    0.01001   -0.00404
C10   1    0.203062    0.450907    0.679044    11.00000    0.06777    0.07503 =
         0.05592   -0.00377    0.01829    0.00173
AFIX  43
H10   2    0.207023    0.476168    0.772197    11.00000   -1.20000
AFIX   0
C11   1    0.147199    0.367033    0.648137    11.00000    0.07989    0.07702 =
         0.05845    0.00409    0.02595   -0.01062
AFIX  43
H11   2    0.113573    0.334375    0.721334    11.00000   -1.20000
AFIX   0
C12   1    0.140608    0.330546    0.507573    11.00000    0.06514    0.05846 =
         0.06640    0.00646    0.02415   -0.00478
AFIX  43
H12   2    0.102519    0.273567    0.487706    11.00000   -1.20000
AFIX   0
HKLF 4


REM  tolm355_a.res in P2(1)/n
REM R1 =  0.0683 for    1086 Fo > 4sig(Fo)  and  0.1032 for all    1832 data
REM    149 parameters refined using      0 restraints

END

WGHT      0.1185      0.0000

REM Highest difference peak  0.475,  deepest hole -0.247,  1-sigma level  0.060
Q1    1   0.2684  0.2222 -0.0055  11.00000  0.05    0.48
Q2    1   0.1242  0.5330  0.1996  11.00000  0.05    0.15
Q3    1  -0.0528  0.3821  0.5753  11.00000  0.05    0.15
Q4    1   0.1178  0.5257  0.3171  11.00000  0.05    0.15
Q5    1   0.3617  0.5966  0.7113  11.00000  0.05    0.14
;
_shelx_res_checksum   99662

_shelx_hkl_file
;
   0   0   2 4657.99  296.16
   0   0  -2 4682.84  295.41
   0   0   2 3640.82  293.13
   0   0   2 4400.73  293.58
   0   0  -2 4311.37  294.59
   0   0  -2 4527.81  297.40
   0   0  -2 4312.20  291.67
   0   0   2 4556.94  296.94
   0   0  -3    4.12    2.72
   0   0  -3   -0.66    2.83
   0   0   3   -4.41    3.05
   0   0  -3    2.81    1.80
   0   0  -3    1.35    3.21
   0   0  -4  206.11   21.46
   0   0   4  247.74   25.93
   0   0  -4  217.22   24.86
   0   0  -4  229.60   28.21
   0   0  -4  214.90   25.39
   0   0  -5    1.04    1.02
   0   0   5    5.80    5.76
   0   0  -5    0.77    2.18
   0   0  -5    0.87    1.52
   0   0  -5    1.21    4.84
   0   0  -6  163.86   25.86
   0   0  -6  231.38   24.48
   0   0  -6  195.45   30.83
   0   0   6  241.15   30.71
   0   0  -6  185.51   26.44
   0   0   7    2.29    4.65
   0   0  -7    2.44    5.08
   0   0  -7    1.61    1.50
   0   0  -8   31.26   13.36
   0   0   8   18.30    8.89
   0   0  -9    7.80    8.33
   0   0   9    0.18    4.07
   0   0 -10   82.72   24.93
   0   0 -11   -0.11    5.33
   0   0 -12   39.18   20.02
   0   1 -12   -0.55    4.10
   0   1 -11   -0.05    7.59
   0   1 -10   -2.65    7.73
   0   1  -9   34.09   14.19
   0  -1   9   23.91   11.05
   0   1  -8    3.24    5.68
   0  -1   8   -2.48    5.94
   0   1  -7   22.28    6.36
   0   1  -7   31.62   11.82
   0  -1   7   34.07   12.38
   0   1  -7   36.79   10.62
   0   1  -6   43.25   11.11
   0   1  -6   42.34   13.64
   0   1  -6   47.76    8.88
   0  -1   6   75.21   15.85
   0   1  -5   24.52    8.76
   0  -1   5   35.39   10.15
   0   1  -5   45.88    7.90
   0   1  -5   28.84    8.27
   0   1  -5   41.44   11.58
   0  -1   4  306.07   28.89
   0   1  -4  266.51   28.79
   0   1  -4  280.91   24.90
   0   1  -4  272.81   32.32
   0   1  -4  246.40   28.29
   0   1  -3  433.36   29.71
   0   1  -3  407.63   36.56
   0   1  -3  394.11   33.57
   0   1  -3  381.00   33.37
   0  -1   3  251.15   28.54
   0   1  -2 2895.74  195.79
   0  -1   2 2514.62  193.15
   0  -1   2 3080.02  197.54
   0   1  -2 2918.72  192.58
   0   1  -2 3116.95  199.14
   0  -1  -2 3104.02  217.57
   0   1   2 3290.33  217.84
   0  -1  -2 3106.06  216.25
   0   1   2 3363.22  216.54
   0  -1  -2 2891.37  217.97
   0  -1  -3  436.82   41.07
   0   1   3  469.65   38.65
   0  -1  -3  465.20   37.45
   0  -1  -3  370.66   37.94
   0  -1  -4  276.66   31.04
   0  -1  -4  216.21   27.00
   0  -1  -4  252.48   25.11
   0   1   4  277.55   28.53
   0  -1  -5   39.74   11.24
   0   1   5   45.51   10.35
   0  -1  -5   40.84    8.39
   0  -1  -5   49.87   11.59
   0  -1  -6   48.33   12.43
   0  -1  -6   56.87   10.93
   0   1   6   57.07   13.27
   0  -1  -6   61.90   16.15
   0  -1  -7   30.20   11.01
   0  -1  -7   46.43   15.88
   0   1   7   42.59   11.94
   0  -1  -7   45.28   10.90
   0  -1  -8   -3.29    6.13
   0   1   8   -5.69    5.83
   0  -1  -9   31.86   13.87
   0   1   9   35.76   12.85
   0  -1 -10   -0.77    3.74
   0  -1 -11   -4.63    6.02
   0  -1 -12    2.60    5.38
   0   2 -12   47.13   21.42
   0   2 -11   -6.39    6.90
   0   2 -10    3.43    6.84
   0  -2   9   24.35   11.66
   0   2  -9   40.19   16.49
   0  -2   8   57.92   16.75
   0   2  -8   42.34   16.11
   0   2  -8   33.77   11.07
   0   2  -7  420.42   48.32
   0  -2   7  499.35   48.35
   0   2  -7  345.84   38.43
   0   2  -7  220.86   26.70
   0   2  -6  381.24   44.10
   0   2  -6  321.47   29.95
   0   2  -6  282.22   34.85
   0   2  -5  214.23   28.80
   0   2  -5  193.23   20.02
   0   2  -5  190.37   24.79
   0   2  -4 2392.23  175.59
   0  -2   4 2800.43  179.64
   0   2  -4 2428.98  181.66
   0   2  -4 2711.82  188.07
   0   2  -3 3471.72  213.48
   0   2  -3 3275.61  203.79
   0  -2   2  338.64   31.72
   0  -2   2  300.64   29.54
   0   2  -2  478.10   30.66
   0   2  -2  463.03   35.23
   0  -2   1 2792.10  190.12
   0  -2  -1 3735.43  269.60
   0  -2  -1 4272.47  271.62
   0   2   1 4227.31  272.46
   0   2   1 3908.62  271.06
   0  -2  -2  520.84   42.20
   0   2   2  511.84   41.49
   0  -2  -2  492.40   40.66
   0  -2  -2  488.95   41.83
   0   2   3 3404.44  225.14
   0  -2  -3 3279.39  228.70
   0  -2  -3 3009.71  226.40
   0  -2  -4 3036.97  199.08
   0   2   4 2686.48  196.35
   0  -2  -4 2872.89  202.21
   0  -2  -4 2533.12  198.27
   0   2   5  201.87   24.16
   0  -2  -5  186.71   25.54
   0  -2  -5  168.69   21.70
   0  -2  -5  170.67   26.37
   0  -2  -6  284.70   36.16
   0  -2  -6  308.50   31.77
   0  -2  -6  294.39   38.95
   0   2   6  304.82   34.54
   0  -2  -7  401.25   39.95
   0   2   7  402.18   43.53
   0  -2  -7  337.29   43.93
   0  -2  -7  449.56   52.16
   0  -2  -8   46.86   16.66
   0  -2  -8   24.32   10.82
   0   2   8   35.12   11.25
   0  -2  -8   52.77   12.46
   0  -2  -9   28.83   12.89
   0   2   9   26.87   10.18
   0  -2 -10    0.39    2.02
   0  -2 -11    4.76    2.58
   0  -2 -12   -0.47    1.47
   0   3 -12    1.26    5.93
   0   3 -11   -4.62    7.20
   0   3 -10    3.17    1.70
   0   3  -9   37.29   15.56
   0  -3   9   10.96    6.95
   0   3  -9   26.64   10.79
   0   3  -8   57.36   18.29
   0   3  -8   72.89   17.22
   0  -3   8   97.93   23.03
   0   3  -7   24.84    9.15
   0   3  -7   10.99    4.11
   0   3  -7   23.76    9.92
   0   3  -6    1.86    2.71
   0   3  -6    0.53    2.70
   0   3  -6    3.23    1.88
   0   3  -5  144.57   20.99
   0   3  -5  159.16   24.58
   0   3  -5  147.22   16.41
   0   3  -4  104.23   12.52
   0   3  -4   89.42   16.55
   0   3  -3  116.90   16.35
   0   3  -3   97.40   11.56
   0  -3   3   81.97   11.79
   0   3  -2   11.37    3.98
   0  -3   2    5.55    2.10
   0   3  -2   11.88    3.14
   0   3  -1 2069.65  129.93
   0  -3   1 1994.45  131.31
   0   3  -1 2056.13  126.78
   0  -3   1 2500.63  132.40
   0  -3   0    3.87    2.33
   0  -3   0    1.09    1.60
   0   3   0    2.41    2.16
   0  -3  -1 1836.95  125.89
   0  -3  -1 1932.09  128.91
   0  -3  -1 1715.46  128.28
   0   3   1 1800.50  129.56
   0   3   1 1855.79  130.21
   0  -3  -2   11.37    3.80
   0  -3  -2    7.72    3.65
   0  -3  -2   12.15    4.14
   0  -3  -3  117.96   16.51
   0  -3  -3  106.17   15.90
   0   3   4   90.32   14.44
   0  -3  -4   80.19   15.19
   0  -3  -4  120.41   18.11
   0   3   5  144.47   20.76
   0  -3  -5  178.73   25.38
   0  -3  -5  119.52   20.79
   0  -3  -5  152.20   21.64
   0  -3  -6    0.52    3.37
   0  -3  -6    8.14    7.40
   0  -3  -6    4.58    1.53
   0   3   6    6.25    3.99
   0  -3  -7   13.54    6.93
   0  -3  -7   20.52    7.12
   0  -3  -7   21.96    9.29
   0   3   7    7.04    4.63
   0  -3  -8  109.95   18.10
   0  -3  -8   79.09   19.90
   0   3   8   88.83   18.54
   0  -3  -8   99.85   23.94
   0  -3  -9   32.58   15.00
   0  -3  -9   24.91   10.66
   0  -3 -10   22.32   15.37
   0  -3 -11   -6.11   10.16
   0  -3 -12    3.10    4.11
   0   4 -12   -2.66    5.51
   0   4 -11   38.93   18.69
   0   4 -10   -0.09    2.84
   0   4 -10    1.47    5.57
   0  -4   9  -13.38    9.10
   0   4  -9    0.24    3.45
   0   4  -9   -4.89    7.90
   0   4  -8  165.79   32.55
   0   4  -8  161.96   26.91
   0   4  -7   50.28    9.58
   0   4  -7   73.48   19.29
   0   4  -7   52.59   14.11
   0   4  -6  111.31   21.84
   0   4  -6   80.05   16.06
   0   4  -6  102.16   13.96
   0   4  -5   93.41   13.04
   0   4  -5   93.64   18.24
   0   4  -4   17.79    5.00
   0   4  -4   25.71    8.08
   0   4  -3 2588.38  191.23
   0   4  -3 2762.25  187.59
   0   4  -2  145.81   16.94
   0  -4   2  196.74   21.14
   0   4  -2  128.96   15.83
   0   4  -1    8.11    2.12
   0  -4   1    7.82    4.24
   0  -4   1    6.21    2.14
   0  -4   0 1079.80   78.39
   0  -4   0 1065.32   81.17
   0  -4  -1    7.36    3.46
   0  -4  -1    7.76    3.54
   0  -4  -1    7.92    2.37
   0  -4  -2  174.31   19.34
   0  -4  -2  158.62   19.49
   0  -4  -2  163.58   18.07
   0  -4  -3 2710.65  187.59
   0  -4  -3 2442.20  185.07
   0  -4  -3 2659.15  184.68
   0  -4  -4    7.50    3.45
   0  -4  -4   17.78    7.55
   0  -4  -5   97.10   18.55
   0  -4  -5   94.23   18.50
   0  -4  -6  120.94   22.36
   0  -4  -6   90.47   17.79
   0  -4  -6   81.63   17.89
   0  -4  -7   59.68   13.39
   0  -4  -7   29.07   11.97
   0  -4  -7   60.17   16.83
   0  -4  -8  143.85   27.49
   0  -4  -8  162.13   24.62
   0  -4  -8  247.99   38.35
   0  -4  -9   -1.96    2.11
   0  -4  -9   -3.00    6.32
   0  -4 -10    2.56    5.56
   0  -4 -11    7.72    7.86
   0  -4 -12   -1.14    4.71
   0   5 -12   13.63   13.47
   0   5 -11   -1.45    2.27
   0   5 -11   -1.02    8.10
   0   5 -10    1.80    1.77
   0   5 -10   -1.41    4.16
   0  -5   9    4.79    1.74
   0   5  -9    2.57    4.39
   0   5  -9   -3.58    3.03
   0   5  -8   17.75   11.97
   0   5  -8   24.35    9.97
   0   5  -7    8.14    5.02
   0   5  -7    0.98    1.86
   0   5  -7    9.37    3.72
   0   5  -6   31.02    7.42
   0   5  -6   24.52    9.35
   0   5  -5   64.38   14.97
   0   5  -5   46.92    9.40
   0   5  -4    5.47    2.78
   0   5  -4    3.71    3.43
   0   5  -3  401.63   41.35
   0   5  -3  488.47   41.97
   0  -5   3  583.21   50.04
   0  -5   2  107.22   13.83
   0   5  -2   75.57   11.27
   0  -5   2   94.39   15.72
   0  -5   1   -0.62    3.01
   0   5  -1    1.67    1.16
   0  -5   0   -2.06    2.07
   0  -5   0   -2.02    2.86
   0  -5  -1    0.01    0.51
   0  -5  -1    1.72    1.32
   0  -5  -1    2.70    3.76
   0  -5  -2   76.89   12.76
   0  -5  -2   83.89   13.09
   0  -5  -2   64.62   10.16
   0  -5  -3  338.16   35.53
   0  -5  -3  448.35   38.30
   0  -5  -3  370.28   38.19
   0  -5  -4   10.17    6.02
   0  -5  -4    4.19    3.35
   0  -5  -5   50.15   12.97
   0  -5  -5   72.97   15.34
   0  -5  -6   31.00   10.29
   0  -5  -6   32.00   11.30
   0  -5  -6   31.11   11.14
   0  -5  -7   11.90    8.35
   0  -5  -7    1.49    2.38
   0  -5  -7    6.03    5.51
   0  -5  -8   22.80   10.16
   0  -5  -8   33.00   13.56
   0  -5  -8   27.62    9.95
   0  -5  -9   -1.26    3.35
   0  -5  -9   -3.90    6.24
   0  -5 -10    2.52    3.11
   0  -5 -10   -0.45    3.46
   0  -5 -11    6.28   10.56
   0  -5 -12   -7.38    7.50
   0   6 -12    8.03    8.11
   0   6 -11   28.56   16.77
   0   6 -11   25.58   12.75
   0   6 -10    1.14    2.88
   0  -6  10   18.69   12.03
   0   6 -10   12.92    7.08
   0   6  -9   -0.54    4.44
   0   6  -9   -3.59    4.35
   0   6  -8   27.39   11.95
   0   6  -8   17.79    9.71
   0   6  -7    1.97    2.38
   0   6  -6  131.31   18.49
   0   6  -6  131.06   24.34
   0   6  -5    3.04    3.72
   0  -6   5    4.32    4.11
   0   6  -5    4.96    4.33
   0  -6   4  493.50   49.70
   0   6  -4  368.49   36.94
   0   6  -4  368.48   39.81
   0   6  -3   50.19   10.29
   0  -6   3   65.84   14.67
   0   6  -2   -0.19    1.39
   0  -6   2    1.28    0.74
   0  -6   2    0.89    3.81
   0  -6   1  275.56   28.90
   0   6  -1  184.27   16.52
   0  -6   0  577.68   54.25
   0  -6   0  643.44   50.91
   0  -6  -1  235.36   26.05
   0  -6  -1  219.98   18.95
   0  -6  -1  207.76   23.57
   0  -6  -2    2.69    1.84
   0  -6  -2    1.77    1.81
   0  -6  -2    4.68    2.65
   0  -6  -3   30.99    7.70
   0  -6  -3   33.57    8.80
   0  -6  -3   31.72    9.02
   0  -6  -4  381.91   38.50
   0  -6  -4  355.35   40.50
   0  -6  -4  389.49   39.68
   0  -6  -5    8.44    5.89
   0  -6  -5    1.84    1.36
   0  -6  -6  126.55   23.25
   0  -6  -6  131.23   24.19
   0  -6  -7    0.46    4.41
   0  -6  -7    0.27    5.00
   0  -6  -7   -3.69    5.27
   0  -6  -8   13.65    8.13
   0  -6  -8   30.95   12.51
   0  -6  -8   26.49   10.68
   0  -6  -9   -0.79    7.00
   0  -6  -9   -0.09    5.75
   0  -6 -10   21.42   12.60
   0  -6 -10   27.56   14.27
   0  -6 -11   37.23   17.32
   0  -6 -12    1.86    4.95
   0   7 -12    8.16    6.44
   0   7 -12   -5.22    8.34
   0   7 -11   -0.33    3.84
   0   7 -11   -1.39    6.52
   0  -7  10    2.79    7.87
   0   7 -10    6.65    7.01
   0   7 -10    7.99    6.73
   0   7  -9   15.75    9.44
   0   7  -9    6.50    5.03
   0  -7   9    2.04    2.35
   0  -7   8   -5.84    9.81
   0   7  -8   -0.27    2.33
   0   7  -8   -0.08    5.42
   0   7  -7   -2.66    6.77
   0  -7   7   -2.66    8.80
   0   7  -6   51.59   14.68
   0  -7   6   58.85   18.08
   0  -7   5   -0.19    1.77
   0   7  -5   -1.63    2.73
   0   7  -4  205.89   26.39
   0  -7   4  225.94   33.44
   0   7  -3  179.69   22.00
   0  -7   3  244.40   31.29
   0  -7   2    0.26    1.78
   0  -7   2    2.44    4.84
   0   7  -2   -0.31    1.92
   0  -7   1   40.35    8.07
   0  -7   1   34.20    9.90
   0  -7   0    3.04    4.22
   0  -7   0   -0.68    2.42
   0  -7  -1   41.85   10.22
   0  -7  -1   24.14    6.87
   0  -7  -1   34.56    5.18
   0  -7  -2    6.46    5.49
   0  -7  -2    2.60    3.27
   0  -7  -2   -0.40    1.42
   0  -7  -3  182.08   23.48
   0  -7  -3  170.30   21.36
   0  -7  -3  182.46   24.69
   0  -7  -4  159.06   23.09
   0  -7  -4  191.70   27.02
   0  -7  -4  194.71   24.86
   0  -7  -5    2.23    4.16
   0  -7  -5    2.47    3.03
   0  -7  -6   51.74   14.48
   0  -7  -6   42.62   13.13
   0  -7  -7    2.04    1.35
   0  -7  -7   -4.80    5.73
   0  -7  -7    0.32    3.35
   0  -7  -8   -4.13    4.43
   0  -7  -8    3.63    4.18
   0  -7  -8    2.33    0.80
   0  -7  -9    8.38    6.59
   0  -7  -9   21.17   10.60
   0  -7 -10    5.48    6.66
   0  -7 -10    0.15    5.16
   0  -7 -11    6.88    8.29
   0  -7 -12    1.50    4.59
   0   8 -12    7.85    7.94
   0   8 -12   25.47   14.22
   0   8 -11    4.37    6.72
   0   8 -11   -3.48    4.36
   0   8 -10   -0.88    3.19
   0  -8  10   -2.83    9.03
   0   8 -10    0.52    5.71
   0   8  -9   -1.93    5.73
   0  -8   9    0.57    6.21
   0   8  -9    1.82    4.84
   0   8  -8   -3.78    5.55
   0  -8   8    2.10    3.69
   0  -8   7   -2.48    2.12
   0   8  -7    3.65    1.59
   0  -8   6  192.21   35.32
   0   8  -6  136.65   24.67
   0   8  -5   -2.22    3.35
   0  -8   5   10.28    8.90
   0  -8   4  233.43   35.94
   0   8  -4  218.37   27.34
   0  -8   3  481.34   51.24
   0   8  -3  393.67   37.93
   0   8  -2   33.75    6.55
   0  -8   2   40.30   11.52
   0  -8   1   49.88   13.12
   0  -8   1   44.26    9.26
   0  -8   0  612.71   54.46
   0  -8   0  461.96   44.73
   0  -8  -1   42.67   11.22
   0  -8  -1   30.79    8.66
   0  -8  -2   25.20    8.63
   0  -8  -2   42.45   10.37
   0  -8  -2   39.84    7.42
   0  -8  -3  355.20   36.62
   0  -8  -3  443.44   42.82
   0  -8  -3  403.27   42.32
   0  -8  -4  213.13   30.38
   0  -8  -4  212.55   28.33
   0  -8  -4  268.63   30.15
   0  -8  -5   -2.02    4.85
   0  -8  -5   -0.83    5.28
   0  -8  -6  155.65   26.62
   0  -8  -6  112.46   22.49
   0  -8  -7    7.87    8.05
   0  -8  -7   -1.45    1.94
   0  -8  -8   -0.49    4.58
   0  -8  -8   -1.60    1.99
   0  -8  -8    4.22    4.04
   0  -8  -9    2.00    6.05
   0  -8  -9    2.37    4.99
   0  -8 -10    4.52    8.95
   0  -8 -10    2.88    4.79
   0  -8 -11    1.25    4.81
   0  -8 -11    2.97    6.89
   0  -8 -12   -5.92   10.33
   0   9 -11   -1.17    6.28
   0   9 -11  -10.97    7.91
   0   9 -10   -1.06    5.22
   0  -9  10   -7.15    7.01
   0   9 -10    1.84    3.17
   0  -9   9   -4.99    9.59
   0   9  -9   -2.12    7.78
   0   9  -9   -3.20    3.51
   0  -9   8   -6.59    6.77
   0   9  -8    1.03    4.19
   0  -9   7   15.83   12.02
   0   9  -7    1.11    4.41
   0   9  -6   -2.33    0.61
   0  -9   6    4.07    5.61
   0  -9   5   60.86   19.69
   0   9  -5   28.20    9.44
   0  -9   4    2.54    6.12
   0   9  -4    1.42    3.19
   0  -9   3   87.02   20.33
   0   9  -3   50.20    9.90
   0  -9   2  796.42   77.76
   0  -9   1  267.65   35.06
   0  -9   1  227.79   26.51
   0  -9   0    0.55    1.97
   0  -9   0    1.57    0.92
   0  -9  -1  186.65   24.44
   0  -9  -1  218.61   29.34
   0  -9  -2  621.85   50.38
   0  -9  -2  650.05   60.02
   0  -9  -2  626.35   58.19
   0  -9  -3   56.25   11.20
   0  -9  -3   56.70   13.41
   0  -9  -3   52.43   13.03
   0  -9  -4    3.91    1.85
   0  -9  -4   -1.52    4.27
   0  -9  -4    0.12    1.29
   0  -9  -5   23.04    8.24
   0  -9  -5   21.00    8.72
   0  -9  -5   16.83    7.88
   0  -9  -6    4.10    4.54
   0  -9  -6   -1.48    4.11
   0  -9  -7    0.67    3.09
   0  -9  -7    7.94    6.16
   0  -9  -8    0.61    5.80
   0  -9  -8    0.59    2.11
   0  -9  -8   28.48   25.21
   0  -9  -9   -4.71    4.45
   0  -9  -9   -3.54    2.66
   0  -9  -9    6.12    7.68
   0  -9 -10    0.63    4.55
   0  -9 -10   10.73   11.37
   0  -9 -11    6.35    9.01
   0  -9 -11    0.98    0.75
   0 -10  11   10.62   13.16
   0  10 -11    6.62    8.77
   0  10 -11    1.48    5.32
   0 -10  10    5.06    7.62
   0  10 -10    1.48    6.84
   0  10 -10   -1.54    4.77
   0  10  -9   -0.31    9.20
   0  10  -9    2.77    6.07
   0 -10   9    5.33    9.78
   0  10  -8   -0.38    5.87
   0 -10   8    7.79    6.81
   0 -10   7   -1.95    6.39
   0  10  -7   -0.88    3.10
   0 -10   6   21.61   13.32
   0  10  -6   21.85    9.96
   0 -10   5   96.72   24.06
   0  10  -5   77.63   16.30
   0  10  -4   15.70    6.18
   0 -10   4   16.39   10.84
   0  10  -3  386.80   37.31
   0 -10   3  581.80   61.06
   0 -10   2  488.73   46.45
   0 -10   2  536.95   59.13
   0 -10   1   73.15   17.96
   0 -10   1   67.23   12.78
   0 -10   0    3.25    3.49
   0  10   0    2.68    1.47
   0 -10   0   17.37    9.17
   0 -10  -1   66.25   15.18
   0 -10  -1   45.61   10.75
   0 -10  -2  399.04   42.05
   0 -10  -2  361.92   42.47
   0 -10  -3  363.07   34.97
   0 -10  -3  346.97   40.13
   0 -10  -3  319.62   39.35
   0 -10  -4   19.50    8.37
   0 -10  -4   11.90    6.53
   0 -10  -4   12.08    5.93
   0 -10  -5   56.25   13.52
   0 -10  -5   57.93   16.01
   0 -10  -5   58.60   14.12
   0 -10  -6    6.22    5.09
   0 -10  -6    9.63    7.82
   0 -10  -7   -2.39    2.69
   0 -10  -7    3.94    3.66
   0 -10  -8    5.45    6.00
   0 -10  -8  -18.49   10.17
   0 -10  -8    4.53    6.46
   0 -10  -9   -7.74    7.56
   0 -10  -9   -5.71    3.99
   0 -10  -9    5.26    8.73
   0 -10 -10   -3.03    6.48
   0 -10 -10    2.09    4.42
   0 -10 -11    1.15    4.13
   0 -11  11    2.39    8.17
   0  11 -11    0.24    4.66
   0  11 -10    5.74    8.38
   0  11 -10   -2.69    3.39
   0 -11  10    5.93    8.28
   0  11  -9   -2.06    4.32
   0 -11   9    3.65    6.97
   0 -11   8    4.21    7.86
   0  11  -8   -1.35    4.40
   0 -11   7    5.16    6.03
   0  11  -7    7.53    1.61
   0  11  -6   27.97   10.06
   0 -11   6   48.74   20.52
   0  11  -5   29.93    9.67
   0 -11   5   59.74   20.57
   0  11  -4   66.91   13.31
   0 -11   4  134.39   29.25
   0 -11   3  134.07   29.05
   0 -11   2   38.36   14.27
   0 -11   2   20.02    6.99
   0 -11   1   23.89   12.04
   0 -11   1   12.46    5.25
   0  11   0   -0.61    0.79
   0 -11   0    6.91    7.05
   0 -11   0    1.88    3.52
   0 -11  -1   18.73    7.76
   0 -11  -1   30.16   10.53
   0 -11  -2   18.80    8.10
   0 -11  -2   16.31    6.71
   0 -11  -3   80.23   17.74
   0 -11  -3   61.68   11.98
   0 -11  -3   85.14   17.40
   0 -11  -4   76.49   17.10
   0 -11  -4   77.70   15.53
   0 -11  -4  100.69   19.41
   0 -11  -5   23.72    8.99
   0 -11  -5   36.73   11.58
   0 -11  -5   37.18   12.45
   0 -11  -6   24.78    9.61
   0 -11  -6   23.42   10.18
   0 -11  -7    3.96    5.76
   0 -11  -7    0.61    3.34
   0 -11  -8    1.03    7.99
   0 -11  -8    1.33    6.16
   0 -11  -9    1.24    2.76
   0 -11  -9   -9.83    7.51
   0 -11  -9    3.73    6.05
   0 -11 -10   -1.07    6.05
   0 -11 -10    3.59    5.49
   0 -11 -11   -0.91    5.81
   0 -12  11    0.27    2.90
   0  12 -10   -2.14    4.36
   0 -12  10    3.46    7.36
   0 -12   9    7.74   10.13
   0 -12   8   12.02   13.15
   0 -12   7   -4.97    8.83
   0  12  -6    4.17    1.98
   0 -12   6   18.14   11.43
   0  12  -5   -1.11    3.01
   0 -12   5   18.27   11.99
   0 -12   4   23.94   11.26
   0 -12   3   22.45   13.74
   0 -12   3   12.34    5.57
   0 -12   2    3.32    3.15
   0 -12   2   -1.05    4.20
   0 -12   1   36.70   14.62
   0 -12   1   31.79    9.01
   0 -12   0  225.37   33.91
   0 -12   0  171.00   24.89
   0  12   0  181.97   15.79
   0 -12  -1   32.48   12.18
   0 -12  -1   33.55   10.43
   0 -12  -2    4.27    5.05
   0 -12  -2    3.84    4.79
   0 -12  -3    2.81    3.17
   0 -12  -3    5.93    2.90
   0 -12  -4    9.21    5.55
   0 -12  -4   15.18    8.44
   0 -12  -4    2.51    3.58
   0 -12  -5   -1.54    4.04
   0 -12  -5   -0.52    1.81
   0 -12  -5    3.36    3.83
   0 -12  -6    4.60    1.84
   0 -12  -6    2.81    4.40
   0 -12  -7    0.59    5.90
   0 -12  -7    4.00    3.75
   0 -12  -8   -0.03    4.99
   0 -12  -8    0.24    2.73
   0 -12  -9    2.20    7.36
   0 -12  -9   -1.87    4.22
   0 -12 -10   -5.27    7.46
   0 -13  11    2.91    7.73
   0 -13  10   -3.88    5.91
   0  13 -10    3.64    6.26
   0 -13   9   14.00   16.84
   0 -13   8   29.45   20.16
   0 -13   7    9.81    8.87
   0 -13   6    3.32    6.43
   0 -13   5   43.25   20.66
   0 -13   4   -3.08    3.40
   0 -13   3   68.33   22.42
   0 -13   2   52.77   12.21
   0 -13   2   72.92   21.82
   0 -13   1   42.56   16.31
   0 -13   1   30.33    9.77
   0 -13   0   -4.46    8.22
   0 -13   0    1.34    0.25
   0 -13  -1   27.42   10.23
   0 -13  -1   35.60   12.25
   0 -13  -2   32.57   10.74
   0 -13  -2   36.96   13.83
   0 -13  -3   60.85   16.11
   0 -13  -3   42.03   13.17
   0 -13  -4   -3.42    5.02
   0 -13  -4    4.80    4.94
   0 -13  -5   15.48    8.94
   0 -13  -5   11.81    6.03
   0 -13  -6    1.17    1.67
   0 -13  -6    0.12    4.62
   0 -13  -7    3.00    6.01
   0 -13  -8   14.59    9.45
   0 -13  -9   -2.31    3.80
   0 -13  -9   17.38   11.33
   0 -14  10    9.65   15.78
   0 -14   9  -11.54   17.54
   0 -14   8   25.86   19.55
   0 -14   7    1.80    7.99
   0 -14   6   28.06   19.22
   0 -14   5   -2.47   10.79
   0 -14   4   97.32   29.20
   0 -14   3    3.47    4.73
   0 -14   2   10.31    9.92
   0 -14   1   87.63   23.55
   0 -14   1   57.05   13.22
   0 -14   0   59.55   18.15
   0 -14   0   49.42   12.88
   0 -14  -1  117.13   25.46
   0 -14  -1   71.14   16.27
   0 -14  -2    5.97    5.35
   0 -14  -2    6.94    6.14
   0 -14  -3    5.27    4.15
   0 -14  -3   12.82    8.06
   0 -14  -4   67.83   18.34
   0 -14  -4   44.44   14.59
   0 -14  -5   -0.48    1.81
   0 -14  -5   -1.34    2.03
   0 -14  -6    8.04    5.85
   0 -14  -6   14.25    8.47
   0 -14  -7    0.82    2.05
   0 -14  -8   -2.18    7.08
   0 -14  -9    6.88    7.53
   0 -14  -9   37.26   41.93
   0 -15   9    7.11    8.30
   0 -15   8    0.86    8.69
   0 -15   7   -0.56    9.99
   0 -15   6    9.01    9.99
   0 -15   5   20.40   12.95
   0 -15   4   16.22   10.58
   0 -15   3   33.26   17.70
   0 -15   2    1.29    7.83
   0 -15   1   19.08    8.31
   0 -15   1   37.44   16.54
   0 -15   0    2.14    5.08
   0 -15   0    1.65    2.49
   0 -15  -1   29.63   12.40
   0 -15  -1   12.77    6.78
   0 -15  -2    1.00    3.84
   0 -15  -2   -2.35    5.66
   0 -15  -3   16.73    9.80
   0 -15  -3   24.10   10.48
   0 -15  -4   15.48    8.29
   0 -15  -4   11.04    6.68
   0 -15  -5   19.76   10.73
   0 -15  -5   12.06    8.30
   0 -15  -6    6.66    7.95
   0 -15  -6    5.56    5.42
   0 -15  -7   -2.76    5.98
   0 -15  -8    0.06    1.39
   0 -15  -9    4.44    5.43
   0 -15  -9    2.28    5.83
   0 -16   9    0.43    8.72
   0 -16   8   -8.02   11.04
   0 -16   7    4.33   10.13
   0 -16   6   12.65   14.93
   0 -16   5   -6.44    9.12
   0 -16   4    9.24   12.57
   0 -16   3    8.62   11.50
   0 -16   2   22.45   15.57
   0 -16   1    4.43    6.51
   0 -16   0   -4.43    6.89
   0 -16   0    2.36    2.81
   0 -16  -1   10.39    9.67
   0 -16  -1    2.89    2.72
   0 -16  -2    5.14    5.21
   0 -16  -2   10.17    7.77
   0 -16  -3   -0.67    4.03
   0 -16  -3   13.82    8.97
   0 -16  -4   -0.11    2.81
   0 -16  -4   -0.14    2.95
   0 -16  -5   -2.05    2.56
   0 -16  -5   -0.12    3.23
   0 -16  -6    7.86    6.31
   0 -16  -6   -2.11    1.20
   0 -16  -7    1.67    0.86
   0 -16  -8    0.22    0.59
   0 -16  -9   10.06    9.87
   0 -17   8   -1.93   10.53
   0 -17   7   -3.40    7.56
   0 -17   6    6.04    6.06
   0 -17   5    7.17    8.59
   0 -17   4   10.57   12.71
   0 -17   3   -2.53    5.67
   0 -17   2   -3.37    4.40
   0 -17   1   -1.58    7.46
   0 -17   0    2.31    5.62
   0 -17  -1   15.19   10.75
   0 -17  -1    0.38    1.74
   0 -17  -2   -1.60    5.57
   0 -17  -2   -0.32    3.60
   0 -17  -3    5.20    6.36
   0 -17  -3    4.53    3.77
   0 -17  -4    7.46    6.82
   0 -17  -4   -0.73    5.82
   0 -17  -5    0.33    4.00
   0 -17  -5   -3.65    6.33
   0 -17  -6   -0.29    3.39
   0 -17  -6    1.52    2.13
   0 -17  -7    0.11    4.36
   0 -17  -8    6.21    6.96
   0 -18   7    9.52   10.83
   0 -18   6    4.08   12.26
   0 -18   5    8.41    9.72
   0 -18   4   15.05   11.18
   0 -18   3   33.82   16.50
   0 -18   2   17.96   16.12
   0 -18   1   -2.29    6.61
   0 -18   0    9.64    8.68
   0 -18  -1   -1.22    3.95
   0 -18  -2   -1.26    4.70
   0 -18  -2   -0.70    1.52
   0 -18  -3   13.49    8.29
   0 -18  -3   18.04   11.77
   0 -18  -4   15.97   10.16
   0 -18  -4   15.03   10.32
   0 -18  -5    7.94    8.42
   0 -18  -5    4.98    5.63
   0 -18  -6    0.66    2.41
   0 -18  -6   12.29   10.06
   0 -18  -7    0.17    5.05
   0 -19   6   -2.97    5.09
   0 -19   5    2.94    9.30
   0 -19   4   -3.54    9.12
   0 -19   3   10.77    9.11
   0 -19   2    0.97    7.60
   0 -19   1  -11.55   14.44
   0 -19   0   -1.62    7.62
   0 -19  -1    4.02    4.19
   0 -19  -2   -4.82    7.65
   0 -19  -3    3.43    5.54
   0 -19  -4   -4.39    2.66
   0 -19  -4   -3.76    7.27
   0 -19  -5   -1.12    0.94
   0 -19  -5   -1.89    5.80
   0 -19  -6    2.29    4.59
   0 -19  -6    0.96    1.44
   0 -19  -7   -0.47    3.82
   0 -20   4    9.31   13.03
   0 -20   3   36.81   21.44
   0 -20   2   22.77   16.07
   0 -20   1    1.00    3.02
   0 -20   0    1.47    2.44
   0 -20  -1   11.59    9.86
   0 -20  -2    5.69    8.95
   0 -20  -3   19.14   12.21
   0 -20  -4   -3.12    6.55
   0 -20  -5   -1.70    1.69
   0 -20  -5   -2.45    5.44
   0 -20  -6    4.32    2.07
   0 -21   3   17.91   14.38
   0 -21   2    6.52    9.18
   0 -21   1  -10.27   10.22
   0 -21   0    5.12    4.28
   0 -21  -1   -3.90    9.58
   0 -21  -2    1.92    2.87
   0 -21  -3   -1.50    3.41
   0 -21  -4    7.26    8.02
   0 -21  -5    5.99    7.93
   1 -22  -3    6.80    8.21
   1 -22  -2   -3.62    5.68
   1 -22  -1  -12.40   11.00
   1 -21  -4   -1.41    4.08
   1 -21  -3    0.75    1.47
   1 -21  -2    3.50    6.78
   1 -21  -1   -2.85    5.44
   1 -21   0   14.12   11.52
   1 -21   1    2.75   10.35
   1 -21   2    1.74    5.01
   1 -20  -6   -6.92    7.00
   1 -20  -5    1.30    4.00
   1 -20  -5    0.75    2.02
   1 -20  -4    2.00    5.48
   1 -20  -4    1.25    2.53
   1 -20  -3    1.11    3.50
   1 -20  -2   -2.64    5.29
   1 -20  -1   12.02   10.32
   1 -20   0   -1.45    2.04
   1 -20   1    9.06    9.81
   1 -20   2   31.83   18.44
   1 -20   3   -7.89    6.64
   1 -20   4    6.13   11.22
   1 -19  -7    4.94    8.12
   1 -19  -6    4.41    3.15
   1 -19  -5   -1.10    3.47
   1 -19  -5    5.99    6.67
   1 -19  -4   -6.31    5.66
   1 -19  -4   -2.33    4.53
   1 -19  -3   -5.36    5.98
   1 -19  -3   -1.28    4.69
   1 -19  -2   -2.93    3.76
   1 -19  -1    0.17    2.81
   1 -19   0   -4.37    8.82
   1 -19   1    0.56    6.45
   1 -19   2   12.04   13.62
   1 -19   3   -5.48   13.11
   1 -19   4   19.82   15.25
   1 -19   5  -13.74   14.20
   1 -18  -7    1.42    2.46
   1 -18  -6    5.41    6.51
   1 -18  -5    8.36    7.08
   1 -18  -5    9.59    8.43
   1 -18  -4    1.96    2.29
   1 -18  -4    5.58    4.19
   1 -18  -3    6.78    8.29
   1 -18  -3    4.28    6.25
   1 -18  -2    7.93    8.42
   1 -18  -2   14.91   10.73
   1 -18  -1    3.75    1.72
   1 -18   0   -0.42    6.11
   1 -18   1    3.64    6.08
   1 -18   2   39.93   21.44
   1 -18   3    6.01    9.59
   1 -18   4   -7.00    9.05
   1 -18   5   -8.27   11.16
   1 -18   6    7.58    1.43
   1 -17  -8   -9.06    8.94
   1 -17  -7    0.41    3.70
   1 -17  -6    1.78    2.70
   1 -17  -5    0.11    1.77
   1 -17  -5    3.30    4.69
   1 -17  -4    6.54    6.75
   1 -17  -4    6.97    4.38
   1 -17  -3   -1.77    5.59
   1 -17  -3   -1.12    2.64
   1 -17  -2   -4.68    6.64
   1 -17  -2    0.56    4.52
   1 -17  -1    3.72    5.88
   1 -17  -1    3.35    5.95
   1 -17   0   -0.24    2.97
   1 -17   0    3.03    5.00
   1 -17   1    6.99    8.59
   1 -17   2   -0.64    6.91
   1 -17   3   -8.23   13.28
   1 -17   4    2.82    9.93
   1 -17   5  -14.70   12.96
   1 -17   6    8.75   14.83
   1 -17   7   -8.48   14.96
   1 -16  -8   19.08   11.69
   1 -16  -7    4.69    4.27
   1 -16  -6   14.24    8.70
   1 -16  -6    1.53    1.04
   1 -16  -5   14.59    9.38
   1 -16  -5    7.29    5.66
   1 -16  -4    0.78    2.68
   1 -16  -4    1.16    1.65
   1 -16  -3   12.47    9.75
   1 -16  -3   -0.35    3.42
   1 -16  -2   10.21    7.92
   1 -16  -2    8.60    8.00
   1 -16  -1    7.20    8.45
   1 -16  -1    3.96    5.89
   1 -16   0   34.53   12.76
   1 -16   0   46.04   18.95
   1 -16   1   35.09   18.15
   1 -16   2   -4.25    8.68
   1 -16   3   -4.16    7.30
   1 -16   4   -7.90   11.72
   1 -16   5   12.00   12.37
   1 -16   6    2.97    6.07
   1 -16   7   -2.58   13.39
   1 -16   8   -4.36   13.68
   1 -15  -9   -1.16    7.12
   1 -15  -8    0.80    2.20
   1 -15  -7   22.49   12.30
   1 -15  -6    0.46    2.06
   1 -15  -6   -3.03    2.19
   1 -15  -5   61.14   18.29
   1 -15  -5   48.90   15.98
   1 -15  -4    6.74    6.69
   1 -15  -4    8.81    7.11
   1 -15  -3    2.68    2.72
   1 -15  -3    4.63    2.48
   1 -15  -2   18.46   10.27
   1 -15  -2   11.63    8.97
   1 -15  -1   94.53   21.50
   1 -15  -1   85.53   22.90
   1 -15   0   12.76    6.07
   1 -15   0   15.50    9.60
   1 -15   1   16.57    9.29
   1 -15   1   22.02    8.85
   1 -15   2   -5.99    6.41
   1 -15   3   58.83   23.79
   1 -15   4   58.77   25.62
   1 -15   5  -16.18   15.87
   1 -15   6    6.75    2.47
   1 -15   7   42.91   34.06
   1 -15   8    5.36    5.86
   1 -15   9    8.93   14.25
   1 -14  -9    1.30    3.83
   1 -14  -8    2.35    5.71
   1 -14  -7    2.49    0.72
   1 -14  -6   17.22    8.99
   1 -14  -6   13.13    8.85
   1 -14  -5   18.41    9.71
   1 -14  -5    7.08    7.29
   1 -14  -4    0.48    1.41
   1 -14  -4    4.69    6.79
   1 -14  -3   32.41   12.71
   1 -14  -3   32.56   12.25
   1 -14  -2   69.65   18.93
   1 -14  -2   69.33   17.61
   1 -14  -1    1.33    4.16
   1 -14  -1    0.56    1.72
   1 -14   0   15.74    9.06
   1 -14   0   30.00   11.35
   1 -14   1  126.64   24.83
   1 -14   1  140.34   31.71
   1 -14   2    9.99    8.46
   1 -14   2    3.40    2.64
   1 -14   3   49.76   19.69
   1 -14   4   54.68   22.60
   1 -14   5    2.85    6.65
   1 -14   6   11.74   12.99
   1 -14   7    6.60   10.03
   1 -14   8    4.75   12.03
   1 -14   9   18.88   20.26
   1 -13 -10   14.87   11.00
   1 -13  -9   -0.19    1.96
   1 -13  -8   -1.09    1.00
   1 -13  -7    5.80    7.58
   1 -13  -6   -2.45    4.04
   1 -13  -6   -4.12    3.11
   1 -13  -5    4.02    2.76
   1 -13  -5    0.07    3.10
   1 -13  -4  384.13   48.99
   1 -13  -4  409.55   47.99
   1 -13  -3   -0.42    0.95
   1 -13  -3    1.81    3.02
   1 -13  -2  331.27   43.30
   1 -13  -2  392.76   47.52
   1 -13  -1  174.08   28.32
   1 -13  -1  193.05   32.92
   1 -13   0    5.45   14.01
   1 -13   0   10.18    6.98
   1 -13   1   14.04    8.25
   1 -13   1   40.54   15.07
   1 -13   2  166.00   35.32
   1 -13   2  128.02   24.93
   1 -13   3  523.42   71.42
   1 -13   4   76.51   25.57
   1 -13   5    5.07    6.19
   1 -13   6   11.95   14.93
   1 -13   7    4.98    4.93
   1 -13   8   -8.81    4.26
   1 -13   9    1.28    6.68
  -1  13 -10   -5.20    5.50
   1 -13  10   -8.99   11.60
   1 -12 -10    3.29    3.23
   1 -12  -9    3.51    4.81
   1 -12  -8    1.66    6.53
   1 -12  -7   -0.77    3.23
   1 -12  -6   11.17    7.33
   1 -12  -6    6.93    4.58
   1 -12  -5    3.03    6.56
   1 -12  -5   -0.49    3.03
   1 -12  -4    9.76    4.28
   1 -12  -4   16.74    7.89
   1 -12  -3  145.50   25.68
   1 -12  -3  150.07   25.43
   1 -12  -2  203.36   30.97
   1 -12  -2  243.87   34.00
   1 -12  -1   78.04   19.65
   1 -12  -1   68.16   16.06
   1 -12   0   86.95   18.72
   1 -12   0   85.05   21.69
   1 -12   1    5.26    6.02
   1 -12   1    8.81    1.46
   1 -12   2   87.80   23.71
   1 -12   3  458.99   63.05
   1 -12   4  100.97   27.28
  -1  12  -4   58.20   12.49
  -1  12  -5   51.44   13.56
   1 -12   5   94.99   27.37
  -1  12  -6    4.02    5.00
   1 -12   6   -1.39    5.40
   1 -12   7   11.83   14.12
   1 -12   8    2.68    1.89
   1 -12   9   10.01   15.02
  -1  12 -10   -9.83    7.38
   1 -12  10   10.41   14.18
   1 -11 -10   -7.74    7.55
   1 -11  -9    8.01    7.85
   1 -11  -9    0.13    4.67
   1 -11  -8   25.30   10.55
   1 -11  -8   19.17    9.58
   1 -11  -7   15.66   10.11
   1 -11  -6   40.27   13.98
   1 -11  -6   34.67   10.99
   1 -11  -5   69.99   16.19
   1 -11  -5   57.13   16.63
   1 -11  -4  604.62   62.36
   1 -11  -4  572.65   58.02
   1 -11  -3   40.81   12.86
   1 -11  -3   38.73   11.88
   1 -11  -2  204.43   30.09
   1 -11  -2  225.93   31.76
   1 -11  -1   24.76   10.40
   1 -11  -1   32.77   10.69
   1 -11   0   96.61   19.29
   1 -11   0   90.43   20.53
   1 -11   1  138.59   27.32
   1 -11   1  135.19   24.21
   1 -11   2   80.91   20.03
  -1  11  -2   49.11    8.09
   1 -11   3   63.62   19.99
  -1  11  -3   38.32    8.98
   1 -11   4   55.65   20.20
  -1  11  -4   31.17    9.08
   1 -11   5    2.87    1.56
  -1  11  -5    9.14    6.17
  -1  11  -6   18.68    8.92
   1 -11   6   54.28   21.21
  -1  11  -7    7.56    6.97
   1 -11   7   19.40   15.10
  -1  11  -8   22.70   11.45
   1 -11   8   62.57   27.54
   1 -11   9   -5.51   10.24
  -1  11  -9    0.64    2.05
  -1  11 -10    1.63    4.00
  -1  11 -10   -3.14    6.41
   1 -11  10    1.03    5.61
  -1  11 -11   15.03   10.12
   1 -11  11    1.06    4.09
   1 -10 -11    0.05    1.06
   1 -10 -10   -3.28    5.49
   1 -10 -10    1.50    4.32
   1 -10  -9   -0.58    5.51
   1 -10  -9    6.70    2.54
   1 -10  -8    2.66    3.70
   1 -10  -8   12.28   10.07
   1 -10  -7   -1.88    3.30
   1 -10  -7    9.30    6.23
   1 -10  -6   64.32   17.84
   1 -10  -6   99.16   22.56
   1 -10  -5   25.14    9.69
   1 -10  -5   42.09   13.60
   1 -10  -4  277.89   33.47
   1 -10  -4  249.62   35.16
   1 -10  -3   -0.91    2.73
   1 -10  -3   -4.12    3.89
   1 -10  -2  181.10   26.56
   1 -10  -2  173.09   26.09
   1 -10  -1  153.49   24.34
   1 -10  -1  144.76   24.83
   1 -10   0  330.09   38.82
   1 -10   0  312.29   40.91
  -1  10  -1    0.98    0.77
   1 -10   1   10.69   10.39
  -1  10  -2   93.24   12.51
   1 -10   2  113.46   23.93
   1 -10   3   -0.63    3.49
  -1  10  -3   -1.81    1.41
  -1  10  -4  678.95   65.72
   1 -10   4  956.05   91.50
  -1  10  -5  258.98   35.45
   1 -10   5  368.13   54.86
  -1  10  -6  158.98   29.00
   1 -10   6  218.77   44.79
  -1  10  -7   -0.13    2.94
   1 -10   7   -3.52    0.06
   1 -10   8    9.86   14.25
  -1  10  -8    6.26    8.38
   1 -10   9    2.20    7.95
  -1  10  -9    3.67    3.43
  -1  10  -9    7.67    7.16
  -1  10 -10    5.41    9.54
  -1  10 -10    1.42    2.79
  -1  10 -11    7.66    7.25
   1 -10  11   10.16   13.60
  -1  10 -11    6.20    6.09
   1  -9 -11    3.27    3.52
   1  -9 -11   -3.73    7.80
   1  -9 -10    5.71    4.60
   1  -9 -10   22.24   12.30
   1  -9  -9   15.09   11.39
   1  -9  -9    8.13    5.08
   1  -9  -8   25.70   11.97
   1  -9  -8   27.63   11.38
   1  -9  -7    9.97    7.36
   1  -9  -7    8.38    6.01
   1  -9  -6   11.83    7.52
   1  -9  -6   17.80    7.91
   1  -9  -5   16.11    6.56
   1  -9  -5   15.43    7.46
   1  -9  -5   15.55    7.69
   1  -9  -4   13.26    5.19
   1  -9  -4    6.64    4.04
   1  -9  -3    7.20    4.98
   1  -9  -3    5.85    5.66
   1  -9  -2  209.55   27.51
   1  -9  -2  194.03   27.75
  -1   9   1  582.04   43.08
   1  -9  -1  684.06   60.19
   1  -9  -1  674.54   60.93
   1  -9   0  628.95   62.70
   1  -9   0  635.77   59.60
  -1   9  -1   46.60    6.82
   1  -9   1   68.46   16.09
   1  -9   2  139.15   14.92
   1  -9   2  206.83   30.86
  -1   9  -2  142.14   17.40
  -1   9  -3   60.78   14.31
  -1   9  -3   42.16   10.02
   1  -9   3   50.94   16.85
  -1   9  -4 1103.65   95.00
  -1   9  -4 1082.00   97.17
   1  -9   4 1447.61  118.55
  -1   9  -5  115.24   21.27
  -1   9  -5   95.00   19.75
   1  -9   5  127.06   29.02
   1  -9   6    5.12    5.43
  -1   9  -6    5.70    4.84
  -1   9  -6    3.45    4.30
  -1   9  -7   29.08   13.35
   1  -9   7   41.85   18.19
   1  -9   8    1.98    6.02
  -1   9  -8   -0.61    3.98
   1  -9   9    0.96    5.70
  -1   9  -9   -3.90    3.70
  -1   9  -9    1.83    3.96
   1  -9  10    0.81    3.07
  -1   9 -10   -5.32    9.67
  -1   9 -10    0.78    1.09
   1  -9  11    0.33    1.21
  -1   9 -11   -0.47    5.50
  -1   9 -11    1.62    2.92
   1  -8 -12    8.03   10.65
   1  -8 -11    5.47    5.43
   1  -8 -11   23.14   13.41
   1  -8 -10    8.99    7.88
   1  -8 -10   -3.54    4.49
   1  -8  -9    2.82    3.51
   1  -8  -9   10.09    9.39
   1  -8  -8    9.71    7.75
   1  -8  -8   49.16   17.09
   1  -8  -7  125.93   24.35
   1  -8  -7  103.64   22.15
   1  -8  -6    3.13    5.87
   1  -8  -6    3.29    3.77
   1  -8  -5    8.89    4.62
   1  -8  -5    9.61    6.63
   1  -8  -5    3.43    1.56
   1  -8  -4    4.13    4.60
   1  -8  -4    5.04    3.39
   1  -8  -4   -1.75    1.34
   1  -8  -3    8.49    3.13
   1  -8  -3    5.59    3.42
   1  -8  -2   23.89    7.81
   1  -8  -2   35.47   10.12
   1  -8  -1   47.66   10.89
  -1   8   1   41.26    5.36
   1  -8  -1   59.03   13.69
   1  -8   0 3061.74  219.32
   1  -8   0 2892.24  215.24
   1  -8   1 1309.43  109.03
  -1   8  -2    3.02    2.59
  -1   8  -2    0.84    4.78
   1  -8   2    6.93    2.97
   1  -8   2   17.47    7.74
  -1   8  -3  538.63   54.65
  -1   8  -3  559.12   52.24
   1  -8   3  622.50   64.74
  -1   8  -4    7.60    5.13
   1  -8   4    7.18    5.57
  -1   8  -4    3.59    3.38
   1  -8   5    6.67    9.10
  -1   8  -5   -0.23    1.41
  -1   8  -5   -2.41    4.99
  -1   8  -6    5.53    2.59
  -1   8  -6    3.85    3.57
  -1   8  -7    1.04    2.39
  -1   8  -7   -2.80    3.65
  -1   8  -8    7.38    8.18
  -1   8  -9    1.47    1.93
  -1   8  -9    5.80    8.37
   1  -8   9   -1.84    6.70
  -1   8 -10  -16.67   11.46
  -1   8 -10   -1.51    4.80
   1  -8  10   -9.08   11.44
  -1   8 -11    6.83    0.96
  -1   8 -11    4.91    5.75
   1  -8  11   10.05   11.41
   1  -7 -12    0.48    3.45
   1  -7 -12   -6.66    7.23
   1  -7 -11   -1.47    5.41
   1  -7 -11    0.17    5.29
   1  -7 -10   -4.17    7.51
   1  -7 -10   -0.78    5.66
   1  -7  -9    4.97    5.79
   1  -7  -9    1.45    2.73
   1  -7  -8   45.32   15.18
   1  -7  -8   54.66   17.47
   1  -7  -7   63.41   17.25
   1  -7  -7   47.08   16.08
   1  -7  -6   -1.26    1.92
   1  -7  -6    2.42    3.86
   1  -7  -5    9.05    4.94
   1  -7  -5   14.05    6.01
   1  -7  -5   13.64    6.77
   1  -7  -4  185.37   22.69
   1  -7  -4  185.30   24.55
   1  -7  -4  129.02   22.87
   1  -7  -3   32.37    8.29
   1  -7  -3   27.74    9.15
   1  -7  -2  137.57   19.29
   1  -7  -2  129.82   20.17
   1  -7  -1   11.46    6.79
  -1   7   1   -0.76    1.06
   1  -7  -1   -0.99    3.24
   1  -7   0  303.84   34.62
  -1   7  -1  508.03   52.74
   1  -7   1  678.75   58.52
  -1   7  -2   -1.27    2.48
   1  -7   2   -2.08    3.92
  -1   7  -3    3.87    2.45
  -1   7  -3    9.42    4.41
   1  -7   3   17.22   10.76
  -1   7  -4    6.29    4.61
  -1   7  -4    6.21    4.64
  -1   7  -5    7.90    4.99
  -1   7  -5   14.84    8.40
  -1   7  -6   65.98   14.36
  -1   7  -6   83.04   20.24
  -1   7  -7   30.71   13.60
  -1   7  -7   24.78    9.03
  -1   7  -8   -1.66    5.12
  -1   7  -8    7.18    8.31
  -1   7  -9    1.98    5.02
  -1   7  -9    7.45    4.32
  -1   7 -10   -0.99    3.47
  -1   7 -10    3.27    6.95
  -1   7 -11    2.98    3.66
   1  -7  11   12.60   10.18
  -1   7 -11    4.34    0.92
   1  -6 -12    0.74    3.29
   1  -6 -12    1.62    3.92
   1  -6 -11    0.73    4.15
   1  -6 -11   -0.69    7.45
   1  -6 -10   -0.58    5.80
   1  -6 -10    8.34    7.30
   1  -6  -9    3.54    7.15
   1  -6  -9   10.40    6.79
   1  -6  -8  116.45   24.25
   1  -6  -8   84.53   19.12
   1  -6  -8   73.78   19.98
   1  -6  -7    3.40    2.56
   1  -6  -7    1.37    2.73
   1  -6  -6   64.41   15.69
   1  -6  -6   59.47   15.42
   1  -6  -5   26.93   10.35
   1  -6  -5   43.50   11.33
   1  -6  -4   -0.19    0.79
   1  -6  -4   -0.62    1.54
   1  -6  -4   -2.50    3.74
   1  -6  -3  286.06   28.84
   1  -6  -3  224.74   25.65
   1  -6  -3  253.42   30.16
   1  -6  -2  603.31   51.16
   1  -6  -2  582.22   53.68
   1  -6  -1  339.88   33.72
  -1   6   1  256.22   26.76
  -1   6   1  408.10   28.00
   1  -6  -1  370.55   36.75
   1  -6   0  225.47   26.48
  -1   6   0  211.74   26.45
   1  -6   1  162.67   23.04
  -1   6  -1  158.95   21.86
  -1   6  -2   90.61   14.89
   1  -6   2   90.53   16.96
  -1   6  -3  471.73   45.95
  -1   6  -3  425.05   42.30
  -1   6  -4  112.00   17.35
  -1   6  -4  102.95   19.62
  -1   6  -5  128.98   19.60
  -1   6  -5  137.26   24.70
  -1   6  -6   24.43   10.47
  -1   6  -6   25.13    8.34
  -1   6  -7   57.61   18.88
  -1   6  -7   30.38    9.55
  -1   6  -8   17.58    7.67
  -1   6  -8   33.40   15.24
  -1   6  -9    0.24    4.13
  -1   6  -9   -0.22    7.43
  -1   6 -10    4.85    6.68
  -1   6 -10    3.68    2.79
  -1   6 -11    7.44    6.95
   1  -5 -12    0.84    3.49
   1  -5 -11   -1.23    5.36
   1  -5 -11   16.89   13.42
   1  -5 -10    1.06    2.26
   1  -5 -10   -5.24    5.90
   1  -5  -9    3.71    5.55
   1  -5  -9    8.62    7.25
   1  -5  -8   -0.51    2.85
   1  -5  -8    5.12    5.38
   1  -5  -8    4.42    3.29
   1  -5  -7  144.41   25.70
   1  -5  -7  157.94   27.83
   1  -5  -6   79.22   17.15
   1  -5  -6   85.67   18.32
   1  -5  -5  359.15   40.86
   1  -5  -5  373.84   41.20
   1  -5  -4  969.49   90.39
   1  -5  -4 1232.28   87.60
   1  -5  -4 1178.19   92.40
   1  -5  -3   87.63   14.30
   1  -5  -3   87.68   12.63
   1  -5  -3   74.99   14.30
   1  -5  -2 2371.18  165.45
   1  -5  -2 2192.11  159.90
  -1   5   1  994.91   66.51
   1  -5  -1  875.59   73.12
   1  -5  -1  789.70   70.03
   1  -5   0  616.84   53.83
  -1   5   0  669.85   56.37
   1  -5   1  448.16   42.11
  -1   5  -1  412.37   39.29
  -1   5  -2  915.90   73.25
  -1   5  -3   60.70   11.66
  -1   5  -4  298.45   37.43
  -1   5  -4  291.54   30.87
  -1   5  -5   84.35   15.07
  -1   5  -5  121.80   23.49
  -1   5  -6    5.97    4.14
  -1   5  -6    7.01    6.05
  -1   5  -7   96.43   16.68
  -1   5  -7  135.40   27.45
  -1   5  -7   81.93   17.47
  -1   5  -8    8.44    6.11
  -1   5  -8   18.14   10.79
  -1   5  -9   49.15   14.42
  -1   5  -9   72.03   22.46
  -1   5 -10    5.35    4.98
  -1   5 -10   13.89    8.04
  -1   5 -11    3.61    5.61
   1  -4 -12    3.40   14.72
   1  -4 -11    2.95    1.85
   1  -4 -11   -2.59    5.86
   1  -4 -10   -0.56    2.64
   1  -4 -10    0.11    6.01
   1  -4  -9    3.38    2.89
   1  -4  -9   -3.07    7.45
  -1   4   8  132.66   23.95
   1  -4  -8  129.42   20.44
   1  -4  -8  124.42   26.51
   1  -4  -8  122.95   24.13
   1  -4  -7   10.38    5.85
   1  -4  -7    4.50    4.16
   1  -4  -7    9.14    6.00
  -1   4   7    6.43    5.52
   1  -4  -6   63.99   16.27
   1  -4  -6   70.28   16.20
  -1   4   6   64.28   14.53
   1  -4  -5  272.66   33.81
  -1   4   5  291.27   33.80
   1  -4  -5  320.67   36.31
   1  -4  -4   17.38    5.18
   1  -4  -4   15.03    6.01
   1  -4  -3  615.83   46.91
   1  -4  -3  568.49   51.36
   1  -4  -3  516.47   49.20
   1  -4  -2  136.58   15.20
   1  -4  -2  140.23   18.34
  -1   4   1 1066.72   76.05
  -1   4   1 1090.00   83.03
   1  -4  -1 1135.97   82.72
   1  -4  -1  995.15   78.60
   1  -4   0  623.26   52.98
  -1   4   0  698.37   54.88
  -1   4  -1   39.44    8.67
  -1   4  -2   40.76    8.42
  -1   4  -3   58.67   10.49
  -1   4  -4  343.22   34.61
  -1   4  -4  408.49   44.45
  -1   4  -5  152.62   26.25
  -1   4  -5  125.03   18.17
  -1   4  -6   -0.83    1.41
  -1   4  -6    2.42    2.65
  -1   4  -6    1.36    1.60
  -1   4  -7    7.24    7.25
  -1   4  -7    4.98    3.07
  -1   4  -7    6.54    5.45
  -1   4  -8   10.77    5.82
   1  -4   8   10.55    7.97
  -1   4  -8   18.82   10.39
  -1   4  -9   -2.55    4.79
  -1   4  -9    3.33    5.01
  -1   4 -10    2.29    3.35
  -1   4 -10    1.07    5.22
  -1   4 -11    4.81    6.41
   1  -3 -12    0.78    6.29
   1  -3 -11   -0.51    4.82
   1  -3 -11   -0.98    4.58
   1  -3 -10    2.33    4.72
   1  -3 -10    1.77    2.96
  -1   3  10    0.11    3.04
   1  -3  -9    8.45    6.05
   1  -3  -9   15.74   11.52
  -1   3   9   12.83    7.32
   1  -3  -8  200.45   31.99
  -1   3   8  274.48   35.91
   1  -3  -8  271.65   40.30
   1  -3  -7   49.42   11.34
   1  -3  -7   50.00   13.78
   1  -3  -7   72.39   18.44
  -1   3   6    2.08    2.10
   1  -3  -6    3.10    4.66
   1  -3  -6    6.79    6.35
   1  -3  -5  107.69   18.41
   1  -3  -5   95.24   17.88
  -1   3   5  109.97   17.94
   1  -3  -4  379.20   37.95
  -1   3   4  365.72   37.08
   1  -3  -4  355.26   38.02
   1  -3  -3  301.22   30.61
  -1   3   3  354.88   31.20
   1  -3  -3  293.56   29.98
   1  -3  -3  355.16   26.05
  -1   3   3  189.86   23.31
   1  -3  -2  346.58   28.63
   1  -3  -2  289.70   21.60
  -1   3   2  172.51   19.97
  -1   3   1   95.39    9.99
   1  -3  -1   74.89    9.35
  -1   3   1   75.89   12.05
  -1   3   1   65.97    9.16
  -1   3   0 3274.57  226.19
  -1   3  -1 1956.28  138.68
  -1   3  -2  954.75   72.73
  -1   3  -3   43.60    8.85
  -1   3  -4  188.50   21.98
  -1   3  -4  197.84   28.85
  -1   3  -5  303.52   40.90
  -1   3  -5  328.08   33.21
  -1   3  -6   15.85    5.50
  -1   3  -6   18.53    9.78
  -1   3  -6   18.34    6.64
  -1   3  -7    4.02    1.85
  -1   3  -7    0.95    1.53
  -1   3  -7    4.43    2.93
   1  -3   7    5.66    4.26
   1  -3   8   14.04    6.68
  -1   3  -8   34.64   14.81
  -1   3  -8   18.65    8.12
  -1   3  -9   22.93   13.88
  -1   3  -9    7.30    5.64
  -1   3 -10   10.80    6.75
  -1   3 -11    0.08    3.02
   1  -2 -12   20.70   12.46
   1  -2 -11   -0.26    6.89
   1  -2 -10    6.89    6.83
   1  -2 -10   -1.58    4.19
  -1   2  10    1.39    3.54
  -1   2   9   -8.75    6.13
   1  -2  -9    7.50    9.17
   1  -2  -9   -1.19    4.27
  -1   2   8   31.15   12.49
   1  -2  -8   17.20    8.85
   1  -2  -8   24.57   11.18
   1  -2  -7    6.24    5.49
  -1   2   7    0.75    3.01
   1  -2  -7   -1.73    4.28
   1  -2  -7    1.40    1.73
   1  -2  -6  307.18   30.05
  -1   2   6  291.50   35.21
   1  -2  -6  276.63   34.38
   1  -2  -6  251.05   35.46
  -1   2   5   53.86   12.17
   1  -2  -5   30.00    9.34
   1  -2  -5   45.22   11.70
   1  -2  -4  147.52   19.79
  -1   2   4  147.31   19.79
  -1   2   4  131.14   15.82
   1  -2  -4  150.63   20.80
   1  -2  -3  264.17   27.52
  -1   2   3  325.05   28.32
   1  -2  -3  266.32   26.27
  -1   2   3  191.31   19.70
   1  -2  -2   85.55   10.39
  -1   2   2   47.29    6.88
   1  -2  -2   89.42    7.94
   1  -2  -2   76.52   11.47
  -1   2   2   86.06   11.21
   1  -2  -1 5555.03  375.90
   1  -2  -1 5297.34  374.39
  -1   2   1 5699.59  373.46
  -1   2   1 5015.25  374.22
  -1   2   0 9133.24  571.29
   1  -2   0 7914.84  570.98
  -1   2  -1  252.12   23.64
  -1   2  -2    4.38    1.35
  -1   2  -3  243.05   24.46
  -1   2  -4   43.25    8.77
  -1   2  -5   16.11    5.62
  -1   2  -5    8.57    6.46
  -1   2  -5    3.62    3.10
  -1   2  -6   25.28    7.89
  -1   2  -6   47.71   10.32
   1  -2   6   38.59   11.24
  -1   2  -6   50.40   15.10
  -1   2  -7   15.52    6.56
  -1   2  -7   12.71    5.90
   1  -2   7   20.49    9.18
  -1   2  -7   16.01    9.42
   1  -2   8   -0.19    4.93
  -1   2  -8    1.24    2.76
  -1   2  -8    1.14    6.66
  -1   2  -9   23.67   12.76
  -1   2 -10    1.07    3.31
  -1   2 -11    2.15   10.17
   1  -1 -12    0.24    5.68
   1  -1 -11   -2.48    6.26
  -1   1  10   11.30    6.40
   1  -1 -10    6.00    4.34
   1  -1 -10   17.61    9.61
  -1   1   9    3.60    0.83
   1  -1  -9    8.02    5.71
   1  -1  -9   14.37    9.88
   1  -1  -8    0.64    4.83
  -1   1   8   -5.07    4.54
   1  -1  -8   -1.48    3.40
  -1   1   7    1.21    4.23
   1  -1  -7    8.21    5.98
   1  -1  -7    0.30    4.58
   1  -1  -7    0.63    0.59
  -1   1   6   -8.08    4.99
   1  -1  -6    0.52    0.84
   1  -1  -6   -1.89    2.20
   1  -1  -6   -1.14    0.59
  -1   1   5    0.88    4.26
   1  -1  -5    1.72    3.92
   1  -1  -5    4.36    3.58
   1  -1  -5    1.69    1.68
  -1   1   4   22.58    6.45
   1  -1  -4   27.45    7.71
   1  -1  -4   27.61    7.34
  -1   1   3   49.50    9.82
   1  -1  -3   36.69    7.75
   1  -1  -3   35.58    8.53
  -1   1   2 2316.14  161.24
   1  -1  -2 2373.91  160.33
   1  -1  -2 2231.06  155.76
   1  -1  -1  321.71   29.53
   1  -1  -1  345.14   28.37
  -1   1   1  365.10   27.66
   1  -1   0   83.12    8.68
   1  -1   1  274.27   24.85
  -1   1  -1  237.01   22.42
  -1   1  -2 4912.31  334.55
  -1   1  -3  356.27   32.88
  -1   1  -4   41.63    8.68
  -1   1  -4   54.87   10.09
   1  -1   5    0.16    3.17
  -1   1  -5   -1.88    3.06
  -1   1  -5    1.28    2.05
  -1   1  -5   -1.87    2.97
  -1   1  -6  149.06   27.84
   1  -1   6  145.85   21.73
  -1   1  -6  119.61   18.15
  -1   1  -6  104.57   17.67
  -1   1  -7  310.63   44.15
   1  -1   7  301.59   35.99
  -1   1  -7  220.88   30.43
  -1   1  -7  250.00   29.99
   1  -1   8   22.16    8.93
  -1   1  -8   15.88   10.17
  -1   1  -9   -4.04    5.64
  -1   1 -10    3.64    6.51
  -1   1 -11   22.44   18.33
  -1   1 -12    5.99    7.28
   1   0 -12    3.71    6.50
   1   0 -11   14.12   11.36
   1   0 -10   -1.19    3.36
  -1   0  10   -9.15    7.12
   1   0  -9   -1.87    5.20
  -1   0   9    3.48    5.42
   1   0  -9    1.94    5.30
  -1   0   8   -0.66    0.81
   1   0  -8    1.53    2.25
   1   0  -8    1.14    0.60
   1   0  -7  280.22   37.20
  -1   0   7  392.13   42.79
   1   0  -7  267.00   32.45
   1   0  -7  191.65   20.50
  -1   0   6   -6.46    4.57
   1   0  -6   -1.74    2.77
   1   0  -6    0.40    0.58
   1   0  -6   -1.94    3.36
  -1   0   5  270.78   31.05
   1   0  -5  257.61   30.70
   1   0  -5  203.51   29.18
   1   0  -5  249.92   20.91
   1   0  -5  200.96   26.16
   1   0  -4    6.72    3.05
  -1   0   4   -0.50    3.89
   1   0  -4   -0.16    2.46
   1   0  -4   -0.31    0.52
   1   0  -4   -0.17    2.77
   1   0  -3   29.32    7.88
   1   0  -3   23.30    7.13
   1   0  -3   17.27    5.33
  -1   0   3   14.98    5.00
  -1   0   2    1.89    5.07
  -1   0   2    2.52    1.44
   1   0  -2   -0.07    1.85
   1   0  -2   -0.85    1.55
  -1   0   1  189.10   15.48
  -1   0  -1 5010.74  355.32
   1   0   1 5532.36  356.64
   1   0   2    2.31    1.54
  -1   0  -2   -0.11    2.41
  -1   0  -2    2.08    2.25
  -1   0  -3   -0.23    0.78
  -1   0  -3    2.64    2.67
   1   0   3    1.06    1.04
  -1   0  -4   -1.28    2.67
   1   0   4   -0.85    0.95
  -1   0  -4    0.72    2.12
   1   0   5  179.95   22.64
  -1   0  -5  215.21   31.83
  -1   0  -5  193.78   23.96
  -1   0  -5  150.39   21.08
   1   0   6   -2.53    3.15
  -1   0  -6    8.55    8.38
  -1   0  -6    0.47    2.05
  -1   0  -7   96.55   16.79
  -1   0  -7   64.61   18.51
   1   0   7   66.63   14.50
   1   0   8    3.15    3.18
  -1   0  -8   -0.31    4.45
  -1   0  -8    1.01    0.52
  -1   0  -9   77.95   23.22
  -1   0 -10  -19.18   11.94
  -1   0 -11    6.71   11.59
  -1   0 -12   -8.95    9.74
   1   1 -12    7.32    8.77
   1   1 -11   -3.55    6.30
   1   1 -10    7.38   10.16
  -1  -1  10    0.89    4.25
   1   1  -9   28.20   13.80
  -1  -1   9   20.38   11.26
  -1  -1   8    5.52    8.05
   1   1  -8   -1.19    2.15
   1   1  -8   -1.54    4.31
  -1  -1   7    6.40    6.30
   1   1  -7    0.70    0.55
   1   1  -7    1.71    3.72
   1   1  -7    4.12    4.41
   1   1  -7    2.65    1.26
   1   1  -6   -0.83    1.24
  -1  -1   6    2.87    3.00
   1   1  -6    2.31    6.40
   1   1  -6   -1.31    5.43
   1   1  -6   -1.79    3.66
   1   1  -5   -0.61    0.98
   1   1  -5   -1.61    3.59
  -1  -1   5   -0.77    1.77
   1   1  -5   -1.85    1.29
   1   1  -4   32.50    8.34
   1   1  -4   24.51    6.75
   1   1  -4   28.30    8.38
   1   1  -3   49.70   10.18
   1   1  -3   46.65    8.19
   1   1  -3   44.66    9.56
   1   1  -2 2188.60  145.16
  -1  -1   2 1701.60  145.30
   1   1  -2 2258.48  149.18
  -1  -1   2 2341.85  144.95
  -1  -1   1  300.22   23.76
  -1  -1   1  306.56   24.09
  -1  -1  -1  275.10   27.11
   1   1   1  337.05   30.48
   1   1   1  335.53   29.14
  -1  -1  -2 4654.49  295.91
  -1  -1  -2 4553.72  288.77
   1   1   2 3715.62  290.89
   1   1   3  375.20   29.10
  -1  -1  -3  290.38   31.02
  -1  -1  -4   38.42    8.89
   1   1   4   59.34    9.76
  -1  -1  -5    5.76    3.80
  -1  -1  -5    3.85    6.82
   1   1   5    1.05    1.80
  -1  -1  -6  118.61   19.41
  -1  -1  -6  126.81   25.01
   1   1   6  114.60   17.74
  -1  -1  -7  311.89   44.55
  -1  -1  -7  276.55   34.55
   1   1   7  291.44   33.27
   1   1   8   15.58    6.47
  -1  -1  -8   10.73    5.87
  -1  -1  -8   16.29   10.05
  -1  -1  -9   11.37    7.60
  -1  -1 -10    1.57    9.43
  -1  -1 -11   12.12   12.83
  -1  -1 -12    5.63    9.96
   1   2 -12   41.26   19.33
   1   2 -11   -1.44    5.10
   1   2 -10   10.11    9.00
  -1  -2  10    1.76    5.82
   1   2  -9    9.29    6.90
  -1  -2   9    0.93    1.98
   1   2  -9    4.49    5.56
   1   2  -8   19.57    9.11
  -1  -2   8   25.01   11.06
   1   2  -8   31.74   11.44
   1   2  -7    3.68    4.30
  -1  -2   7   -0.98    6.44
   1   2  -7   -0.70    2.47
   1   2  -7    4.48    6.07
   1   2  -6  271.35   31.20
   1   2  -6  273.03   34.01
   1   2  -6  276.54   36.28
   1   2  -5   36.29   10.85
   1   2  -5   38.61   10.44
   1   2  -5   40.34    9.34
   1   2  -4  135.33   19.06
   1   2  -4  131.69   16.31
   1   2  -4  147.92   20.58
  -1  -2   3  249.06   24.86
  -1  -2   3  315.69   26.93
   1   2  -3  257.69   23.81
   1   2  -3  287.05   28.98
   1   2  -2   68.09    9.11
  -1  -2   2   63.07    7.99
   1   2  -2   88.41    8.23
  -1  -2   2   96.13   11.29
   1   2  -1 5209.57  355.17
  -1  -2   1 6192.58  356.53
   1   2   0 9938.92  663.67
  -1  -2   0 9222.42  662.06
  -1  -2  -1  259.89   25.71
  -1  -2  -1  319.55   29.48
  -1  -2  -2    5.29    4.00
  -1  -2  -2    2.90    1.59
  -1  -2  -2   16.23    5.30
  -1  -2  -3  263.58   28.69
  -1  -2  -3  257.14   27.55
  -1  -2  -3  232.42   22.52
  -1  -2  -4   36.47    9.74
  -1  -2  -4   38.43    9.27
  -1  -2  -5    8.92    5.18
  -1  -2  -5    2.67    2.07
   1   2   5    8.54    4.08
  -1  -2  -5   12.97    5.71
   1   2   6   26.68    7.87
  -1  -2  -6   31.08    9.31
  -1  -2  -6   34.85   12.60
  -1  -2  -7   24.45   11.16
   1   2   7   14.51    5.52
  -1  -2  -7   13.55    6.54
  -1  -2  -8    0.36    4.88
  -1  -2  -8    4.26    4.51
  -1  -2  -9   29.50   13.66
  -1  -2 -10    4.18    9.68
  -1  -2 -11   -3.13    8.99
  -1  -2 -12    5.89   11.41
   1   3 -12    4.23    5.55
  -1  -3  11   -9.09    8.63
   1   3 -11  -17.80   11.61
  -1  -3  10    6.25   10.16
   1   3 -10   -3.33    5.45
   1   3 -10    3.35    1.91
  -1  -3   9    2.83    3.59
   1   3  -9   12.13    8.53
   1   3  -9    7.72    5.99
   1   3  -8  306.65   43.97
  -1  -3   8  328.87   46.54
   1   3  -8  252.63   37.03
   1   3  -7   35.83   12.88
   1   3  -7   65.19   16.04
   1   3  -6    2.73    3.70
   1   3  -6    1.02    3.10
   1   3  -5   88.87   15.88
   1   3  -5  102.58   14.80
  -1  -3   5   77.37    8.94
   1   3  -5   94.89   17.91
  -1  -3   4  239.74   22.54
   1   3  -4  314.83   27.90
  -1  -3   4  415.87   34.48
   1   3  -4  382.89   35.27
   1   3  -3  342.61   30.68
   1   3  -3  311.33   23.82
  -1  -3   3  243.97   22.37
  -1  -3   3  355.82   29.88
  -1  -3   3  214.60   22.92
  -1  -3   2  329.85   32.01
   1   3  -2  384.57   33.56
  -1  -3   1   96.53   12.76
   1   3   0 2831.30  191.65
  -1  -3   0 3084.01  195.88
  -1  -3   0 2624.96  191.22
  -1  -3  -1 1898.29  119.39
  -1  -3  -1 1427.16  115.83
  -1  -3  -2  837.45   67.64
  -1  -3  -3   38.92   10.54
  -1  -3  -3   36.91    9.31
  -1  -3  -4  169.28   24.21
  -1  -3  -4  165.95   23.14
  -1  -3  -5  297.29   35.98
  -1  -3  -5  358.68   41.75
  -1  -3  -5  239.28   31.21
  -1  -3  -6   21.81    9.70
  -1  -3  -6    3.54    3.35
  -1  -3  -6    7.09    4.97
  -1  -3  -7    1.37    3.16
  -1  -3  -7   10.23    6.12
  -1  -3  -8   55.43   17.76
  -1  -3  -8   20.98   10.03
  -1  -3  -9   35.91   15.38
  -1  -3 -10   12.59    8.69
  -1  -3 -11   -2.10    5.19
   1   4 -12    3.37    4.75
   1   4 -11   -0.41    2.22
  -1  -4  11  -16.17   12.04
   1   4 -10   -7.39    8.73
  -1  -4  10    3.39    2.61
   1   4 -10    4.13    1.80
   1   4  -9    2.95    4.13
   1   4  -9    0.61    2.24
  -1  -4   9   -7.62    6.31
  -1  -4   9    6.04    5.32
   1   4  -8  109.67   23.27
   1   4  -8  173.93   30.88
   1   4  -7    6.88    4.04
   1   4  -7    8.90    6.52
  -1  -4   6   76.75    9.91
   1   4  -6   55.00   14.68
   1   4  -6   82.92   17.60
  -1  -4   6   58.14   15.07
  -1  -4   5  371.17   39.84
   1   4  -5  307.73   37.85
  -1  -4   5  357.10   30.28
   1   4  -4    7.32    3.29
  -1  -4   4    7.64    2.85
  -1  -4   4   14.24    5.29
  -1  -4   3  582.36   43.52
  -1  -4   3  347.26   31.42
  -1  -4   3  367.59   34.51
   1   4  -3  592.15   42.27
  -1  -4   2  165.70   20.45
   1   4  -2  162.38   19.24
  -1  -4   1  948.57   74.26
   1   4   0  523.94   44.61
  -1  -4   0  631.93   45.42
  -1  -4   0  630.08   49.95
  -1  -4  -1   35.92    7.59
  -1  -4  -1   43.64    9.18
  -1  -4  -2   37.21    8.37
  -1  -4  -2   43.68    9.30
  -1  -4  -3   44.89   10.92
  -1  -4  -4  344.41   37.64
  -1  -4  -4  255.66   33.53
  -1  -4  -4  294.44   37.33
  -1  -4  -5  133.03   21.64
  -1  -4  -5  159.08   25.66
  -1  -4  -5  110.10   21.02
  -1  -4  -6   -1.18    3.69
  -1  -4  -6    3.00    3.78
  -1  -4  -6   -1.69    4.46
  -1  -4  -7   -4.59    7.45
  -1  -4  -7   -8.52    6.39
  -1  -4  -7    1.25    1.31
  -1  -4  -8   12.67    8.16
  -1  -4  -8    1.62    1.66
  -1  -4  -9    7.60    7.01
  -1  -4 -10   -4.68    4.48
  -1  -4 -11   -1.45    7.26
   1   5 -12    9.48    6.01
   1   5 -11    5.91    8.15
   1   5 -11   -1.63    4.28
  -1  -5  11   -0.67    4.03
   1   5 -10   -4.90    5.06
   1   5 -10    1.87    5.92
  -1  -5  10   -0.57    3.26
  -1  -5  10    0.55    3.17
   1   5  -9   14.72    9.31
   1   5  -9   19.74    9.98
  -1  -5   9   24.96   11.32
   1   5  -8    3.22    5.69
   1   5  -8   -1.79    3.62
  -1  -5   8    0.22    4.24
   1   5  -7  141.87   25.37
  -1  -5   7  205.13   32.17
   1   5  -7  182.02   29.75
   1   5  -6   94.80   19.84
  -1  -5   6  135.67   24.21
  -1  -5   5  318.79   31.69
  -1  -5   5  437.09   44.41
   1   5  -5  366.28   40.29
  -1  -5   4 1091.02   84.52
  -1  -5   4 1378.38   97.70
   1   5  -4 1084.11   90.75
  -1  -5   3  113.31   17.01
   1   5  -3   88.64   12.98
  -1  -5   3   50.56    6.67
   1   5  -2 2582.78  180.41
  -1  -5   2 2490.84  184.07
  -1  -5   1  933.82   70.28
  -1  -5   1  811.97   59.02
   1   5   0  558.89   45.11
  -1  -5   0  568.81   44.87
  -1  -5   0  578.68   50.23
  -1  -5  -1  462.93   40.60
  -1  -5  -1  463.61   42.99
  -1  -5  -2  831.93   70.30
  -1  -5  -2  893.56   71.30
  -1  -5  -3   56.89   11.48
  -1  -5  -4  244.85   31.78
  -1  -5  -4  272.34   33.61
  -1  -5  -5  100.70   19.68
  -1  -5  -5  100.75   20.09
  -1  -5  -5   86.58   18.02
  -1  -5  -6    2.25    5.62
  -1  -5  -6    6.98    4.90
  -1  -5  -6    4.74    5.05
  -1  -5  -7  113.15   24.51
  -1  -5  -7   98.30   19.84
  -1  -5  -7   91.73   20.93
  -1  -5  -8    2.49    5.28
  -1  -5  -8    4.87    6.82
  -1  -5  -8    4.68    5.53
  -1  -5  -9   65.99   21.13
  -1  -5 -10    1.33    5.12
  -1  -5 -11    0.35    3.99
   1   6 -12    0.57    3.51
   1   6 -12    7.12   10.80
   1   6 -11    1.77    3.43
   1   6 -11   -0.13    9.49
   1   6 -10   -2.19    5.31
   1   6 -10   -7.16    5.18
  -1  -6  10    2.09    4.19
  -1  -6  10   -0.91    4.09
   1   6  -9    3.94    4.63
   1   6  -9   15.08    7.98
  -1  -6   9   23.94   12.94
  -1  -6   8  118.84   26.71
   1   6  -8   87.68   21.55
   1   6  -8   79.01   19.78
   1   6  -7    5.54    2.47
   1   6  -7   -0.91    3.46
  -1  -6   7   -1.53    0.77
   1   6  -6   52.54   14.45
  -1  -6   6   75.35   18.37
   1   6  -5   32.55    9.68
  -1  -6   5   50.47   14.09
  -1  -6   4   -0.26    0.69
   1   6  -4   -1.73    1.97
  -1  -6   4   -1.97    2.00
  -1  -6   3  270.88   30.00
  -1  -6   3  153.34   13.55
  -1  -6   2  693.81   62.58
   1   6  -2  683.29   56.72
  -1  -6   1  368.15   36.89
  -1  -6   1  317.94   26.46
  -1  -6   0  171.44   18.41
  -1  -6   0  182.23   23.45
  -1  -6  -1  145.33   19.95
  -1  -6  -1  126.72   17.09
  -1  -6  -2   86.90   15.57
  -1  -6  -2   74.12   13.39
  -1  -6  -3  374.62   39.06
  -1  -6  -3  347.16   37.68
  -1  -6  -4  108.01   20.81
  -1  -6  -4  116.60   20.29
  -1  -6  -5  118.60   21.95
  -1  -6  -5   95.86   19.67
  -1  -6  -5  105.84   22.50
  -1  -6  -6   11.13    7.11
  -1  -6  -6   11.88    7.31
  -1  -6  -6   15.44    8.31
  -1  -6  -7   33.00   10.75
  -1  -6  -7   34.00   12.24
  -1  -6  -7   19.42    9.23
  -1  -6  -8   19.13    8.38
  -1  -6  -8   31.14   13.36
  -1  -6  -8   21.42   10.85
  -1  -6  -9    0.23    2.62
  -1  -6 -10    3.10    9.26
  -1  -6 -11    8.23    9.15
   1   7 -12    3.15    5.45
   1   7 -12    6.04    6.36
   1   7 -11   -4.37    6.11
   1   7 -11    2.28    6.94
   1   7 -10    3.85    4.62
   1   7 -10    1.65    2.28
  -1  -7  10    2.07    3.91
   1   7  -9    3.15    5.06
  -1  -7   9    0.31    4.17
   1   7  -9   -5.50    6.41
   1   7  -8   28.03   12.16
  -1  -7   8   50.05   17.70
   1   7  -8   32.32   12.94
   1   7  -7   74.34   18.17
  -1  -7   7   88.02   22.30
   1   7  -6    0.88    1.40
  -1  -7   6    6.95    5.90
   1   7  -5   16.51    6.62
  -1  -7   5   15.82    8.31
  -1  -7   4  223.04   30.24
   1   7  -4  131.53   19.81
  -1  -7   4  142.59   14.95
  -1  -7   3   26.05    9.56
   1   7  -2  158.53   18.60
  -1  -7   2  122.24   11.45
  -1  -7   2  168.24   24.43
  -1  -7   1    2.06    2.06
  -1  -7   1   -0.43    1.11
  -1  -7   1   -1.03    0.79
  -1  -7   0  233.13   24.47
  -1  -7   0  291.44   31.87
  -1  -7  -1  450.02   42.06
  -1  -7  -1  474.10   45.84
  -1  -7  -2    6.78    4.65
  -1  -7  -2    7.34    3.69
  -1  -7  -3   11.47    5.62
  -1  -7  -3    4.21    5.33
  -1  -7  -3    6.91    4.98
  -1  -7  -4    1.87    1.20
  -1  -7  -4    1.69    3.06
  -1  -7  -5   16.34    7.97
  -1  -7  -5    7.23    5.19
  -1  -7  -6   67.68   17.70
  -1  -7  -6   57.57   16.05
  -1  -7  -6   94.55   21.20
  -1  -7  -7   42.22   14.44
  -1  -7  -7   24.12   10.64
  -1  -7  -7   15.05    9.18
  -1  -7  -8   -1.73    3.95
  -1  -7  -8   -4.44    5.49
  -1  -7  -8   -4.13    4.91
  -1  -7  -9    0.73    2.28
  -1  -7 -10    2.70    7.19
  -1  -7 -11  -13.46   10.19
   1   8 -12    0.65    3.46
   1   8 -11   18.45    9.84
   1   8 -11   18.75   16.68
   1   8 -10    5.63    4.85
  -1  -8  10   -0.69    7.73
   1   8 -10    3.43    6.63
   1   8  -9    0.70    3.60
   1   8  -9   13.49   10.27
  -1  -8   9   14.10   10.76
  -1  -8   8    4.18    2.36
   1   8  -8    5.27    5.61
   1   8  -8    5.24    4.70
  -1  -8   7  120.73   28.23
   1   8  -7  111.37   22.96
  -1  -8   6   10.75    6.32
   1   8  -6    5.20    4.87
   1   8  -5    2.77    2.17
  -1  -8   5   10.79    7.22
  -1  -8   4    1.44    0.65
  -1  -8   4   14.39    9.33
  -1  -8   3   14.10    8.37
  -1  -8   2   34.26    5.32
   1   8  -2   33.11    8.09
  -1  -8   2   51.63   13.88
  -1  -8   1   27.11    5.56
  -1  -8   1   46.33    7.57
  -1  -8   1   41.18   11.15
   1   8  -1   48.18    8.79
  -1  -8   0 2605.23  198.25
  -1  -8   0 2722.66  189.28
  -1  -8  -1 1108.64   88.63
  -1  -8  -1  988.53   81.89
  -1  -8  -2    4.96    2.79
  -1  -8  -2    8.24    5.17
  -1  -8  -3  494.88   49.35
  -1  -8  -3  493.69   49.24
  -1  -8  -3  442.43   45.23
  -1  -8  -4    5.80    4.42
  -1  -8  -4    3.29    5.04
  -1  -8  -4    1.62    1.04
  -1  -8  -5   -0.88    2.21
  -1  -8  -5    0.52    0.61
  -1  -8  -6    7.00    7.07
  -1  -8  -6    4.87    5.47
  -1  -8  -6   -2.27    5.15
  -1  -8  -7   -6.02    4.02
  -1  -8  -7    6.51    4.52
  -1  -8  -7   -1.44    0.79
  -1  -8  -8   -2.31    3.43
  -1  -8  -8   -4.10    5.78
  -1  -8  -8    6.67    8.15
  -1  -8  -9   -0.60    4.86
  -1  -8  -9    7.84    6.72
  -1  -8  -9    3.04    4.25
  -1  -8 -10    1.39    4.29
  -1  -8 -11    4.60    2.60
   1   9 -11   -0.39    2.05
   1   9 -10   12.00    9.12
   1   9 -10    9.88    8.09
  -1  -9  10  -18.76   13.02
   1   9  -9    5.35    6.08
   1   9  -9    6.28    8.07
  -1  -9   9    5.68    8.23
   1   9  -8   23.63   11.05
  -1  -9   8   40.37   19.02
  -1  -9   7    3.27    4.18
   1   9  -7    9.02    6.65
   1   9  -6    7.85    4.57
  -1  -9   6   19.38   11.11
  -1  -9   5   24.43   11.25
  -1  -9   4    5.42    1.81
  -1  -9   4   10.05    8.62
  -1  -9   3   -0.51    0.82
  -1  -9   3    4.72    1.65
  -1  -9   2  189.47   17.11
   1   9  -2  268.34   25.04
  -1  -9   2  219.46   31.58
  -1  -9   2  106.59   16.88
  -1  -9   1  607.49   43.26
   1   9  -1  617.91   44.64
  -1  -9   1  399.17   36.40
  -1  -9   1  685.69   59.47
  -1  -9   0  505.20   49.65
  -1  -9   0  381.49   37.99
  -1  -9  -1   80.03   14.20
  -1  -9  -1   58.86   14.61
  -1  -9  -2  142.16   22.95
  -1  -9  -2  116.90   16.67
  -1  -9  -2  136.50   20.80
  -1  -9  -3   41.89   11.73
  -1  -9  -3   36.92   10.96
  -1  -9  -3   41.27    9.97
  -1  -9  -4 1005.98   83.20
  -1  -9  -4  897.54   83.57
  -1  -9  -4  991.63   87.01
  -1  -9  -5   76.92   18.74
  -1  -9  -5   99.93   19.74
  -1  -9  -6   -0.90    1.39
  -1  -9  -6    0.30    3.25
  -1  -9  -7   32.67   13.99
  -1  -9  -7   32.56   14.10
  -1  -9  -7   24.21   10.44
  -1  -9  -8    1.47    4.39
  -1  -9  -8   11.88    9.71
  -1  -9  -8    2.34    5.49
  -1  -9  -9    2.43    4.12
  -1  -9  -9   -1.97    4.97
  -1  -9  -9    2.98    3.27
  -1  -9 -10    5.97    5.30
  -1  -9 -11    1.63    2.72
   1  10 -11    2.36    3.65
  -1 -10  10    8.84   10.30
   1  10 -10   -4.39    2.60
   1  10  -9    1.60    3.84
  -1 -10   9   -0.40    3.68
  -1 -10   8   22.72   14.51
   1  10  -8   22.51   10.78
  -1 -10   7   17.02   10.39
  -1 -10   6  131.68   30.03
  -1 -10   5   85.50   23.89
  -1 -10   4  421.46   54.79
  -1 -10   3    3.29    1.61
  -1 -10   3   11.07    7.58
  -1 -10   2  225.45   33.35
  -1 -10   2  166.43   17.63
  -1 -10   1  157.48   18.97
  -1 -10   1  186.26   29.38
   1  10  -1  160.36   19.26
  -1 -10   0  281.58   36.26
  -1 -10   0  232.78   26.98
  -1 -10  -1    0.54    0.56
  -1 -10  -1    2.96    4.61
  -1 -10  -1    2.20    1.76
  -1 -10  -2   87.01   13.10
  -1 -10  -2   82.68   16.58
  -1 -10  -2   96.14   19.23
  -1 -10  -3    0.54    2.87
  -1 -10  -3   -2.22    3.56
  -1 -10  -3    0.16    1.04
  -1 -10  -4  528.20   58.41
  -1 -10  -4  569.59   60.33
  -1 -10  -4  670.22   58.19
  -1 -10  -5  241.66   35.50
  -1 -10  -5  240.22   32.83
  -1 -10  -6  164.53   29.33
  -1 -10  -6  145.76   26.45
  -1 -10  -7    0.63    3.42
  -1 -10  -7   10.78    8.33
  -1 -10  -7    4.62    8.01
  -1 -10  -8    0.17    1.17
  -1 -10  -8    4.05    6.59
  -1 -10  -8   -1.89    5.07
  -1 -10  -9   14.85    9.35
  -1 -10  -9   19.20   10.86
  -1 -10  -9    5.16    2.14
  -1 -10 -10   -0.05    5.13
  -1 -10 -11   14.38    9.90
   1  11 -11    1.79    2.79
   1  11 -10    1.50    2.32
  -1 -11  10   -0.19    6.11
  -1 -11   9   -2.36    0.87
   1  11  -9    3.01    4.69
  -1 -11   8   37.90   18.23
  -1 -11   7   21.64   13.99
  -1 -11   6   55.58   21.41
  -1 -11   5   81.16   24.25
  -1 -11   4  807.86   87.19
  -1 -11   3   40.72   14.33
  -1 -11   3   32.23    5.33
  -1 -11   2  178.00   19.45
  -1 -11   2  269.92   40.76
  -1 -11   1   18.28    5.90
   1  11  -1   21.72    6.23
  -1 -11   1   35.64   14.07
  -1 -11   0  113.32   22.51
  -1 -11   0   85.36   14.93
  -1 -11  -1   88.28    9.78
  -1 -11  -1  126.85   19.22
  -1 -11  -1  102.80   21.09
  -1 -11  -2   59.81   15.34
  -1 -11  -2   53.99    9.34
  -1 -11  -2   53.64   12.94
  -1 -11  -3   44.25    9.68
  -1 -11  -3   44.49   12.86
  -1 -11  -3   34.69   10.88
  -1 -11  -4   30.79    9.17
  -1 -11  -4   33.66   11.55
  -1 -11  -4   39.96   13.26
  -1 -11  -5    9.59    6.39
  -1 -11  -5    8.67    5.75
  -1 -11  -5    3.98    2.44
  -1 -11  -6   31.69   11.77
  -1 -11  -6   31.08   11.58
  -1 -11  -7   24.80   14.26
  -1 -11  -7   13.93    8.66
  -1 -11  -7   12.48    8.03
  -1 -11  -8   39.06   15.04
  -1 -11  -8   44.35   16.75
  -1 -11  -8   33.82   13.76
  -1 -11  -9   -1.20    4.27
  -1 -11  -9    9.20    9.48
  -1 -11  -9   -0.77    3.78
  -1 -11 -10  -11.81    8.87
  -1 -12  10   25.12   18.28
   1  12 -10    4.96    2.58
  -1 -12   9    7.11    8.70
  -1 -12   8   -4.35    8.42
  -1 -12   7    4.50    5.36
  -1 -12   6    6.79   10.75
  -1 -12   5   22.58   13.76
  -1 -12   4    2.53    6.06
  -1 -12   3  260.76   43.32
  -1 -12   2  265.46   39.83
  -1 -12   2  187.66   20.91
  -1 -12   1   64.62   18.07
  -1 -12   1   61.58   11.49
   1  12  -1   39.74    9.23
  -1 -12   0   70.14   18.71
  -1 -12   0   59.40   12.42
  -1 -12  -1    1.75    3.40
  -1 -12  -1   -0.41    2.74
  -1 -12  -2   44.43   12.63
  -1 -12  -2   25.99    6.04
  -1 -12  -2   30.62    9.31
  -1 -12  -3  312.14   32.56
  -1 -12  -3  318.62   40.14
  -1 -12  -3  323.57   42.14
  -1 -12  -4   56.78   12.97
  -1 -12  -4   53.16   15.79
  -1 -12  -4   50.22   14.76
  -1 -12  -5   44.41   12.71
  -1 -12  -5   50.82   15.07
  -1 -12  -5   59.30   16.85
  -1 -12  -6    7.39    5.76
  -1 -12  -6    2.92    3.37
  -1 -12  -7    9.32    7.29
  -1 -12  -7    1.85    5.09
  -1 -12  -8   -3.15    2.84
  -1 -12  -8    7.72    5.51
  -1 -12  -8   -6.45   10.39
  -1 -12  -9    4.41    3.58
  -1 -12  -9    1.99    5.06
   1  13 -10   30.19   16.00
  -1 -13  10   -1.79    8.56
  -1 -13   9   -1.62    3.76
  -1 -13   8    1.62    6.53
  -1 -13   7   28.92   18.11
  -1 -13   6   -2.85    4.15
  -1 -13   5   -1.22    7.43
  -1 -13   4  697.04   83.81
  -1 -13   3    2.44    2.25
  -1 -13   2  388.54   54.35
  -1 -13   1  182.49   32.85
  -1 -13   1  123.43   18.55
  -1 -13   0    1.32    1.01
  -1 -13   0    0.17    2.93
  -1 -13  -1   16.04    6.93
  -1 -13  -1   16.34    9.59
  -1 -13  -2  115.83   23.79
  -1 -13  -2   99.04   19.82
  -1 -13  -3  322.24   41.39
  -1 -13  -3  326.56   43.45
  -1 -13  -4   37.87   13.19
  -1 -13  -4   11.21    6.63
  -1 -13  -5    3.97    4.41
  -1 -13  -5   -0.51    4.24
  -1 -13  -6   -1.80    1.85
  -1 -13  -7   -0.25    1.70
  -1 -13  -8    3.75    3.19
  -1 -13  -8   15.81   11.56
  -1 -13  -9    8.59    9.76
  -1 -13  -9    2.95    3.35
  -1 -14  10    2.99    6.77
  -1 -14   9    2.63    6.14
  -1 -14   8    3.19    4.90
  -1 -14   7    7.65   21.22
  -1 -14   6   48.84   22.99
  -1 -14   5   23.33   17.47
  -1 -14   4    7.57    7.92
  -1 -14   3   57.45   21.23
  -1 -14   2   81.44   23.92
  -1 -14   1    2.57    1.32
  -1 -14   1   17.75    8.38
  -1 -14   0   11.94    6.02
  -1 -14   0   18.16   11.34
  -1 -14  -1   95.25   18.56
  -1 -14  -1   87.92   21.34
  -1 -14  -2   19.99   10.64
  -1 -14  -2   17.13    8.25
  -1 -14  -3   35.86   12.92
  -1 -14  -3   59.79   17.39
  -1 -14  -4   14.56    8.51
  -1 -14  -4   29.79   11.66
  -1 -14  -5   -2.17    5.81
  -1 -14  -5    2.65    3.27
  -1 -14  -6   -0.23    4.53
  -1 -14  -7   -1.52    2.61
  -1 -14  -8   -0.07    1.83
  -1 -14  -8   -1.91    3.66
  -1 -14  -9    2.12    3.41
  -1 -14  -9   -1.91    3.96
  -1 -15  10    7.54   13.50
  -1 -15   9   -4.23   11.55
  -1 -15   8   10.89   11.49
  -1 -15   7   74.80   30.28
  -1 -15   6   -3.55    2.96
  -1 -15   5   91.13   30.37
  -1 -15   4   12.32   10.23
  -1 -15   3    7.28   10.05
  -1 -15   2    6.62    9.19
  -1 -15   1  145.86   31.77
  -1 -15   0   12.75    5.78
  -1 -15   0   16.35   10.37
  -1 -15  -1   12.91    7.05
  -1 -15  -1   19.48   10.15
  -1 -15  -2    2.10    3.10
  -1 -15  -2    3.42    4.28
  -1 -15  -3   26.01   10.39
  -1 -15  -3   35.62   13.26
  -1 -15  -4   25.08   11.10
  -1 -15  -4   34.57   12.85
  -1 -15  -5    4.87    5.27
  -1 -15  -5    4.28    6.15
  -1 -15  -6    4.32    3.99
  -1 -15  -7    6.80    7.38
  -1 -15  -8   -3.56    5.85
  -1 -15  -8   -0.34    4.06
  -1 -15  -9    0.69    6.02
  -1 -16   9  -13.06   13.68
  -1 -16   8    1.64    1.83
  -1 -16   7    3.74    6.54
  -1 -16   6   -0.15    8.36
  -1 -16   5   22.42   16.93
  -1 -16   4    0.63    4.81
  -1 -16   3    1.36    7.63
  -1 -16   2   32.72   16.83
  -1 -16   1    5.32    7.37
  -1 -16   0   17.96   11.49
  -1 -16  -1   45.48   17.94
  -1 -16  -1   13.29    6.82
  -1 -16  -2   -1.18    3.43
  -1 -16  -2   -2.14    3.87
  -1 -16  -3   12.04    8.75
  -1 -16  -3   -0.10    3.60
  -1 -16  -4   -3.08    4.99
  -1 -16  -4    0.50    3.22
  -1 -16  -5    1.34    2.64
  -1 -16  -5   -5.56    5.78
  -1 -16  -6    2.38    4.05
  -1 -16  -7   -5.36    6.91
  -1 -16  -8   -0.23    8.41
  -1 -16  -8    9.14   10.05
  -1 -17   8    6.69   13.02
  -1 -17   7    3.97    3.91
  -1 -17   6   -9.26   14.14
  -1 -17   5   -1.95    9.51
  -1 -17   4   10.03   11.02
  -1 -17   3   -0.22   10.70
  -1 -17   2   -3.44    7.36
  -1 -17   1   14.11    8.60
  -1 -17   0    3.35    4.44
  -1 -17  -1    4.63    6.40
  -1 -17  -2    1.55    1.40
  -1 -17  -2   22.49   11.93
  -1 -17  -3    0.69    0.38
  -1 -17  -3    2.00    2.05
  -1 -17  -4   17.75   10.38
  -1 -17  -4    9.02    6.60
  -1 -17  -5    3.89    4.91
  -1 -17  -5    3.78    4.58
  -1 -17  -6    8.94    8.33
  -1 -17  -7  -14.37    9.77
  -1 -18   7   -4.77    9.97
  -1 -18   6    7.28   10.84
  -1 -18   5   16.75   14.89
  -1 -18   4   13.57   11.66
  -1 -18   3    8.87   10.51
  -1 -18   2    1.52    4.57
  -1 -18   1   10.64    6.66
  -1 -18   0   -3.11    4.28
  -1 -18  -1   26.60   13.36
  -1 -18  -2    6.46    5.59
  -1 -18  -3    3.10    3.90
  -1 -18  -3    3.99    5.13
  -1 -18  -4    0.72    2.07
  -1 -18  -4   -0.71    4.27
  -1 -18  -5    0.85    3.38
  -1 -18  -5    4.78    6.76
  -1 -18  -6    2.61    2.19
  -1 -18  -7    2.42    4.93
  -1 -19   6    1.99    5.39
  -1 -19   5   -3.07    8.15
  -1 -19   4   10.25   12.19
  -1 -19   3   25.76   17.72
  -1 -19   2   -0.57    4.29
  -1 -19   1   -5.97    6.38
  -1 -19   0   -0.43    6.43
  -1 -19  -1    6.30    8.30
  -1 -19  -2   -3.90    5.07
  -1 -19  -3    2.11    0.75
  -1 -19  -4    3.32    4.58
  -1 -19  -5   -0.07    3.94
  -1 -19  -5   -2.92    4.98
  -1 -19  -6    0.53    5.53
  -1 -20   5   -1.37    2.58
  -1 -20   4    4.33    5.69
  -1 -20   3   -1.52    3.04
  -1 -20   2    3.45    5.62
  -1 -20   1    1.97    4.70
  -1 -20   0   -2.27    5.63
  -1 -20  -1   -4.98    5.37
  -1 -20  -2   12.60    9.31
  -1 -20  -3   -5.28    6.05
  -1 -20  -4    0.85    2.36
  -1 -20  -5    5.32    6.37
  -1 -21   3   -1.97    5.16
  -1 -21   2    5.85    9.49
  -1 -21   1   -2.62    7.61
  -1 -21   0   45.95   27.17
  -1 -21  -1    7.27    9.27
  -1 -21  -2   -7.37    7.76
  -1 -21  -3   -3.26    5.04
  -1 -21  -4    0.11    2.55
   2 -22  -3   -5.96    7.51
   2 -22  -2    3.14    4.14
   2 -21  -5    0.13    4.92
   2 -21  -3    0.55    1.62
   2 -21  -2    4.67    7.36
   2 -21  -1   -0.79    6.21
   2 -21   0    0.63    4.89
   2 -21   1   -1.78    9.42
   2 -20  -6    2.26    5.81
   2 -20  -5    0.84    2.32
   2 -20  -4    2.74    7.34
   2 -20  -4   -2.18    3.65
   2 -20  -3    9.27    8.54
   2 -20  -3   -0.13    1.58
   2 -20  -2   -2.79    4.94
   2 -20  -1   -6.70    7.94
   2 -20   0    3.57    7.25
   2 -20   1    4.31    5.79
   2 -20   2    9.93   11.49
   2 -20   3   -3.82   13.72
   2 -19  -7   -2.23    7.41
   2 -19  -6    0.40    2.46
   2 -19  -5    3.90    4.95
   2 -19  -4    2.97    6.37
   2 -19  -4    1.43    2.76
   2 -19  -3   -3.68    5.52
   2 -19  -3    1.67    2.75
   2 -19  -2   17.12   12.58
   2 -19  -2    7.46    8.19
   2 -19  -1    5.20    8.51
   2 -19   0    5.24    8.47
   2 -19   1    4.72    4.37
   2 -19   2   -2.22   13.08
   2 -19   3   26.68   21.16
   2 -19   4    2.12    5.56
   2 -18  -7  -13.87    9.89
   2 -18  -6   -0.33    1.53
   2 -18  -5   -3.64    9.03
   2 -18  -4   12.23    7.88
   2 -18  -4    3.82    5.49
   2 -18  -3   10.11    8.92
   2 -18  -3    5.74    6.85
   2 -18  -2    4.01    3.61
   2 -18  -2    7.12    7.16
   2 -18  -1   -1.04    2.30
   2 -18  -1    0.29    3.28
   2 -18   0   -0.17    3.56
   2 -18   1   -6.71   13.81
   2 -18   2    1.04    3.74
   2 -18   3   -2.56    8.71
   2 -18   4   33.69   25.61
   2 -18   5    3.80    9.17
   2 -17  -8   -4.44    6.56
   2 -17  -7    0.77    2.92
   2 -17  -6    5.94    4.77
   2 -17  -5   -0.79    2.11
   2 -17  -5   11.05    6.59
   2 -17  -4    4.34    5.81
   2 -17  -4   -1.93    4.40
   2 -17  -3   33.98   14.37
   2 -17  -3   44.45   16.40
   2 -17  -2    2.92    5.70
   2 -17  -2    6.39    6.38
   2 -17  -1   -5.82    6.98
   2 -17  -1    2.62    1.57
   2 -17   0   -3.61    5.96
   2 -17   0   12.05   11.32
   2 -17   1    4.89    5.08
   2 -17   2    3.38   10.06
   2 -17   3  -11.45   12.64
   2 -17   4   23.78   17.50
   2 -17   5    0.97    2.16
   2 -17   6   -7.95   14.22
   2 -16  -8   -3.96    7.52
   2 -16  -7    2.13    5.33
   2 -16  -6    2.36    2.95
   2 -16  -5   21.35   10.33
   2 -16  -5   18.79    9.17
   2 -16  -4   -1.15    4.14
   2 -16  -4   11.36    8.36
   2 -16  -3    8.87    7.81
   2 -16  -3   -0.88    3.24
   2 -16  -2   15.79   10.34
   2 -16  -2    7.73    7.44
   2 -16  -1   16.87    8.52
   2 -16  -1   -0.30    5.57
   2 -16   0    7.79    3.67
   2 -16   0    6.46    6.62
   2 -16   1    3.67    5.94
   2 -16   1    3.47   11.22
   2 -16   2    0.20    3.52
   2 -16   3   14.02   11.34
   2 -16   4   12.13    7.23
   2 -16   5   47.60   25.09
   2 -16   6   -0.03   11.88
   2 -16   7   -2.45    3.38
   2 -15  -9   -1.24    3.91
   2 -15  -8    3.29    5.86
   2 -15  -7    0.48    6.70
   2 -15  -6   -0.81    3.54
   2 -15  -5   17.92    9.68
   2 -15  -5    6.95    5.47
   2 -15  -4   43.26   14.43
   2 -15  -4   27.34   13.58
   2 -15  -3   -7.19    8.28
   2 -15  -3   -2.10    3.07
   2 -15  -2    2.15    5.22
   2 -15  -2    7.93    7.10
   2 -15  -1   48.97   17.51
   2 -15  -1   20.37   10.20
   2 -15   0   61.58   18.45
   2 -15   0   82.13   24.61
   2 -15   1    7.92    6.41
   2 -15   1   -1.08    4.39
   2 -15   2   10.22    9.04
   2 -15   2   17.61   15.27
   2 -15   3   33.69   19.34
   2 -15   4   14.39   10.23
   2 -15   5  -11.14   11.80
   2 -15   6   -6.82    5.21
   2 -15   7  -12.74   16.80
   2 -15   8   24.84   20.05
   2 -14  -9   -2.64    4.59
   2 -14  -8    0.32    3.63
   2 -14  -7   -4.64    6.97
   2 -14  -6    9.08    7.89
   2 -14  -5   13.82   10.67
   2 -14  -5    1.04    3.49
   2 -14  -4   -0.27    4.14
   2 -14  -4   14.99    8.92
   2 -14  -3   -4.36    6.40
   2 -14  -3    5.99    5.95
   2 -14  -2   23.48   10.67
   2 -14  -2    2.45    4.71
   2 -14  -1   -3.13    2.10
   2 -14  -1    8.87    7.62
   2 -14   0   -3.80    3.67
   2 -14   0    5.60    7.46
   2 -14   1  219.79   41.63
   2 -14   1  180.69   34.44
   2 -14   2    4.59    7.67
   2 -14   3   10.19   10.68
   2 -14   4    7.90   12.69
   2 -14   5    8.39    4.74
   2 -14   6   -0.95    3.40
   2 -14   7   26.27   19.64
   2 -14   8   -3.13   14.01
   2 -14   9    9.79    9.31
   2 -13 -10    0.83    5.22
   2 -13  -9    0.77    2.47
   2 -13  -8    2.18    5.61
   2 -13  -7    3.77    4.81
   2 -13  -6    7.14    9.19
   2 -13  -6    0.59    1.58
   2 -13  -5    0.17    3.53
   2 -13  -5   -4.64    6.17
   2 -13  -4  248.20   35.07
   2 -13  -4  261.06   39.44
   2 -13  -3   12.61    6.72
   2 -13  -3   17.44    9.07
   2 -13  -2   22.04   10.60
   2 -13  -2   24.83   11.98
   2 -13  -1   79.46   20.90
   2 -13  -1   61.70   18.32
   2 -13   0   59.06   19.18
   2 -13   0   55.42   19.71
   2 -13   1   37.16   14.74
   2 -13   1   40.56   15.88
   2 -13   2   10.99    8.76
   2 -13   3   17.70   13.65
   2 -13   4  131.50   35.52
   2 -13   5   18.13   13.78
   2 -13   6    7.75   10.58
   2 -13   7   -2.04   10.15
   2 -13   8   -3.52    4.16
   2 -13   9    3.82    4.74
   2 -12 -10    8.53    7.91
   2 -12  -9    3.69    6.70
   2 -12  -8    4.54    8.15
   2 -12  -7    3.58    3.23
   2 -12  -6   17.17    7.89
   2 -12  -6   11.78    7.68
   2 -12  -5    5.61    4.05
   2 -12  -5   24.52    9.21
   2 -12  -4   18.56    9.78
   2 -12  -4    4.05    4.01
   2 -12  -3   -3.78    5.74
   2 -12  -3   -2.11    1.97
   2 -12  -2  201.93   31.62
   2 -12  -2  172.55   30.29
   2 -12  -1    4.33    5.77
   2 -12  -1   13.05    9.37
   2 -12   0  117.82   25.41
   2 -12   0  103.16   23.40
   2 -12   1    4.45    5.38
   2 -12   2   66.65   21.87
   2 -12   3    8.25   11.95
  -2  12  -4    3.63    4.15
   2 -12   4   18.12   14.58
  -2  12  -5   62.76   19.47
   2 -12   5  114.98   34.88
   2 -12   6    3.00    8.42
   2 -12   7   -2.31    6.17
   2 -12   8    1.09    3.68
   2 -12   9   15.13   18.54
   2 -12  10   25.38   30.56
   2 -11 -11   -0.98    1.87
   2 -11 -10    4.73    1.56
   2 -11  -9   -6.29    9.47
   2 -11  -8    3.13    4.44
   2 -11  -7   -1.98    2.56
   2 -11  -6    8.89    5.31
   2 -11  -6  -13.61    7.90
   2 -11  -5    7.91    6.51
   2 -11  -5   23.45    8.40
   2 -11  -4   16.68    8.05
   2 -11  -4   10.77    5.62
   2 -11  -3   -0.50    0.96
   2 -11  -3    2.18    2.55
   2 -11  -2   26.38   10.69
   2 -11  -2   46.20   13.03
   2 -11  -1    9.45    5.61
   2 -11  -1   31.85   11.45
   2 -11   0  192.45   32.49
   2 -11   1   32.85   13.89
  -2  11  -2   18.90    7.42
   2 -11   2   44.62   15.96
  -2  11  -2   28.38   11.79
  -2  11  -3  294.08   35.60
  -2  11  -3  268.94   39.39
   2 -11   3  311.29   49.66
  -2  11  -4    0.29    2.53
  -2  11  -4    0.40    5.39
   2 -11   4    8.26    9.52
  -2  11  -5    3.34    4.66
  -2  11  -5   -1.60    4.72
   2 -11   5    0.44    6.86
  -2  11  -6   60.09   17.52
   2 -11   6  112.65   34.99
  -2  11  -6   58.93   17.82
   2 -11   7   -5.91    3.51
  -2  11  -7    3.63    4.31
   2 -11   8   -8.73    9.53
  -2  11  -8    2.89    5.37
   2 -11   9   -4.33   13.50
  -2  11  -9    1.02    3.21
  -2  11  -9   -0.77    1.79
   2 -11  10    9.13   12.12
   2 -10 -11   -3.18    5.38
   2 -10 -10   -0.34    4.82
   2 -10  -9   24.87   12.49
   2 -10  -8   17.22    9.86
   2 -10  -7    3.04    4.68
   2 -10  -6   15.94    8.28
   2 -10  -6    9.79    5.95
   2 -10  -5    3.41    3.69
   2 -10  -5    6.15    6.17
   2 -10  -4   15.48    9.50
   2 -10  -4    8.39    4.50
   2 -10  -3   31.84    9.87
   2 -10  -3   31.31   12.49
   2 -10  -2  238.43   32.93
   2 -10  -2  279.41   37.59
   2 -10  -1   37.76   14.12
   2 -10  -1   41.43   13.04
   2 -10   0  208.72   32.66
  -2  10  -1   78.26   18.39
   2 -10   1   81.53   20.05
  -2  10  -2   72.87   17.57
   2 -10   2   90.78   21.02
  -2  10  -3    0.89    5.43
  -2  10  -3    0.37    1.49
   2 -10   3   -0.99    3.34
  -2  10  -4   32.47   11.45
  -2  10  -4   48.24   14.85
   2 -10   4   44.55   18.06
  -2  10  -5    2.54    2.21
  -2  10  -5    1.14    0.99
   2 -10   5   -3.65    5.30
  -2  10  -6   -0.13    0.93
  -2  10  -6    2.46    2.59
   2 -10   6   10.04   11.99
  -2  10  -7    1.30    4.31
   2 -10   7   25.57   19.47
   2 -10   8   16.79   16.29
  -2  10  -8   16.94   11.60
   2 -10   9    1.75    7.27
  -2  10  -9    2.39    4.49
  -2  10  -9    1.87    2.73
  -2  10 -10   -1.13    5.59
   2 -10  10   13.18   16.50
   2  -9 -11    1.93    4.17
   2  -9 -10    3.45    5.00
   2  -9  -9   -4.38    3.18
   2  -9  -8    3.81    4.80
   2  -9  -7   62.25   17.46
   2  -9  -6   -0.92    1.50
   2  -9  -6    0.22    0.65
   2  -9  -5    0.03    1.48
   2  -9  -5    2.49    5.32
   2  -9  -4    3.15    2.19
   2  -9  -4    9.49    7.50
   2  -9  -3   18.34    7.71
   2  -9  -3   27.07    8.33
  -2   9   2   34.43    6.80
   2  -9  -2   71.72   16.30
   2  -9  -2   48.96   12.02
   2  -9  -1   17.32   10.50
   2  -9  -1   16.65    6.77
  -2   9   0    6.47    5.00
   2  -9   0    4.86    4.17
  -2   9  -1   73.96   18.08
   2  -9   1   97.04   20.59
  -2   9  -2  317.69   40.00
   2  -9   2  361.91   47.86
  -2   9  -3    6.12    2.76
   2  -9   3    3.13    3.21
  -2   9  -4   -1.05    2.31
  -2   9  -4    1.18    1.74
  -2   9  -5   -3.13    3.83
  -2   9  -5    0.21    4.44
  -2   9  -6   -1.15    2.54
  -2   9  -6    3.95    2.20
  -2   9  -7   74.79   21.92
  -2   9  -7   47.21   13.91
  -2   9  -8    3.67    5.24
  -2   9  -9    2.76    4.07
  -2   9  -9    3.67    7.58
   2  -9   9   -0.73    9.16
  -2   9 -10    0.68    3.45
   2  -9  10   12.96   15.67
   2  -9  11   -6.08    9.15
  -2   9 -11   -5.47   11.35
   2  -8 -12    5.07    5.59
   2  -8 -11   -5.98    5.98
   2  -8 -10   -4.92    7.85
   2  -8  -9   24.69   11.39
   2  -8  -8   17.83   11.88
   2  -8  -7   14.94    8.74
   2  -8  -6   66.23   16.41
   2  -8  -5    4.37    2.58
   2  -8  -5    4.97    2.25
   2  -8  -4   14.44    5.17
   2  -8  -4   14.20    5.18
   2  -8  -3   11.33    6.98
   2  -8  -3    6.68    2.70
   2  -8  -2   12.84    6.28
   2  -8  -2   12.00    6.04
   2  -8  -1    5.35    5.17
   2  -8   0    3.81    4.64
  -2   8   0    5.71    5.36
  -2   8  -1   85.78   17.79
   2  -8   1  118.16   22.10
  -2   8  -2   79.65   17.17
   2  -8   2  127.76   25.16
  -2   8  -3   25.64    9.23
  -2   8  -4   -1.72    1.78
  -2   8  -5   94.83   19.28
  -2   8  -5  122.74   25.86
  -2   8  -6    1.80    4.11
  -2   8  -6    6.96    0.78
  -2   8  -7    3.66    3.03
  -2   8  -7   22.75    9.48
  -2   8  -8    1.79    4.54
  -2   8  -8   -1.19    5.19
  -2   8  -9   -0.94    4.10
  -2   8  -9    3.55    9.42
  -2   8 -10   -1.50    8.05
  -2   8 -11   -2.70    8.95
   2  -8  11   -2.79    5.99
   2  -7 -12   18.26   10.06
   2  -7 -11   -3.75    8.28
   2  -7 -10    7.40    6.87
   2  -7  -9    3.74    4.12
   2  -7  -8   64.42   17.53
   2  -7  -7    1.98    3.07
   2  -7  -6   21.79    8.37
   2  -7  -5   17.18    6.77
   2  -7  -5   12.32    5.48
   2  -7  -4  463.20   42.57
   2  -7  -4  484.30   50.82
   2  -7  -3   94.79   14.98
   2  -7  -3  112.15   19.89
   2  -7  -2  818.44   69.04
   2  -7  -2  832.34   75.16
  -2   7   1   10.61    5.54
   2  -7  -1    6.31    2.55
  -2   7   0   92.47   17.92
   2  -7   0  107.63   19.05
   2  -7   0  121.56   11.40
  -2   7  -1  254.89   31.40
   2  -7   1  264.53   35.20
  -2   7  -2   25.37    8.67
  -2   7  -3  327.46   37.78
  -2   7  -4  193.78   27.39
  -2   7  -5   96.65   22.68
  -2   7  -5   63.57   14.87
  -2   7  -6   40.18   15.56
  -2   7  -6   31.16   11.07
  -2   7  -7    4.73    6.50
  -2   7  -7   -0.05    3.42
  -2   7  -8    0.68    2.94
  -2   7  -8   10.25   11.61
  -2   7  -9    3.89    4.62
  -2   7  -9   11.45   11.28
  -2   7 -10    1.47    6.65
  -2   7 -11    3.83    4.44
   2  -6 -12   -0.26    0.92
   2  -6 -11   -0.38    6.65
   2  -6 -10   17.51    8.20
   2  -6  -9   -4.31    6.50
   2  -6  -9    3.45    1.82
   2  -6  -8    6.65    7.60
   2  -6  -8    2.05    3.72
   2  -6  -7    7.89    6.22
   2  -6  -6   23.48   10.74
   2  -6  -5   45.83    9.29
   2  -6  -5   49.75   13.47
   2  -6  -4   42.02    8.56
   2  -6  -4   47.32   12.32
   2  -6  -3  895.29   77.06
   2  -6  -3  837.01   67.10
   2  -6  -2   -1.36    3.19
   2  -6  -2    2.16    3.26
  -2   6   2    1.86    1.09
   2  -6  -1   12.00    5.35
  -2   6   1   21.41    7.47
   2  -6   0   16.80    7.00
  -2   6   0    4.13    3.67
  -2   6  -1   -0.30    3.33
  -2   6  -2   71.38   13.66
  -2   6  -3  334.50   36.66
  -2   6  -4  102.84   17.93
  -2   6  -5   88.52   22.09
  -2   6  -5   63.04   14.19
  -2   6  -6   72.99   15.95
  -2   6  -6   79.97   22.69
  -2   6  -7    3.89    3.79
  -2   6  -7    6.68    9.52
  -2   6  -8    1.33    3.93
  -2   6  -8    2.16    2.13
  -2   6  -9   -4.54    7.28
  -2   6  -9    5.51    4.42
  -2   6 -10    3.25    6.13
  -2   6 -11    4.99    6.94
   2  -5 -12   -1.82    4.10
   2  -5 -11   39.48   15.71
   2  -5 -10    2.58    6.73
   2  -5 -10    0.64    2.97
   2  -5  -9   45.58   16.21
   2  -5  -9    6.14    7.07
  -2   5   8  163.50   28.76
   2  -5  -8  168.97   29.20
   2  -5  -8  180.35   31.94
  -2   5   7   -5.38    5.23
   2  -5  -7    5.45    5.25
   2  -5  -7    6.74    5.54
  -2   5   6    2.86    4.07
   2  -5  -6    7.10    4.25
   2  -5  -5   95.52   18.35
   2  -5  -4   30.30    6.49
   2  -5  -4   38.38   11.10
   2  -5  -3   24.99    5.73
   2  -5  -3   19.21    8.28
   2  -5  -2  150.20   18.23
  -2   5   2  215.88   25.74
   2  -5  -2  148.34   24.06
   2  -5  -1 1867.19  132.03
   2  -5  -1 1885.88  136.18
  -2   5   1 1838.03  139.45
  -2   5   0  180.18   23.20
  -2   5  -1    9.39    5.09
  -2   5  -2  567.70   51.72
  -2   5  -3  455.04   44.59
  -2   5  -4    9.03    5.20
  -2   5  -5  118.81   19.60
  -2   5  -6    6.56    8.33
  -2   5  -6    5.08    4.20
  -2   5  -7   -4.98    5.50
  -2   5  -7    6.12    4.12
  -2   5  -7    0.47    3.72
  -2   5  -8   18.51    7.87
  -2   5  -8   45.15   17.99
  -2   5  -9    2.65    1.73
  -2   5  -9    3.55    2.95
  -2   5 -10    0.10    6.32
  -2   5 -11   -1.40    5.21
   2  -4 -12   -6.37    6.16
   2  -4 -11    8.96    8.30
   2  -4 -11  -18.74   11.35
  -2   4  10    7.77    5.03
   2  -4 -10    3.86    1.72
   2  -4 -10   12.92   10.66
  -2   4   9   25.10    9.57
   2  -4  -9   32.18   13.50
   2  -4  -9   30.07   11.61
   2  -4  -8    2.74    3.79
   2  -4  -8    0.45    4.50
  -2   4   8   -0.97    4.72
  -2   4   7   18.42    8.52
   2  -4  -7   19.02    9.05
   2  -4  -7    2.76    3.16
  -2   4   6  102.54   19.14
   2  -4  -6   95.50   20.98
   2  -4  -6   80.57   17.13
   2  -4  -5  315.59   36.75
  -2   4   5  321.22   36.45
  -2   4   5  317.84   29.48
  -2   4   4   47.84    8.27
  -2   4   4   88.68   15.32
   2  -4  -4   92.70   10.50
   2  -4  -4   76.50   14.73
   2  -4  -3  317.32   31.81
   2  -4  -3  291.07   21.45
  -2   4   3  149.20   18.71
  -2   4   3  268.16   28.12
   2  -4  -2 1325.33   91.10
  -2   4   2 1117.24   95.84
   2  -4  -1  941.99   69.58
  -2   4   1  892.05   74.01
  -2   4   0 2605.32  186.04
  -2   4  -1  170.13   21.15
  -2   4  -2 1117.19   87.97
  -2   4  -3  167.76   22.09
  -2   4  -4    0.88    1.53
  -2   4  -5  120.40   19.38
  -2   4  -6    3.09    2.42
  -2   4  -6    3.53    3.38
  -2   4  -6   -0.79    5.84
  -2   4  -7   48.05   12.48
  -2   4  -7   48.79   17.77
  -2   4  -7   70.60   15.11
  -2   4  -8   53.37   13.69
  -2   4  -8  112.97   28.58
  -2   4  -9    0.07    2.05
  -2   4  -9    1.84    6.64
  -2   4 -10   -5.36   10.89
  -2   4 -11    2.39    7.09
   2  -3 -12    7.25    7.59
   2  -3 -11    6.08    4.91
   2  -3 -11   12.64   11.52
  -2   3  11   -6.37    6.05
   2  -3 -10    3.88    1.00
   2  -3 -10   11.97    7.54
  -2   3  10    1.68    2.96
  -2   3   9   54.53   16.46
   2  -3  -9   33.95   12.86
   2  -3  -9   61.26   19.53
   2  -3  -8   52.64   16.81
   2  -3  -8   46.15   14.24
  -2   3   8   67.83   18.03
  -2   3   7    7.01    4.32
   2  -3  -7    2.25    1.85
   2  -3  -7   13.98    8.88
  -2   3   6   16.67    8.65
  -2   3   6   10.39    3.89
   2  -3  -6   12.30    6.98
   2  -3  -6   17.55    6.53
  -2   3   5  180.44   17.88
   2  -3  -5  174.73   24.45
  -2   3   5  180.16   25.89
   2  -3  -4 2339.76  137.18
  -2   3   4 2436.23  137.99
  -2   3   3  767.47   69.15
   2  -3  -3  844.51   60.52
  -2   3   3 1055.74   72.59
   2  -3  -3  830.34   72.31
  -2   3   2 2219.06  163.02
   2  -3  -2 2273.93  156.50
  -2   3   2 2080.99  162.16
   2  -3  -2 2596.92  165.08
  -2   3   1  435.97   39.19
   2  -3  -1  427.23   36.48
  -2   3   0    8.22    4.91
  -2   3  -1   93.77   14.35
  -2   3  -2 1304.34   99.91
  -2   3  -3   72.89   13.25
  -2   3  -4  243.55   28.80
  -2   3  -5   10.93    4.71
  -2   3  -6   -0.09    1.86
  -2   3  -6    6.39    5.58
  -2   3  -6   -0.89    2.12
  -2   3  -7  286.68   35.32
  -2   3  -7  469.79   58.55
  -2   3  -7  328.74   38.60
  -2   3  -8   37.64   18.35
  -2   3  -8   12.02    6.77
  -2   3  -9  108.43   29.81
  -2   3 -10    0.03    7.66
  -2   3 -11    6.24   10.29
  -2   2  12   -1.59    4.63
   2  -2 -12   -0.83    3.59
   2  -2 -11   29.85   13.57
  -2   2  11   34.85   14.40
   2  -2 -11   29.55   12.99
   2  -2 -10   19.25   11.25
   2  -2 -10    3.53    4.14
  -2   2  10   18.58    9.73
   2  -2  -9   37.64   13.14
  -2   2   9    5.64    5.65
   2  -2  -9   11.65    8.90
  -2   2   8  207.63   33.57
   2  -2  -8  216.59   31.66
   2  -2  -8  213.81   34.95
  -2   2   7   70.66   17.19
   2  -2  -7   70.77   15.35
   2  -2  -7   56.84   16.66
   2  -2  -7   42.39    8.37
  -2   2   6   30.46    6.65
   2  -2  -6   32.76    9.47
   2  -2  -6   38.26   11.81
  -2   2   6   37.04   10.94
  -2   2   5  209.56   20.29
   2  -2  -5  305.97   31.67
  -2   2   5  353.65   35.49
  -2   2   4   26.60    7.69
   2  -2  -4   17.97    6.71
  -2   2   3 1657.01  132.54
   2  -2  -3 1740.45  134.12
  -2   2   3 1982.44  131.69
  -2   2   2 2465.00  195.13
  -2   2   2 2992.73  195.35
   2  -2  -2 2935.58  197.89
  -2   2   1 1240.00   84.50
  -2   2   1 1018.07   81.47
   2  -2   0 1251.19   87.16
  -2   2   0 1098.19   87.88
  -2   2  -1 1789.38  130.14
  -2   2  -2   86.59   13.85
  -2   2  -3  672.20   57.39
  -2   2  -4  264.60   29.84
  -2   2  -5   16.40    6.44
  -2   2  -5   29.36    7.95
   2  -2   5   27.35    7.38
   2  -2   6    6.93    5.29
  -2   2  -6    1.82    1.64
  -2   2  -6    1.63    2.42
  -2   2  -6    2.00    3.32
  -2   2  -7    4.87    2.48
  -2   2  -7    6.47    4.32
  -2   2  -7    7.79    7.76
  -2   2  -8   34.39   17.27
  -2   2  -8    8.83    5.51
  -2   2  -8   12.77    6.52
  -2   2  -9   -2.83    7.69
  -2   2 -10   -6.47    7.70
  -2   2 -11    4.87    9.12
  -2   1  12    6.29    7.64
  -2   1  11    6.62    6.74
   2  -1 -11    9.47    8.17
   2  -1 -11    0.69    2.08
   2  -1 -10   -3.82    6.16
  -2   1  10   -1.78    3.11
   2  -1 -10   -1.78    3.64
   2  -1  -9    0.88    2.45
   2  -1  -9    7.57    6.77
  -2   1   9   15.61   11.18
  -2   1   8  187.70   31.73
   2  -1  -8  159.66   26.80
   2  -1  -8  216.95   34.50
  -2   1   7   69.92   17.30
   2  -1  -7   58.06   13.47
   2  -1  -7   51.41   14.96
   2  -1  -7   36.24    5.65
  -2   1   6  146.76   24.02
   2  -1  -6  128.05   22.49
   2  -1  -6  113.27   18.96
   2  -1  -6  142.87   13.96
   2  -1  -6  100.92   11.40
  -2   1   5    0.58    1.61
   2  -1  -5   -2.71    1.05
   2  -1  -5    1.49    1.20
  -2   1   4  151.18   21.04
   2  -1  -4  123.22   17.22
   2  -1  -4  107.12   11.97
  -2   1   3   12.03    3.71
   2  -1  -3   12.93    4.59
  -2   1   3   15.12    4.35
   2  -1  -3   13.07    3.69
  -2   1   2   39.32    8.77
  -2   1   2   48.97    7.49
   2  -1  -2   49.77    9.38
   2  -1  -2   36.91    7.14
  -2   1   1 4223.43  281.34
  -2   1   1 4006.15  281.28
  -2   1   0 5600.37  345.44
  -2   1   0 5377.13  340.03
   2  -1   1 7117.29  513.01
  -2   1  -1 7788.82  521.14
  -2   1  -2  578.41   50.46
  -2   1  -3   69.49   12.74
   2  -1   4  769.51   53.54
  -2   1  -4  634.86   54.63
  -2   1  -4  591.40   58.69
   2  -1   5  376.00   31.95
  -2   1  -5  255.48   29.53
  -2   1  -5  306.20   34.70
  -2   1  -6   31.28    8.76
  -2   1  -6   48.32   16.62
  -2   1  -6   40.07   11.11
   2  -1   6   46.30    9.95
  -2   1  -7    2.20    5.04
  -2   1  -7    2.82    1.94
  -2   1  -8    9.45    6.81
  -2   1  -8    9.36    4.07
  -2   1  -9    2.30    7.96
  -2   1 -10   16.87   13.57
  -2   1 -11   -2.31    5.81
  -2   0  12   47.10   19.73
   2   0 -11    2.15    3.85
   2   0 -11    4.32    6.64
  -2   0  11   -5.24    3.56
  -2   0  10   24.60   13.60
   2   0 -10   18.97    9.52
   2   0 -10   15.75    9.02
  -2   0   9   -0.08    4.10
   2   0  -9    2.48    2.76
   2   0  -9   -2.60    3.30
  -2   0   8  549.99   60.06
   2   0  -8  401.93   46.86
   2   0  -8  422.16   53.79
  -2   0   7    6.01    5.05
   2   0  -7   -8.75    4.97
   2   0  -7    4.53    6.92
   2   0  -6 1500.38  121.61
  -2   0   6 1747.47  131.16
   2   0  -6 1571.93  128.69
  -2   0   5   -2.66    3.96
   2   0  -5   -1.40    3.56
  -2   0   5    2.12    1.71
  -2   0   4   -3.06    1.40
  -2   0   4   -0.50    0.71
   2   0  -4   -4.64    3.35
   2   0  -4    1.12    1.79
   2   0  -4   -0.35    0.30
  -2   0   3   -0.15    1.02
   2   0  -3    0.10    1.16
   2   0  -3   -1.51    2.78
   2   0  -3   -1.02    1.12
  -2   0   3   -0.43    0.67
  -2   0   2   20.91    4.58
  -2   0   2   14.73    4.90
   2   0  -2   24.95    5.20
   2   0  -2   22.70    6.90
   2   0  -2   23.70    4.06
  -2   0   1    0.40    0.85
  -2   0   1   -1.08    1.57
  -2   0   1    0.63    2.37
  -2   0   0 4751.84  330.04
  -2   0   0 5266.69  336.67
  -2   0  -1    3.99    2.18
  -2   0  -2 2203.90  150.45
  -2   0  -2 2248.37  161.48
  -2   0  -3   -1.99    2.25
  -2   0  -3    0.50    0.45
  -2   0  -4 1328.61  104.44
   2   0   4 1478.51  100.62
  -2   0  -4 1503.23  114.14
  -2   0  -5   -0.70    0.74
   2   0   5    2.27    2.31
  -2   0  -5    0.53    0.56
   2   0   6   28.28    6.79
  -2   0  -6   33.07    9.92
  -2   0  -6   48.23   16.50
  -2   0  -7    3.67    6.75
  -2   0  -7    0.46    1.33
  -2   0  -8   22.38   12.84
  -2   0  -8   15.63    6.45
  -2   0  -9   14.80   11.68
  -2   0 -10   -1.47    1.58
  -2   0 -11    9.21   10.50
  -2  -1  12    3.54    6.98
  -2  -1  11   12.36   10.37
   2   1 -11   -1.69    2.11
  -2  -1  10    8.92    7.80
   2   1 -10   -1.85    2.33
   2   1 -10    2.30    2.83
  -2  -1   9    7.42    4.95
   2   1  -9   -2.19    4.65
   2   1  -9    2.92    1.51
  -2  -1   8  191.38   26.01
   2   1  -8  140.76   24.30
   2   1  -8  211.35   33.67
  -2  -1   8  216.47   35.51
   2   1  -7   46.61   14.91
  -2  -1   7   85.20   19.33
   2   1  -7   50.77   12.40
   2   1  -7   66.76   17.00
  -2  -1   7   64.81   12.61
   2   1  -6   90.88   16.69
  -2  -1   6  141.10   23.90
   2   1  -6  115.17   21.93
   2   1  -6  112.08   20.94
  -2  -1   6  132.21   16.98
   2   1  -5    2.27    2.68
  -2  -1   5    3.62    3.44
   2   1  -5    1.96    2.06
  -2  -1   5   -0.38    1.02
   2   1  -4  123.00   16.69
  -2  -1   4  156.88   15.59
   2   1  -4  113.16   19.71
   2   1  -3   10.06    3.77
   2   1  -3    8.46    2.46
   2   1  -3    9.64    2.69
   2   1  -3   10.50    5.17
  -2  -1   3    9.99    2.55
  -2  -1   3   12.06    3.17
   2   1  -2   45.00    6.69
   2   1  -2   44.84    8.52
  -2  -1   2   49.18    7.61
   2   1  -2   39.88    7.28
   2   1  -2   59.25   10.40
  -2  -1   2   43.55    6.59
   2   1  -1 4674.49  307.05
  -2  -1   1 4358.14  307.63
   2   1  -1 4480.28  308.25
  -2  -1   0 7234.91  486.64
   2   1   0 6884.38  479.69
  -2  -1  -1 9999.00  674.63
  -2  -1  -2  490.02   44.47
  -2  -1  -3   86.13   15.10
  -2  -1  -4  755.22   67.12
  -2  -1  -5  280.11   34.28
  -2  -1  -6   37.21   12.20
  -2  -1  -6   69.18   20.47
  -2  -1  -7   -4.11    5.25
  -2  -1  -7   -0.49    2.28
  -2  -1  -8    8.42    6.89
  -2  -1  -8   11.05    7.23
  -2  -1  -9    1.13    5.83
  -2  -1 -10    6.05    6.76
  -2  -1 -11   22.07   15.71
  -2  -2  12    3.85    6.87
  -2  -2  11   47.20   20.82
   2   2 -11   39.24   17.77
  -2  -2  10   14.95   11.36
   2   2 -10    4.59    1.90
   2   2  -9    7.83    6.46
  -2  -2   9   10.67   10.84
  -2  -2   8  237.15   38.82
  -2  -2   8  256.08   32.29
   2   2  -8  224.59   36.41
   2   2  -8  232.51   35.34
   2   2  -8  187.56   28.28
   2   2  -7   57.29   15.77
   2   2  -7   57.21   12.74
   2   2  -7   63.56   16.35
  -2  -2   7   73.39   14.49
  -2  -2   7   94.38   21.18
   2   2  -6   30.41   10.30
   2   2  -6   34.35    9.02
  -2  -2   6   43.79    9.90
   2   2  -6   38.35   11.82
   2   2  -5  346.34   34.64
  -2  -2   5  398.97   35.78
   2   2  -5  368.64   41.14
   2   2  -4   19.32    7.33
  -2  -2   4   24.86    6.33
   2   2  -4   21.06    5.36
   2   2  -3 1694.82  131.20
  -2  -2   3 1940.70  127.20
   2   2  -3 1808.16  125.14
   2   2  -3 1366.48  122.60
  -2  -2   3 2073.58  123.78
   2   2  -3 2007.97  136.26
   2   2  -2 2499.77  182.16
  -2  -2   2 2790.45  183.39
   2   2  -2 2603.03  185.28
  -2  -2   2 2540.55  181.59
   2   2  -2 2809.77  187.76
  -2  -2   1 1116.75   84.81
  -2  -2   1 1176.37   85.67
  -2  -2   0 1013.16   78.37
  -2  -2  -1 1603.72  119.48
   2   2   2   92.58   10.21
  -2  -2  -2  113.38   16.86
  -2  -2  -3  536.13   40.80
  -2  -2  -3  693.83   54.48
  -2  -2  -4  299.23   33.67
  -2  -2  -5   16.89    7.31
  -2  -2  -6   -1.69    3.71
  -2  -2  -6    1.74    6.43
  -2  -2  -7   23.40   12.91
  -2  -2  -7    4.47    4.25
  -2  -2  -8   45.26   17.94
  -2  -2  -8   31.52   11.29
  -2  -2  -9    9.50   12.70
  -2  -2 -10   -3.20    1.58
  -2  -2 -11    1.76   11.27
  -2  -3  12  -16.21   12.22
  -2  -3  11  -12.31   10.32
   2   3 -11    7.29    8.24
   2   3 -10   13.37    9.98
  -2  -3  10   18.68   12.78
  -2  -3   9   46.72   14.92
  -2  -3   9   36.00   15.76
   2   3  -9   58.36   18.70
   2   3  -9   42.39   14.99
   2   3  -8   57.60   16.99
   2   3  -8   97.80   21.69
  -2  -3   8  100.01   23.49
   2   3  -8   65.79   14.98
  -2  -3   8   70.10   16.59
   2   3  -7    1.76    2.73
   2   3  -7   10.78    7.09
   2   3  -7    2.37    4.16
  -2  -3   7    2.99    3.13
   2   3  -6   14.18    5.69
  -2  -3   6   29.30    8.40
   2   3  -6   22.08    7.51
   2   3  -6   19.71    8.41
   2   3  -5  161.51   19.96
   2   3  -5  199.59   27.45
  -2  -3   5  214.46   24.73
   2   3  -4 2478.42  169.95
  -2  -3   4 3010.48  178.44
  -2  -3   4 2658.76  165.58
   2   3  -4 2528.64  179.85
  -2  -3   4 2063.95  165.46
  -2  -3   3  911.43   70.96
  -2  -3   3  985.11   67.78
   2   3  -3  835.98   64.66
   2   3  -3  887.71   74.98
  -2  -3   2 2434.34  173.83
  -2  -3   2 2676.27  174.63
   2   3  -2 2252.77  175.20
  -2  -3   1  417.06   38.54
  -2  -3   1  462.95   41.32
  -2  -3   0   11.48    3.83
  -2  -3   0   10.61    5.21
  -2  -3  -1  104.27   16.66
  -2  -3  -2 1737.85  132.04
  -2  -3  -3   58.56    7.97
  -2  -3  -3   85.28   15.26
  -2  -3  -4  258.26   31.64
  -2  -3  -5   13.14    6.13
  -2  -3  -6   -1.20    1.72
  -2  -3  -6  -15.41    6.95
  -2  -3  -7  397.36   47.05
  -2  -3  -7  425.14   56.80
  -2  -3  -8   15.49   11.12
  -2  -3  -8   17.60    9.64
  -2  -3  -9   82.77   24.25
  -2  -3 -10    5.86    7.59
  -2  -3 -11   -2.75    8.15
  -2  -4  12    8.03   11.13
  -2  -4  11   -1.00    5.69
   2   4 -10   16.24   11.54
  -2  -4  10   18.24   10.85
   2   4 -10   18.31   11.39
   2   4  -9   34.77   13.46
  -2  -4   9   54.03   21.49
   2   4  -9   33.39   11.38
  -2  -4   9   46.96   14.86
   2   4  -8   12.67    8.86
  -2  -4   8    0.78    2.21
   2   4  -8    3.89    4.87
   2   4  -7    9.25    6.03
  -2  -4   7   23.56    9.73
   2   4  -7   13.10    7.92
   2   4  -7   26.13    8.22
   2   4  -6  105.64   20.73
   2   4  -6   94.30   14.87
  -2  -4   6  134.31   21.23
   2   4  -5  333.94   38.31
   2   4  -5  284.63   28.49
  -2  -4   5  391.77   38.54
  -2  -4   4  118.65   17.16
   2   4  -4   88.24   10.55
  -2  -4   4   59.12    9.94
  -2  -4   4  147.69   15.20
   2   4  -3  282.59   22.81
  -2  -4   3  341.20   32.82
   2   4  -3  311.80   33.84
   2   4  -2 1207.65   93.39
  -2  -4   2 1209.41   93.38
  -2  -4   1  864.34   69.79
  -2  -4   0 2978.18  236.16
  -2  -4   0 4096.01  246.35
  -2  -4  -1  195.57   26.42
  -2  -4  -1  171.29   22.44
  -2  -4  -2 1290.07  105.53
  -2  -4  -3  184.20   26.71
  -2  -4  -4   -1.18    2.52
  -2  -4  -5  124.90   21.66
  -2  -4  -6    6.51    5.70
  -2  -4  -6    3.18    3.91
  -2  -4  -7   70.82   20.93
  -2  -4  -7   29.42   11.13
  -2  -4  -8   81.68   19.16
  -2  -4  -8   82.76   24.02
  -2  -4  -9    7.97   10.77
  -2  -4 -10   -3.73    8.76
  -2  -4 -11    6.45    6.74
  -2  -5  12   -2.76    6.74
  -2  -5  11    8.51   10.83
   2   5 -11   14.52    9.21
  -2  -5  10    0.49    2.77
   2   5 -10    1.34    2.71
   2   5  -9   10.42    7.93
   2   5  -9   18.87   11.98
  -2  -5   9    9.29    4.81
  -2  -5   8  229.31   34.75
   2   5  -8  176.92   31.74
   2   5  -8  173.34   30.98
   2   5  -7    1.45    0.93
  -2  -5   7    4.94    5.17
   2   5  -6   14.05    7.18
  -2  -5   6    9.87    6.72
  -2  -5   5  124.75   20.60
  -2  -5   5   95.51   11.80
  -2  -5   4   48.02   12.05
  -2  -5   3   27.15    8.14
   2   5  -3   17.34    8.05
  -2  -5   2  218.97   24.98
   2   5  -2  160.88   21.71
  -2  -5   1 1700.38  126.63
   2   5  -1 1665.71  117.30
  -2  -5   0  186.48   24.27
  -2  -5  -1    6.92    3.20
  -2  -5  -2  601.59   58.21
  -2  -5  -2  771.00   67.92
  -2  -5  -3  624.08   62.00
  -2  -5  -4   22.16    9.18
  -2  -5  -5  114.48   21.87
  -2  -5  -6    6.95    4.63
  -2  -5  -6   -1.63    3.48
  -2  -5  -7    3.27    5.42
  -2  -5  -7    0.84    1.07
  -2  -5  -8   25.04   12.80
  -2  -5  -8   27.76   10.71
  -2  -5  -9   16.14    9.32
  -2  -5 -10   -0.88    2.18
  -2  -5 -11    1.49    5.97
  -2  -6  12   -2.30    5.07
   2   6 -12    2.13    2.05
  -2  -6  11   -0.17    7.34
   2   6 -11    1.58    7.48
   2   6 -10   31.05   13.56
  -2  -6  10   30.24   17.96
   2   6  -9   -0.51    3.86
  -2  -6   9    4.84    4.64
   2   6  -8   -4.46    3.93
  -2  -6   8    3.85    3.30
  -2  -6   7   17.49    9.96
   2   6  -7    9.79    5.44
  -2  -6   6   44.13   13.05
  -2  -6   5   64.81   15.64
  -2  -6   4   46.06   12.46
  -2  -6   3  937.61   81.24
   2   6  -3  935.12   79.24
  -2  -6   2    1.80    1.23
   2   6  -2    0.03    1.77
   2   6  -1   12.79    3.62
  -2  -6   1   19.21    6.58
  -2  -6   0   11.94    5.63
  -2  -6  -1   -4.54    3.78
  -2  -6  -1   -0.98    1.12
  -2  -6  -2   70.23   13.73
  -2  -6  -2   52.52   13.50
  -2  -6  -3  312.30   38.34
  -2  -6  -3  393.70   46.12
  -2  -6  -4  112.79   20.72
  -2  -6  -4   99.68   21.46
  -2  -6  -5   68.01   16.62
  -2  -6  -6   76.23   19.80
  -2  -6  -6   61.06   16.50
  -2  -6  -7    2.34    2.77
  -2  -6  -7    1.28    4.03
  -2  -6  -8    8.22    5.58
  -2  -6  -8   12.53    9.67
  -2  -6  -9   -1.17    5.91
  -2  -6  -9    1.45    5.10
  -2  -6 -10    7.32    8.28
  -2  -6 -11  370.59   65.66
  -2  -7  12   41.34   23.26
   2   7 -12   28.60   15.60
   2   7 -11    1.03    4.29
  -2  -7  11  -15.58   12.52
   2   7 -10   26.47   13.09
   2   7  -9   11.34   11.10
  -2  -7   9    5.85    6.95
   2   7  -8   39.83   14.76
  -2  -7   8  114.77   26.62
   2   7  -7   -4.89    5.72
  -2  -7   7   -0.39    5.05
  -2  -7   6   15.56    7.65
  -2  -7   5   11.96    6.86
  -2  -7   4  590.84   60.98
  -2  -7   3  118.19   21.20
   2   7  -3  108.82   18.67
  -2  -7   2  832.07   74.03
   2   7  -2  803.48   68.41
   2   7  -1    8.14    2.98
  -2  -7   1    4.38    4.72
  -2  -7   0  106.16   18.70
  -2  -7  -1  197.80   27.39
  -2  -7  -1  202.28   24.73
  -2  -7  -2   27.80    9.27
  -2  -7  -2   22.15    8.55
  -2  -7  -3  377.41   43.12
  -2  -7  -4  247.46   36.77
  -2  -7  -4  216.86   31.70
  -2  -7  -5  102.80   20.72
  -2  -7  -5   96.47   22.01
  -2  -7  -5   74.58   19.01
  -2  -7  -6   39.33   14.63
  -2  -7  -6   32.70   13.77
  -2  -7  -7   17.05    9.09
  -2  -7  -7   -4.45    5.13
  -2  -7  -8   -2.70    6.11
  -2  -7  -8    7.95    5.64
  -2  -7  -9    1.57    3.18
  -2  -7  -9   -0.01    2.07
  -2  -7 -10   14.87   14.12
  -2  -7 -11   -5.22    5.99
  -2  -8  12   -0.32    8.64
   2   8 -12    7.83    8.48
  -2  -8  11   -5.34    3.09
   2   8 -11    4.26    8.26
   2   8 -10    0.46    2.30
  -2  -8   9   36.30   15.29
   2   8  -9   32.90   15.18
   2   8  -8   24.43   12.62
  -2  -8   8    9.62   10.06
  -2  -8   7   13.36    9.80
  -2  -8   6   84.27   21.52
  -2  -8   5   10.46    7.85
  -2  -8   4   23.77    9.17
  -2  -8   3   15.96    7.91
   2   8  -3    8.58    4.42
   2   8  -2   13.96    6.41
  -2  -8   2   12.74    6.99
  -2  -8   1    7.59    2.91
  -2  -8   0   -0.84    2.07
  -2  -8   0    1.87    5.08
  -2  -8  -1   73.68   14.11
  -2  -8  -1   81.45   16.95
  -2  -8  -2  111.04   18.59
  -2  -8  -2   93.38   18.69
  -2  -8  -3   26.50   10.39
  -2  -8  -3   28.63   10.22
  -2  -8  -4    0.59    1.01
  -2  -8  -4    2.48    1.16
  -2  -8  -5  110.36   22.80
  -2  -8  -5   92.78   20.66
  -2  -8  -5  126.37   25.79
  -2  -8  -6    2.91    3.30
  -2  -8  -6   -0.01    4.25
  -2  -8  -6   -2.37    2.37
  -2  -8  -7   17.64    9.45
  -2  -8  -7    3.87    5.24
  -2  -8  -8    0.86    5.26
  -2  -8  -8   -2.78    5.34
  -2  -8  -9    6.84    6.06
  -2  -8  -9    1.26    4.99
  -2  -8 -10   -0.28    2.36
  -2  -8 -11   -2.97    9.05
   2   9 -11   -4.52    5.42
   2   9 -10    5.11    4.29
   2   9  -9   -0.80    4.98
  -2  -9   9    3.40    8.03
   2   9  -8   21.79   11.32
  -2  -9   8    9.83    9.61
  -2  -9   7  134.42   30.78
  -2  -9   6    0.73    4.41
  -2  -9   5   -2.92    4.44
  -2  -9   4    8.98   12.14
  -2  -9   3   48.59   15.52
   2   9  -3   30.48   10.10
  -2  -9   2   40.98   12.93
   2   9  -2   35.85    9.41
  -2  -9   1   16.47    9.13
  -2  -9   0    4.71    3.58
  -2  -9   0    8.17    4.26
  -2  -9  -1   53.58   12.35
  -2  -9  -1   63.47   15.44
  -2  -9  -2  284.10   34.85
  -2  -9  -2  306.85   38.04
  -2  -9  -3    8.02    4.39
  -2  -9  -3    2.70    1.88
  -2  -9  -4   -0.73    3.99
  -2  -9  -5   -0.05    3.80
  -2  -9  -5   -2.08    2.43
  -2  -9  -5    2.06    5.12
  -2  -9  -6    0.94    3.45
  -2  -9  -6    0.87    3.18
  -2  -9  -6   -4.03    6.42
  -2  -9  -7   66.94   19.05
  -2  -9  -7   66.67   18.91
  -2  -9  -8    2.50    0.71
  -2  -9  -8    0.83    2.65
  -2  -9  -9   -5.05    5.38
  -2  -9  -9   -0.66    4.13
  -2  -9 -10   -2.14    3.74
  -2  -9 -11   -1.18    6.95
   2  10 -11   -8.49    7.62
   2  10 -10    6.75   10.19
   2  10  -9   12.75    8.01
  -2 -10   9   41.74   20.49
  -2 -10   8   18.47   11.94
  -2 -10   7    1.93    3.26
  -2 -10   6   12.32   10.36
  -2 -10   5   -2.67    5.03
  -2 -10   4   20.32   10.66
  -2 -10   3   56.51   16.80
   2  10  -3   34.46   11.55
  -2 -10   2  255.85   36.85
   2  10  -2  242.02   29.64
  -2 -10   1   38.03    7.97
  -2 -10   1   27.44   10.94
  -2 -10   0  140.06   19.91
  -2 -10   0  173.76   27.63
  -2 -10  -1   61.04   12.92
  -2 -10  -1   61.61   16.37
  -2 -10  -2   83.70   16.89
  -2 -10  -2   68.39   17.44
  -2 -10  -3    0.22    2.43
  -2 -10  -3    1.94    4.05
  -2 -10  -4   30.32   11.46
  -2 -10  -4   31.55   10.20
  -2 -10  -4   52.13   14.43
  -2 -10  -5    0.15    3.03
  -2 -10  -5   -0.09    1.44
  -2 -10  -5    0.24    5.31
  -2 -10  -6   -2.65    4.86
  -2 -10  -6   -0.63    2.85
  -2 -10  -6    3.03    3.17
  -2 -10  -7    2.76    3.71
  -2 -10  -7    4.35    6.13
  -2 -10  -8    6.67    5.94
  -2 -10  -8   10.36    8.34
  -2 -10  -9    6.86    6.37
  -2 -10  -9    3.76    8.05
  -2 -10 -10   -6.38    6.69
   2  11 -11    2.05    4.29
   2  11 -10   -6.14    5.30
  -2 -11   9    0.41    1.50
   2  11  -9    8.72    8.61
  -2 -11   8   13.80    8.73
  -2 -11   7    7.27    7.90
  -2 -11   6   -1.31    0.09
  -2 -11   5   16.68    9.57
  -2 -11   4   24.14   11.99
  -2 -11   3   -3.43    5.22
  -2 -11   2   19.25    8.56
   2  11  -2   21.53    7.81
  -2 -11   1   29.62   11.38
  -2 -11   1   13.33    4.96
  -2 -11   0  169.02   22.37
  -2 -11   0  173.16   29.56
  -2 -11  -1   23.48    8.26
  -2 -11  -1   25.86    9.81
  -2 -11  -2   18.98   10.51
  -2 -11  -2   27.34    9.73
  -2 -11  -3  162.57   28.01
  -2 -11  -3  214.12   32.16
  -2 -11  -3  220.92   28.48
  -2 -11  -4   -1.44    4.07
  -2 -11  -4    3.03    3.95
  -2 -11  -4   -0.21    2.67
  -2 -11  -5    3.35    5.51
  -2 -11  -5    5.73    4.45
  -2 -11  -5   -0.31    1.08
  -2 -11  -6   52.68   17.07
  -2 -11  -6   61.26   16.74
  -2 -11  -6   77.88   22.97
  -2 -11  -7   15.10   10.62
  -2 -11  -7    1.94    3.05
  -2 -11  -7    0.73    2.70
  -2 -11  -8   -5.22    8.07
  -2 -11  -8    2.63    1.23
  -2 -11  -9  -14.10    9.41
  -2 -11  -9   -2.70    4.91
  -2 -11 -10    6.84    4.28
   2  12 -10   -0.20    5.51
  -2 -12  10   11.75   11.98
  -2 -12   9    3.56    2.15
   2  12  -9    2.39    3.28
  -2 -12   8   17.37   14.03
  -2 -12   7   13.63    8.15
  -2 -12   6   26.15   12.84
  -2 -12   5   40.49   17.72
  -2 -12   4   17.37   10.58
  -2 -12   3    6.26    6.63
  -2 -12   2  184.50   32.77
   2  12  -2  173.23   24.90
  -2 -12   1    1.08    1.35
  -2 -12   1    2.71    2.59
  -2 -12   0   68.56   13.86
  -2 -12   0   96.14   21.94
  -2 -12  -1    1.80    2.83
  -2 -12  -1   10.46    6.73
  -2 -12  -2   43.75   10.76
  -2 -12  -2   47.22   13.06
  -2 -12  -2   46.83   14.96
  -2 -12  -3    0.48    1.58
  -2 -12  -3    1.09    3.98
  -2 -12  -3   -3.06    2.58
  -2 -12  -4    1.51    4.05
  -2 -12  -4    1.84    2.94
  -2 -12  -4    8.48    7.45
  -2 -12  -5   76.89   19.29
  -2 -12  -5   60.08   15.51
  -2 -12  -6    3.13    7.35
  -2 -12  -6    1.02    1.98
  -2 -12  -6   -1.00    3.58
  -2 -12  -7   -0.10    5.44
  -2 -12  -7    5.07    2.68
  -2 -12  -7    0.88    7.28
  -2 -12  -8   -3.77    6.57
  -2 -12  -8  -17.61    9.87
  -2 -12  -9    8.28    4.68
  -2 -13  10    1.97    4.21
   2  13 -10    2.90    2.83
  -2 -13   9   -3.97    9.59
  -2 -13   8   -6.90    8.56
  -2 -13   7   -4.73    6.82
  -2 -13   6   -2.59    6.93
  -2 -13   5    3.52    7.33
  -2 -13   4  343.58   52.61
  -2 -13   3   17.82   13.14
   2  13  -2   29.19    9.57
  -2 -13   2   27.29   12.48
   2  13  -1   49.13   12.39
  -2 -13   1   41.47    9.37
  -2 -13   1   52.80   16.46
  -2 -13   0   46.26   11.53
  -2 -13   0   55.43   17.03
  -2 -13  -1   42.88   15.06
  -2 -13  -1   35.70   10.72
  -2 -13  -2   10.28    5.52
  -2 -13  -2    0.83    1.82
  -2 -13  -3   -1.88    2.74
  -2 -13  -3   -2.77    5.60
  -2 -13  -4  107.09   23.04
  -2 -13  -4   94.91   22.31
  -2 -13  -5   15.23    9.84
  -2 -13  -6   -1.87    2.93
  -2 -13  -6    8.23   12.60
  -2 -13  -7   -2.11    4.86
  -2 -13  -7   -1.96    2.73
  -2 -13  -8    4.76    7.43
  -2 -13  -9   -6.47    9.05
  -2 -14  10    4.98    7.41
  -2 -14   9   -1.80    9.23
  -2 -14   8   -5.87   10.25
  -2 -14   7    6.19    9.40
  -2 -14   6    0.82    6.29
  -2 -14   5   -3.60    6.14
  -2 -14   4    0.16    6.28
  -2 -14   3    6.51   13.50
  -2 -14   2   33.12   15.53
  -2 -14   1   -4.54    7.50
  -2 -14   0    5.81    0.93
  -2 -14   0    3.50    1.85
  -2 -14  -1  119.24   21.40
  -2 -14  -1  170.59   31.05
  -2 -14  -2    5.66    3.93
  -2 -14  -2   17.50    9.87
  -2 -14  -3   -0.44    2.54
  -2 -14  -3    4.31    5.63
  -2 -14  -4   -0.71    2.91
  -2 -14  -4   10.33    7.77
  -2 -14  -5    3.81    5.52
  -2 -14  -6   -8.57   10.19
  -2 -14  -6   -2.65    4.43
  -2 -14  -7    0.81    3.74
  -2 -14  -7   -0.51    4.00
  -2 -14  -8    1.98    3.62
  -2 -14  -9   -6.20    8.34
  -2 -15  10   28.00   22.64
  -2 -15   9    2.52    0.95
  -2 -15   8    1.45    5.42
  -2 -15   7    3.31    2.71
  -2 -15   6   -7.31    9.23
  -2 -15   5   32.90   18.57
  -2 -15   4   28.57   15.17
  -2 -15   3    0.70    5.61
  -2 -15   2   15.61   13.08
  -2 -15   1   44.33   17.46
  -2 -15   0   67.82   21.53
  -2 -15  -1   -0.87    1.94
  -2 -15  -1    2.23    2.91
  -2 -15  -2   15.60    7.81
  -2 -15  -2   12.63    8.55
  -2 -15  -3   11.63    7.48
  -2 -15  -3   28.73   12.07
  -2 -15  -4    7.27    6.35
  -2 -15  -4    3.48    6.75
  -2 -15  -5    6.86    7.63
  -2 -15  -5    1.14    0.72
  -2 -15  -6    0.11    6.29
  -2 -15  -6   -3.46    3.36
  -2 -15  -7   -1.60    4.15
  -2 -15  -7    1.60    3.11
  -2 -15  -8    4.02   11.38
  -2 -16  10    0.69    3.80
  -2 -16   9   42.62   34.40
  -2 -16   8   -7.53    9.95
  -2 -16   7    2.35    9.12
  -2 -16   6    8.39    8.21
  -2 -16   5   48.37   21.19
  -2 -16   4   13.13    9.01
  -2 -16   3   -5.72    6.30
  -2 -16   2   21.61   12.06
  -2 -16   1   11.39    9.00
  -2 -16   0    7.73    8.12
  -2 -16  -1   -1.86    6.79
  -2 -16  -2    7.98    6.46
  -2 -16  -2   13.98    9.99
  -2 -16  -3    0.21    3.04
  -2 -16  -3    0.55    3.63
  -2 -16  -4    1.51    4.42
  -2 -16  -4    2.18    5.23
  -2 -16  -5   33.06   14.14
  -2 -16  -5   27.48   12.38
  -2 -16  -6    2.61    4.08
  -2 -16  -6   11.33   10.87
  -2 -16  -7    0.27    3.86
  -2 -16  -7    5.32    7.04
  -2 -17   9    7.22    9.04
  -2 -17   8    0.17    8.57
  -2 -17   7    2.87    6.54
  -2 -17   6   16.33   10.57
  -2 -17   5   12.50   13.51
  -2 -17   4    7.45   14.43
  -2 -17   3   53.12   21.57
  -2 -17   2    3.21    5.49
  -2 -17   1   -1.95    6.86
  -2 -17   0   -4.02    7.96
  -2 -17  -1   -4.79    7.97
  -2 -17  -2   -1.50    4.47
  -2 -17  -3    4.07    4.32
  -2 -17  -3   11.45    8.12
  -2 -17  -4   10.50    8.64
  -2 -17  -4   11.73    8.76
  -2 -17  -5   -2.33    4.29
  -2 -17  -5   -3.26    4.45
  -2 -17  -6   -0.08    4.13
  -2 -17  -6   -4.74    7.81
  -2 -17  -7   -4.19    8.21
  -2 -18   8  -22.62   17.48
  -2 -18   7    8.25   12.63
  -2 -18   6    4.42    4.10
  -2 -18   5   -4.59   11.13
  -2 -18   4   26.49   15.72
  -2 -18   3   21.22   14.94
  -2 -18   2    8.33    9.35
  -2 -18   1    7.50    6.76
  -2 -18   0   -1.30    3.58
  -2 -18  -1   -0.87    4.68
  -2 -18  -2    0.55    2.02
  -2 -18  -3   -4.91    5.69
  -2 -18  -4    0.19    2.69
  -2 -18  -4    3.89    6.25
  -2 -18  -5    7.86    6.73
  -2 -18  -5    1.22    4.07
  -2 -18  -6    6.70   10.23
  -2 -18  -6    0.73    4.68
  -2 -19   7   -7.73   12.73
  -2 -19   6   -5.14   11.72
  -2 -19   5   -2.94    3.94
  -2 -19   4    1.45    7.37
  -2 -19   3    2.04    4.89
  -2 -19   2   21.60   12.39
  -2 -19   1   -1.20    3.82
  -2 -19   0   -0.11    3.08
  -2 -19  -1   -3.53    8.22
  -2 -19  -2    8.52    8.67
  -2 -19  -3    5.55    5.84
  -2 -19  -4   -5.17    3.70
  -2 -19  -5   -9.70    7.92
  -2 -20   5   -4.95    8.68
  -2 -20   4   -1.25    5.34
  -2 -20   3   35.66   19.36
  -2 -20   2   -5.77    9.45
  -2 -20   1    4.48    6.88
  -2 -20   0    7.09   10.07
  -2 -20  -1    8.41    7.63
  -2 -20  -2   -1.33    6.77
  -2 -20  -3    2.60    2.80
  -2 -20  -4   -3.25    6.31
  -2 -21   3   -7.45   10.19
  -2 -21   2   -3.40    6.97
  -2 -21   1   -3.58    2.52
  -2 -21   0   -6.28    7.83
  -2 -21  -1   -4.21    6.11
  -2 -21  -2    4.38    6.92
   3 -21  -5   -1.23    6.03
   3 -21  -4   -4.64    3.49
   3 -21  -3    1.22    7.90
   3 -21  -2   -4.51    6.49
   3 -21  -1    8.06   11.65
   3 -21   0    5.76    7.39
   3 -20  -6    5.27    6.93
   3 -20  -5   -4.49    4.39
   3 -20  -4   -3.95    6.53
   3 -20  -3    3.07    9.35
   3 -20  -3   10.76    8.68
   3 -20  -2   13.77   12.19
   3 -20  -1   -3.18    2.29
   3 -20   0   -9.15   10.48
   3 -20   1   -1.91    8.07
   3 -20   2  -10.10   11.21
   3 -19  -6    9.65   11.24
   3 -19  -5   -0.60    1.33
   3 -19  -4    1.49    3.25
   3 -19  -3   -1.49    5.66
   3 -19  -3    0.77    3.06
   3 -19  -2    7.27    8.87
   3 -19  -2    0.38    4.10
   3 -19  -1    1.65    2.80
   3 -19  -1    0.87    5.00
   3 -19   0    5.85    5.56
   3 -19   1   -5.04    7.09
   3 -19   2   -7.39    9.17
   3 -19   3    5.32   12.65
   3 -18  -7    7.48   11.42
   3 -18  -6   10.67    9.72
   3 -18  -5    5.17    6.17
   3 -18  -4   -3.07    7.79
   3 -18  -4    7.13    7.08
   3 -18  -3    9.39    9.45
   3 -18  -3   18.49   11.91
   3 -18  -2   -0.11    3.90
   3 -18  -2    4.83    5.92
   3 -18  -1    1.06    5.42
   3 -18  -1    1.17    4.11
   3 -18   0    0.34    3.59
   3 -18   0   -1.01    7.70
   3 -18   1    4.52   10.07
   3 -18   2    5.32    2.98
   3 -18   3   -2.01    4.74
   3 -18   4   -5.88   10.23
   3 -18   5  -34.05   24.41
   3 -17  -8  -12.29    9.50
   3 -17  -7   16.07   12.52
   3 -17  -6   -4.58    8.61
   3 -17  -5    1.14    2.18
   3 -17  -4   27.41   14.30
   3 -17  -4   19.61   11.73
   3 -17  -3   -0.08    2.60
   3 -17  -3    4.49    4.27
   3 -17  -2   83.83   24.39
   3 -17  -2   84.20   25.38
   3 -17  -1   17.48   13.13
   3 -17  -1    0.12    4.20
   3 -17   0   14.19   11.31
   3 -17   0   31.75   17.16
   3 -17   1  -10.04    6.60
   3 -17   1   10.95    9.11
   3 -17   2   -4.04    8.28
   3 -17   3   15.74   14.16
   3 -17   4   12.53   11.65
   3 -17   5   16.81   19.00
   3 -16  -8   -5.78    9.19
   3 -16  -7   -0.17    2.11
   3 -16  -6    6.75    7.60
   3 -16  -5    2.17    8.02
   3 -16  -4   61.12   20.85
   3 -16  -4   55.02   17.08
   3 -16  -3    1.52    5.44
   3 -16  -3   -2.65    3.26
   3 -16  -2  -16.48   10.23
   3 -16  -2    1.19    4.41
   3 -16  -1   -5.25    6.99
   3 -16  -1    6.83    9.04
   3 -16   0    9.50    8.78
   3 -16   0   28.14   15.70
   3 -16   1    0.18    5.27
   3 -16   1   -2.41    2.44
   3 -16   2    1.00    8.10
   3 -16   2    0.17    5.95
   3 -16   3    1.21    1.92
   3 -16   4   -9.89   18.93
   3 -16   5    8.36   11.57
   3 -16   6    1.78   10.32
   3 -15  -9    1.96    4.27
   3 -15  -8   -9.67    8.28
   3 -15  -7    0.66    3.86
   3 -15  -6   15.40   10.25
   3 -15  -5    8.61    7.94
   3 -15  -4    0.38    4.92
   3 -15  -4    0.71    5.01
   3 -15  -3   42.04   17.76
   3 -15  -3   64.28   18.98
   3 -15  -2   -4.12    3.98
   3 -15  -2   20.53   11.30
   3 -15  -1   10.44    9.29
   3 -15  -1    9.24    8.85
   3 -15   0   18.97   13.72
   3 -15   0    3.10    3.00
   3 -15   1   11.14   14.04
   3 -15   1   -2.74    7.68
   3 -15   2    9.67   11.21
   3 -15   3   50.60   25.94
   3 -15   4   -7.88    9.26
   3 -15   5   -3.98    9.49
   3 -15   6    5.84   18.65
   3 -15   7    6.53   12.00
   3 -14  -9   -0.64    0.73
   3 -14  -8    5.02    7.12
   3 -14  -7    0.98    3.56
   3 -14  -6    4.55    6.33
   3 -14  -5   31.80   14.15
   3 -14  -5   22.90    9.88
   3 -14  -4    2.55    5.20
   3 -14  -4    4.54    4.27
   3 -14  -3   54.98   17.29
   3 -14  -3   54.42   18.70
   3 -14  -2    1.79    5.95
   3 -14  -2    5.21    3.51
   3 -14  -1   -3.58    5.00
   3 -14  -1   -2.28    6.41
   3 -14   0   27.35   12.83
   3 -14   0   26.92   15.14
   3 -14   1    7.95   10.15
   3 -14   2   12.36    9.85
   3 -14   3   48.65   23.18
   3 -14   4   88.08   32.98
   3 -14   5    9.82   14.99
   3 -14   6  -10.29    6.30
   3 -14   7   -6.15   13.60
   3 -14   8   -0.63    2.22
   3 -13 -10    6.86    2.48
   3 -13  -9    4.82    4.55
   3 -13  -8    9.60    6.64
   3 -13  -7   -0.48    3.63
   3 -13  -6   11.78   10.11
   3 -13  -5    6.76    6.97
   3 -13  -5    3.42    4.15
   3 -13  -4   75.58   21.27
   3 -13  -4   87.83   19.04
   3 -13  -3   17.81    8.86
   3 -13  -3   41.20   15.66
   3 -13  -2   37.74   16.24
   3 -13  -2    8.05    5.86
   3 -13  -1   17.92   10.12
   3 -13  -1   15.40    9.44
   3 -13   0  120.45   29.09
   3 -13   1    5.21    7.19
   3 -13   2   49.26   19.12
  -3  13  -2   56.31   18.56
   3 -13   3   47.31   18.77
  -3  13  -3   23.81   10.86
  -3  13  -4    7.34    8.34
   3 -13   4   17.56   12.80
   3 -13   5    2.92    6.62
  -3  13  -5   10.06    8.82
  -3  13  -6   -1.28    4.71
   3 -13   6   -2.71    2.12
   3 -13   7   12.35   11.37
   3 -13   8    5.55    8.32
   3 -12 -10   17.75   13.30
   3 -12  -9   19.94   12.26
   3 -12  -8    2.10    6.82
   3 -12  -7   -1.74    3.63
   3 -12  -6   11.57    7.48
   3 -12  -5  104.70   19.82
   3 -12  -5  144.15   28.98
   3 -12  -4    6.04    4.93
   3 -12  -4    7.00    5.76
   3 -12  -3  448.93   51.81
   3 -12  -3  438.85   56.74
   3 -12  -2   35.26   12.73
   3 -12  -2   32.14   14.27
   3 -12  -1   20.98   10.64
   3 -12  -1   19.05   13.10
   3 -12   0   11.63    6.92
  -3  12  -1   22.02   11.84
   3 -12   1   40.48   17.02
  -3  12  -2   49.82   16.85
   3 -12   2   73.62   24.27
   3 -12   3    5.57   11.99
  -3  12  -3    1.02    5.71
   3 -12   4   16.37   12.47
  -3  12  -4    6.63    3.17
   3 -12   5   33.11   17.23
  -3  12  -5   11.18    8.30
  -3  12  -6   10.31    6.64
   3 -12   6   36.90   23.77
   3 -12   7   22.46   21.87
   3 -12   8   -3.12    7.93
   3 -12   9  -21.76   19.25
   3 -11 -11   22.97   16.52
   3 -11 -10    0.96    3.84
   3 -11  -9    1.74    2.10
   3 -11  -8    6.86    5.82
   3 -11  -7   27.53   12.76
   3 -11  -6    3.73    3.27
   3 -11  -5   67.72   14.74
   3 -11  -5   76.76   20.43
   3 -11  -4  199.48   33.37
   3 -11  -4  160.87   25.24
   3 -11  -3   35.87   11.67
   3 -11  -3   18.08   10.34
   3 -11  -2    3.05    2.36
   3 -11  -2   -4.94    5.66
   3 -11  -1   32.51   13.01
  -3  11   0  166.82   31.20
   3 -11   0  179.93   32.25
   3 -11   1   86.74   23.32
  -3  11  -1   90.53   21.79
  -3  11  -2   13.92    7.66
   3 -11   2   20.34   13.46
   3 -11   3   59.97   21.55
  -3  11  -3   44.74   14.71
  -3  11  -4    5.48    4.57
  -3  11  -4    2.01    2.40
   3 -11   4    1.91   10.07
  -3  11  -5   -2.27    6.67
  -3  11  -5    0.50    3.66
   3 -11   5   16.73    9.69
  -3  11  -6   -1.37    5.82
  -3  11  -6    2.58    6.60
   3 -11   6   -1.34    8.77
  -3  11  -7    8.17    8.57
   3 -11   7   25.91   18.65
  -3  11  -8    3.92    7.22
   3 -11   8   21.89   19.87
   3 -11   9    1.73    9.77
   3 -10 -11   -0.85    5.23
   3 -10 -10   19.10    8.82
   3 -10  -9   -3.28    5.88
   3 -10  -8  104.42   24.72
   3 -10  -7   70.28   19.50
   3 -10  -6   50.55   15.73
   3 -10  -5   -4.44    4.81
   3 -10  -5   35.75    9.72
   3 -10  -4   81.02   15.80
   3 -10  -4   86.77   20.95
   3 -10  -3  170.34   25.47
   3 -10  -3  139.43   28.24
   3 -10  -2  598.36   61.82
   3 -10  -2  644.86   70.43
   3 -10  -1   -1.16    2.78
  -3  10   1    1.54    1.74
   3 -10   0  294.95   41.23
  -3  10   0  254.51   38.96
  -3  10  -1   93.93   21.19
   3 -10   1  111.00   26.30
   3 -10   2   10.20    9.55
  -3  10  -2    2.54    3.46
   3 -10   3  158.67   35.65
  -3  10  -3   81.77   19.61
  -3  10  -4   12.58    8.63
  -3  10  -5   50.34   15.52
  -3  10  -5   44.41   16.57
  -3  10  -6    3.47    4.62
  -3  10  -6    7.65    6.29
  -3  10  -7    1.30    1.43
  -3  10  -7   -1.48    6.37
  -3  10  -8    8.39    2.72
   3 -10   9   16.18   10.04
  -3  10  -9    3.11    5.37
  -3  10 -10   10.23   10.70
   3 -10  10  -10.30   17.86
   3  -9 -11    1.57    1.24
   3  -9 -10   17.43   11.27
   3  -9  -9   10.62    9.61
   3  -9  -8    3.19    5.02
   3  -9  -7   14.22    8.91
   3  -9  -6  110.54   24.17
   3  -9  -5    3.12    1.37
   3  -9  -5   11.47    8.08
   3  -9  -4   11.03    5.17
   3  -9  -4   27.77   12.72
   3  -9  -3   32.60    9.44
   3  -9  -3   52.31   15.84
   3  -9  -2  136.94   23.17
   3  -9  -2  155.65   28.14
  -3   9   2  133.75   25.63
  -3   9   1   26.58   12.43
   3  -9  -1   15.04    8.27
  -3   9   0   10.23    7.47
   3  -9   0    6.23    5.88
   3  -9   0    4.62    1.87
  -3   9  -1    5.56    5.82
   3  -9   1   -1.91    1.12
  -3   9  -2   67.61   17.09
  -3   9  -3    5.13    5.93
  -3   9  -4  106.81   21.99
  -3   9  -5   54.66   15.34
  -3   9  -6    3.20    3.66
  -3   9  -6   -0.01    3.23
  -3   9  -7    4.62    8.22
  -3   9  -7   -3.05    9.05
  -3   9  -8    8.86    8.60
  -3   9  -9   -0.87    5.88
  -3   9 -10   86.04   28.43
   3  -8 -12   -1.19    2.97
   3  -8 -11   -2.04    6.38
   3  -8 -10    1.34    3.32
   3  -8  -9   11.09    9.34
   3  -8  -8   -0.27    3.51
   3  -8  -7    7.52    7.75
   3  -8  -6   67.49   12.49
   3  -8  -6   87.25   20.23
   3  -8  -5  376.33   36.78
   3  -8  -5  395.18   47.98
   3  -8  -4    0.85    2.43
   3  -8  -4    5.16    3.33
   3  -8  -3  150.81   21.56
   3  -8  -3  174.69   29.17
   3  -8  -2  100.02   18.03
  -3   8   2  117.49   23.17
   3  -8  -1    3.10    2.12
  -3   8   1    2.79    4.63
   3  -8   0   65.86   17.02
  -3   8   0   55.61   14.37
   3  -8   0   58.95    9.55
  -3   8  -1    2.76    2.55
  -3   8  -2  172.12   27.12
  -3   8  -3   92.36   19.40
  -3   8  -4  113.51   22.59
  -3   8  -5  420.32   50.03
  -3   8  -6    4.28    1.08
  -3   8  -6   10.97    6.97
  -3   8  -7   -5.78    7.21
  -3   8  -7    3.08    5.43
  -3   8  -8   -6.60    8.65
  -3   8  -9   -3.09    4.41
  -3   8 -10    7.28    9.90
   3  -7 -12   -1.29    5.32
   3  -7 -11    3.75    5.11
   3  -7 -10   -0.64    0.78
   3  -7  -9   -0.94    4.63
   3  -7  -8   40.03   13.92
   3  -7  -7   38.86   13.88
   3  -7  -6   -0.18    5.50
   3  -7  -5   11.43    4.34
   3  -7  -5   21.60    9.19
   3  -7  -4  114.53   15.76
   3  -7  -4  113.93   22.80
   3  -7  -3   -0.32    1.78
  -3   7   3    0.82    3.03
   3  -7  -3    9.72    7.60
  -3   7   2   58.96   15.26
   3  -7  -2   66.58   13.15
   3  -7  -1   36.16   10.34
  -3   7   1   38.55   12.07
   3  -7  -1   30.04    7.52
  -3   7   0  121.83   21.40
  -3   7  -1  888.75   79.39
  -3   7  -2   35.40   10.90
  -3   7  -3  145.71   23.84
  -3   7  -4   -2.96    4.38
  -3   7  -5   11.45    6.37
  -3   7  -6   18.17   10.73
  -3   7  -6   10.34    6.97
  -3   7  -7   22.49   14.81
  -3   7  -7   11.58    6.81
  -3   7  -8   27.79   15.56
  -3   7  -9   33.61   16.40
  -3   7 -10    7.57   16.20
   3  -6 -12  -13.05    8.90
   3  -6 -11   -0.89    4.51
   3  -6 -10   -2.51    6.52
   3  -6  -9   -3.67    4.77
   3  -6  -8    6.76    4.27
   3  -6  -7    1.85    1.77
   3  -6  -6    2.33    3.62
   3  -6  -5    2.44    1.44
   3  -6  -5    7.82    5.62
   3  -6  -4  106.17   13.98
   3  -6  -4  135.50   24.52
  -3   6   3    0.99    4.95
   3  -6  -3    0.72    1.83
   3  -6  -3    0.03    0.44
  -3   6   2  103.54   18.50
   3  -6  -2   87.98   14.78
   3  -6  -1 1099.68   85.56
  -3   6   1 1130.55   93.39
  -3   6   0   33.11   10.09
  -3   6  -1 1189.16   97.45
  -3   6  -2    2.11    1.21
  -3   6  -3   12.44    6.05
  -3   6  -4   37.87   11.11
  -3   6  -5    1.61    5.64
  -3   6  -6   40.42   12.44
  -3   6  -7   -5.91    9.67
  -3   6  -7    2.61    4.08
  -3   6  -7   -1.31    4.18
  -3   6  -8   66.27   23.43
  -3   6  -9    6.56    7.36
  -3   6 -10   -5.21   10.64
   3  -5 -12   -2.05    4.74
   3  -5 -11   -1.50    4.93
  -3   5  10   -4.49    2.24
   3  -5 -10    1.09    1.72
  -3   5   9   12.87    8.19
   3  -5  -9    8.62    8.44
  -3   5   8   -0.93    1.15
   3  -5  -8   -0.79    1.76
   3  -5  -7   18.61    9.90
  -3   5   7    8.65    5.76
   3  -5  -6   63.45   15.26
  -3   5   6   44.00   11.86
  -3   5   5   51.00   12.66
   3  -5  -5   44.90   12.91
   3  -5  -4   54.46    7.97
   3  -5  -4   51.57   13.92
   3  -5  -3  193.14   20.57
   3  -5  -3  216.26   30.40
  -3   5   3  200.74   27.72
   3  -5  -2   10.42    4.48
  -3   5   2   19.14    7.42
   3  -5  -2   12.58    4.60
  -3   5   1    7.76    3.92
   3  -5  -1    2.32    2.91
  -3   5   0  142.38   21.01
  -3   5  -1    1.51    1.87
  -3   5  -2  194.21   25.94
  -3   5  -3   -0.66    1.89
  -3   5  -4   17.99    7.45
  -3   5  -5   42.10   12.05
  -3   5  -6   13.94    6.79
  -3   5  -7   34.06   15.82
  -3   5  -7   10.79    5.76
  -3   5  -7   17.90    9.78
  -3   5  -8   11.36   10.46
  -3   5  -9   -3.86    5.77
  -3   5 -10    0.27    7.44
   3  -4 -13    2.27    2.75
   3  -4 -12   -1.60    5.04
  -3   4  11    8.76    9.96
   3  -4 -11    0.99    2.29
  -3   4  10    6.82    5.82
   3  -4 -10   18.10    9.60
  -3   4   9   -5.73    5.18
   3  -4  -9    7.59    6.49
  -3   4   8   17.21    9.17
   3  -4  -8   -2.59    3.64
  -3   4   7   21.06    8.77
   3  -4  -7   20.55    9.49
  -3   4   6  177.52   27.52
   3  -4  -6  187.09   27.87
  -3   4   5    6.55    2.98
   3  -4  -5    9.66    6.66
  -3   4   4 1103.89   97.26
   3  -4  -4 1196.93   84.84
   3  -4  -4 1300.17  104.27
  -3   4   4 1458.64  103.33
  -3   4   3  310.23   35.69
   3  -4  -3  430.19   42.75
   3  -4  -3  328.15   29.25
  -3   4   3  404.67   39.17
   3  -4  -2    1.36    2.74
  -3   4   2    6.59    2.89
  -3   4   1   -0.15    1.67
  -3   4   0  314.94   34.31
  -3   4  -1   61.84   12.70
  -3   4  -2  350.32   38.01
  -3   4  -3  334.07   37.61
  -3   4  -4   21.58    8.47
  -3   4  -5    3.19    4.08
  -3   4  -6   52.86   11.71
  -3   4  -6   74.50   16.96
  -3   4  -7    4.37    2.94
  -3   4  -7    4.49    3.31
  -3   4  -7   -3.11    3.36
  -3   4  -8    2.88    7.22
  -3   4  -8   -0.56    4.08
  -3   4  -9    5.98    8.15
  -3   4 -10   -1.82    4.54
   3  -3 -13    2.09    3.70
  -3   3  12    0.21    4.28
   3  -3 -12   -1.46    4.10
   3  -3 -11    4.71    4.30
  -3   3  11   17.40    9.30
  -3   3  10   -5.73    5.57
   3  -3 -10   -4.01    5.00
  -3   3   9   17.82    9.70
   3  -3  -9    9.81    7.65
  -3   3   8  158.34   28.46
   3  -3  -8  117.00   23.13
   3  -3  -7    0.91    2.03
  -3   3   7    1.73    3.41
  -3   3   6   33.25   10.06
   3  -3  -6   46.31   13.01
  -3   3   5   82.37   17.04
   3  -3  -5   85.36   17.32
  -3   3   4  169.28   24.04
   3  -3  -4  154.40   25.18
  -3   3   4  203.24   25.00
  -3   3   3  355.80   36.93
   3  -3  -3  326.95   27.75
  -3   3   3  421.70   38.16
   3  -3  -3  405.01   40.87
  -3   3   2  142.98   19.37
  -3   3   2  148.16   19.68
   3  -3  -2  174.12   22.01
  -3   3   1  273.30   29.69
  -3   3   0  935.75   76.71
  -3   3  -1 1541.86  118.30
  -3   3  -2  154.85   22.04
  -3   3  -3   15.94    7.31
  -3   3  -4    0.24    4.09
  -3   3  -5  129.19   17.27
  -3   3  -5  116.51   21.06
  -3   3  -6   76.91   14.03
  -3   3  -6   86.08   18.04
  -3   3  -7   71.14   23.12
  -3   3  -7   44.96   13.06
  -3   3  -7   28.35    8.90
  -3   3  -8   18.67   10.84
  -3   3  -8   15.23    7.76
  -3   3  -9    8.30   10.97
  -3   3 -10   16.64    6.26
   3  -2 -13   -0.62    1.94
  -3   2  13   -0.22    8.48
   3  -2 -12   -8.04    6.67
  -3   2  12   -1.17    2.89
  -3   2  11   -3.55    4.74
   3  -2 -11   -6.28    4.43
  -3   2  10   45.77   16.63
   3  -2 -10   15.62    8.41
  -3   2   9   -2.78    2.83
   3  -2  -9   -1.29    2.78
  -3   2   8  299.25   41.87
   3  -2  -8  282.63   37.69
  -3   2   7  172.56   28.84
   3  -2  -7  151.00   24.62
  -3   2   6  158.86   25.86
   3  -2  -6  150.08   23.22
  -3   2   5    6.87    4.21
   3  -2  -5    8.34    4.48
  -3   2   4    4.88    3.15
  -3   2   4    1.42    2.73
   3  -2  -4    1.00    3.46
  -3   2   3   18.00    7.30
  -3   2   3   21.64    6.26
   3  -2  -3   26.90    9.64
  -3   2   2  118.90   16.64
  -3   2   2  108.91   16.37
   3  -2  -2  144.34   19.49
  -3   2   1  352.23   33.46
  -3   2   1  415.06   37.76
  -3   2   0  357.22   35.91
   3  -2   1  174.06   18.69
  -3   2  -1  154.32   21.48
   3  -2   2   73.22    9.52
  -3   2  -2  137.26   18.61
  -3   2  -3  405.31   36.98
   3  -2   3  264.88   21.93
  -3   2  -4    7.25    4.62
   3  -2   4   11.02    2.62
  -3   2  -5   26.37    6.94
  -3   2  -5   31.11    9.88
  -3   2  -6    0.63    1.87
  -3   2  -6   -0.37    3.40
  -3   2  -7   53.38   19.73
  -3   2  -7   18.19    7.96
  -3   2  -8   -1.26    1.67
  -3   2  -8    0.43    3.15
  -3   2  -9   10.09    9.39
  -3   2 -10   -1.44    3.92
  -3   1  13    4.62   11.67
  -3   1  12    1.19    2.94
   3  -1 -12   -1.02    5.17
  -3   1  11    0.56    6.93
   3  -1 -11    6.85    4.35
  -3   1  10   18.35    9.77
   3  -1 -10   10.46    7.73
   3  -1  -9   17.55    8.25
  -3   1   9   29.97   11.86
  -3   1   8   49.72   16.54
   3  -1  -8   46.46   13.28
  -3   1   7    6.43    7.04
   3  -1  -7    1.81    0.63
  -3   1   6  684.25   64.36
   3  -1  -6  625.53   57.15
   3  -1  -6  557.71   45.99
  -3   1   5  848.33   74.01
   3  -1  -5  726.73   66.81
  -3   1   4  658.39   64.81
   3  -1  -4  779.46   65.72
  -3   1   4  752.28   59.54
  -3   1   3  391.11   40.17
   3  -1  -3  397.55   30.38
   3  -1  -3  434.56   43.25
  -3   1   3  359.80   35.32
  -3   1   2  350.86   35.31
  -3   1   2  363.75   34.87
   3  -1  -2  405.19   38.78
  -3   1   1   29.99    6.82
  -3   1   1   32.61    7.88
  -3   1   0    2.43    1.84
  -3   1   0    2.22    1.02
  -3   1  -1   29.36    7.76
  -3   1  -2    2.64    2.01
  -3   1  -3   56.29   12.87
  -3   1  -4  357.19   32.31
  -3   1  -4  391.89   41.54
  -3   1  -5  127.68   16.42
  -3   1  -5  140.38   22.72
  -3   1  -6    0.11    1.10
  -3   1  -7   32.12   14.44
  -3   1  -7    7.22    5.61
  -3   1  -8   11.90    8.46
  -3   1  -8    8.83    6.31
  -3   1  -9    5.56    8.87
  -3   1 -10    6.19    9.04
  -3   0  13   10.37    9.37
  -3   0  12    6.05    6.86
   3   0 -12    1.94    3.86
  -3   0  11   84.49   24.68
   3   0 -11   49.81   16.20
  -3   0  10   -0.32    0.85
   3   0 -10    2.46    3.28
  -3   0   9   30.60   14.87
   3   0  -9   38.14   12.36
  -3   0   8   -0.12    3.51
   3   0  -8   -3.14    5.47
  -3   0   7    4.53    3.88
   3   0  -7    4.37    4.44
  -3   0   7   10.11    3.30
  -3   0   6    5.39    6.02
   3   0  -6    1.19    2.17
  -3   0   6   -0.30    0.48
  -3   0   5  501.92   49.81
   3   0  -5  440.17   44.09
   3   0  -5  451.29   37.30
  -3   0   4    4.11    3.24
  -3   0   4    2.60    2.69
   3   0  -4    3.54    3.71
   3   0  -3  820.91   63.17
  -3   0   3  654.04   56.86
   3   0  -3  632.94   48.10
  -3   0   3  593.09   51.55
  -3   0   2    3.31    2.13
  -3   0   2    1.60    1.49
  -3   0   1 1282.97  101.69
  -3   0   1 1568.12  106.52
  -3   0   0   -0.16    0.63
  -3   0   0    0.99    0.74
  -3   0   0    5.28    3.86
  -3   0  -1  116.85   10.58
  -3   0  -1  101.26   17.52
  -3   0  -2   -0.15    3.46
  -3   0  -3  346.50   38.75
  -3   0  -3  309.36   25.35
  -3   0  -4    3.37    4.03
  -3   0  -5   23.72    8.51
  -3   0  -6   -2.15    5.20
  -3   0  -7  172.53   35.23
  -3   0  -7  131.14   24.19
  -3   0  -8    2.68    6.77
  -3   0  -8   -0.81    3.81
  -3   0  -9   43.41   18.51
  -3   0 -10   -4.77    8.25
  -3  -1  13   -4.10    7.88
  -3  -1  12   -7.80    8.72
  -3  -1  11    2.66    6.10
   3   1 -11    5.95    5.99
  -3  -1  10   29.90   14.81
   3   1 -10   21.52    9.77
  -3  -1   9   40.71   15.41
   3   1  -9   26.80    9.86
   3   1  -8   42.43   12.25
  -3  -1   8   43.61   15.62
  -3  -1   7    1.29    1.97
  -3  -1   7   -2.49    2.18
   3   1  -7    6.03    4.37
  -3  -1   6  743.72   71.39
  -3  -1   6  769.18   57.34
   3   1  -6  638.53   61.52
   3   1  -6  723.72   72.22
   3   1  -5  945.36   82.31
  -3  -1   5  824.24   78.49
  -3  -1   5  878.45   66.21
   3   1  -5  768.95   71.48
  -3  -1   5  972.73   65.24
   3   1  -4  721.52   62.27
  -3  -1   4  664.80   58.48
  -3  -1   4  671.15   48.14
   3   1  -4  719.77   56.22
   3   1  -4  515.10   45.52
  -3  -1   4  628.52   48.73
   3   1  -4  627.30   49.80
   3   1  -4  817.43   66.05
   3   1  -3  464.20   42.14
  -3  -1   3  348.55   30.57
   3   1  -3  414.65   41.04
   3   1  -3  345.02   30.72
  -3  -1   3  367.94   32.53
  -3  -1   2  281.68   31.00
   3   1  -2  433.96   37.33
  -3  -1   1   34.97    9.27
  -3  -1   0    4.49    3.48
  -3  -1  -1   26.86    4.26
  -3  -1  -1   29.15    8.05
  -3  -1  -2    6.24    3.51
  -3  -1  -3   82.20   17.21
  -3  -1  -4  366.72   42.37
  -3  -1  -5  159.93   26.41
  -3  -1  -6   -2.21    2.49
  -3  -1  -7   24.51   13.35
  -3  -1  -7   19.75    9.78
  -3  -1  -8   23.16   12.23
  -3  -1  -8    6.36    4.90
  -3  -1  -9    3.50    8.95
  -3  -1 -10   25.83   15.32
  -3  -2  13    7.03    8.05
  -3  -2  12   -7.70    9.39
  -3  -2  11   -3.22    6.10
  -3  -2  10   38.01   14.94
   3   2 -10   36.75   12.63
  -3  -2   9    6.73    7.65
   3   2  -9   -0.08    0.47
  -3  -2   8  331.51   46.96
   3   2  -8  247.18   32.92
   3   2  -8  306.62   43.10
  -3  -2   7  195.73   32.22
   3   2  -7  158.11   23.27
  -3  -2   7  192.21   24.23
   3   2  -7  180.47   30.40
   3   2  -6  196.78   29.74
   3   2  -6  167.85   22.52
  -3  -2   6  197.37   22.88
   3   2  -5    9.22    4.05
  -3  -2   5   14.71    4.87
   3   2  -5    7.22    3.49
   3   2  -4    1.69    3.17
   3   2  -4    0.74    2.58
  -3  -2   4   -0.22    0.32
   3   2  -4   -0.34    2.17
  -3  -2   4    0.69    1.76
   3   2  -3   29.37    8.73
  -3  -2   3   18.52    5.28
  -3  -2   3   10.32    3.54
   3   2  -3   17.86    6.88
   3   2  -2  141.09   18.44
  -3  -2   2  106.44   16.74
  -3  -2   2  120.43   15.74
   3   2  -1  563.51   43.15
  -3  -2   1  407.08   43.04
   3   2   0  594.32   41.11
  -3  -2   0  373.36   44.45
  -3  -2  -1  208.46   26.12
  -3  -2  -2  124.71   20.21
  -3  -2  -3  424.73   45.37
  -3  -2  -4    6.85    4.46
  -3  -2  -5   35.58   12.11
  -3  -2  -6    6.41    5.46
  -3  -2  -7   48.03   19.27
  -3  -2  -7   39.21   13.70
  -3  -2  -8   -3.59    4.62
  -3  -2  -8   -4.30    6.77
  -3  -2  -9    5.71    9.86
  -3  -2 -10   -3.54    7.38
  -3  -3  13   -9.57    9.93
  -3  -3  12    5.52   11.91
  -3  -3  11   15.90   11.70
  -3  -3  10    3.60    3.15
  -3  -3   9   11.41   10.94
   3   3  -9   15.82    8.50
   3   3  -9    7.01    5.20
   3   3  -8  101.21   23.56
  -3  -3   8  139.25   22.65
  -3  -3   8  134.50   28.91
   3   3  -8  104.14   18.76
   3   3  -7    4.41    4.65
  -3  -3   7    4.01    3.66
   3   3  -7    3.03    3.09
  -3  -3   6   38.62   10.28
   3   3  -6   32.57   11.48
   3   3  -6   31.86    8.07
   3   3  -5   80.81   12.88
  -3  -3   5   86.83    9.17
  -3  -3   5  121.34   16.82
   3   3  -5   81.70   17.19
  -3  -3   4  173.74   19.10
   3   3  -4  176.08   25.63
  -3  -3   4  168.27   21.00
   3   3  -4  153.90   19.02
   3   3  -4  206.28   29.18
   3   3  -3  416.63   41.54
   3   3  -3  424.26   43.54
  -3  -3   3  389.58   37.40
  -3  -3   3  382.99   36.10
  -3  -3   2  167.24   20.36
  -3  -3   2  142.01   19.63
   3   3  -2  174.19   21.12
  -3  -3   1  309.90   30.96
  -3  -3   1  261.59   30.29
  -3  -3   0 1084.50   87.96
  -3  -3  -1 1874.59  142.17
  -3  -3  -2  170.72   24.59
  -3  -3  -3    7.66    1.92
  -3  -3  -3    1.32    1.96
  -3  -3  -4    3.81    5.11
  -3  -3  -5  147.94   25.37
  -3  -3  -6   84.09   19.44
  -3  -3  -7   75.72   22.90
  -3  -3  -7   49.31   15.70
  -3  -3  -8   15.49   10.62
  -3  -3  -8   14.43   14.08
  -3  -3  -9   10.79    7.93
  -3  -3 -10   12.29    8.89
  -3  -4  13  -16.29   13.50
  -3  -4  12    5.75    9.32
  -3  -4  11   -4.61    7.12
   3   4 -10    3.31    5.89
  -3  -4  10   27.10   14.07
   3   4  -9    4.81    2.04
  -3  -4   9   12.02    6.91
   3   4  -8    9.01    4.91
  -3  -4   8    1.74    2.14
   3   4  -8    3.88    2.43
  -3  -4   7   30.87   10.31
   3   4  -7   18.09    6.46
   3   4  -7   17.33    9.73
   3   4  -6  177.44   29.88
   3   4  -6  190.77   22.59
  -3  -4   6  261.60   30.58
   3   4  -5   15.89    6.28
   3   4  -5    6.24    2.41
  -3  -4   5   18.64    6.77
  -3  -4   5    8.66    3.10
  -3  -4   4 1337.76  100.16
   3   4  -4 1222.80   91.17
  -3  -4   4 1242.05   93.34
   3   4  -4 1227.03  102.46
   3   4  -4 1319.74  106.86
  -3  -4   3  319.03   34.77
  -3  -4   3  367.85   34.87
   3   4  -3  335.11   38.42
  -3  -4   2    2.44    3.23
  -3  -4   2    3.81    2.33
  -3  -4   1    0.01    1.94
  -3  -4   1    1.47    1.62
  -3  -4   0  386.97   38.78
  -3  -4   0  351.65   39.55
  -3  -4  -1   81.08   16.37
  -3  -4  -2  376.32   42.32
  -3  -4  -3  169.33   17.97
   3   4   3  367.87   26.01
  -3  -4  -3  276.49   33.23
  -3  -4  -4   29.41   10.59
  -3  -4  -5    0.81    3.26
  -3  -4  -6   63.06   16.72
  -3  -4  -7   13.93    9.14
  -3  -4  -7    3.79    4.56
  -3  -4  -8   -3.54    6.25
  -3  -4  -8   -3.51    5.97
  -3  -4  -9   22.06   12.38
  -3  -4 -10    5.34    8.91
  -3  -5  13   10.06   11.61
  -3  -5  12    1.64    5.44
   3   5 -11   10.42    7.36
  -3  -5  11    8.05   10.55
   3   5 -10   -1.25    6.41
  -3  -5  10  -14.06   10.69
   3   5  -9   14.20   11.51
   3   5  -8    3.89    5.51
  -3  -5   8    5.08    4.05
  -3  -5   7   26.51   11.17
   3   5  -7   17.42    9.40
   3   5  -7   16.36    5.86
   3   5  -6   62.30   15.71
   3   5  -6   61.29   10.31
  -3  -5   6   94.55   18.66
   3   5  -5   48.72   13.44
   3   5  -5   35.10    6.77
  -3  -5   5   53.50    9.15
  -3  -5   5   68.01   14.77
   3   5  -4   77.09   17.29
   3   5  -4   65.08    8.30
  -3  -5   4   68.87   12.89
  -3  -5   4   59.45   13.71
  -3  -5   3  218.12   27.62
  -3  -5   3  203.42   26.47
   3   5  -3  243.60   30.57
  -3  -5   2    7.60    4.62
  -3  -5   2   22.43    8.06
  -3  -5   1   -1.01    2.81
  -3  -5   1    9.41    5.78
  -3  -5   0  161.14   23.56
  -3  -5   0  215.69   28.74
  -3  -5  -1    1.86    3.13
  -3  -5  -2  201.02   29.50
  -3  -5  -3    3.42    2.64
  -3  -5  -4   30.41   10.94
  -3  -5  -5   26.36   10.52
  -3  -5  -6   16.45    8.70
  -3  -5  -7   50.23   18.54
  -3  -5  -7   31.97   12.79
  -3  -5  -8    4.48    2.29
  -3  -5  -8    9.07    6.61
  -3  -5  -9    2.43    4.95
  -3  -5  -9    2.88    1.84
  -3  -5 -10    1.72    5.30
  -3  -6  13    9.41   14.15
   3   6 -12    2.22    2.12
  -3  -6  12    3.81    4.77
   3   6 -11    9.33    7.43
  -3  -6  11    2.57   11.12
   3   6 -10   -0.80    3.45
  -3  -6  10    8.92    6.48
   3   6  -9    3.36    2.61
   3   6  -8    4.19    4.63
  -3  -6   8    5.99    5.24
  -3  -6   7    6.51    6.54
   3   6  -7   -2.29    4.58
  -3  -6   6    2.40    3.48
   3   6  -6   -1.07    3.76
  -3  -6   6   -0.07    1.93
  -3  -6   5    7.85    4.77
   3   6  -5    2.01    1.16
  -3  -6   5    8.72    4.40
  -3  -6   4  142.08   21.59
   3   6  -4  125.03   23.17
  -3  -6   4  136.38   22.28
  -3  -6   3   -3.82    4.33
   3   6  -3    0.08    0.15
  -3  -6   3    3.65    0.82
   3   6  -3    0.40    0.51
   3   6  -3    0.41    0.11
  -3  -6   2  155.33   23.96
   3   6  -2   64.41    9.38
  -3  -6   2   94.43   17.55
  -3  -6   1 1057.94   97.95
  -3  -6   1 1522.38  110.76
  -3  -6   0   33.95   11.12
  -3  -6   0   30.85    9.69
  -3  -6  -1 1298.40  111.10
  -3  -6  -1 1531.84  120.36
  -3  -6  -2    7.61    3.89
  -3  -6  -3   18.73    8.73
  -3  -6  -4   55.76   15.57
  -3  -6  -5   -2.71    5.23
  -3  -6  -6   36.28   12.82
  -3  -6  -7    4.57    7.69
  -3  -6  -7   -1.81    3.24
  -3  -6  -8   24.37   12.82
  -3  -6  -8   33.08   12.80
  -3  -6  -9   19.57    8.52
  -3  -6  -9   12.53    9.90
  -3  -6 -10   -4.15    5.91
  -3  -7  13  -14.39   13.77
  -3  -7  12    4.84    1.33
   3   7 -12   -2.04    2.53
   3   7 -11    2.39    7.49
  -3  -7  11    1.16    3.42
   3   7 -10    5.61    4.52
   3   7  -9   -5.51   10.18
  -3  -7   8   41.82   17.52
   3   7  -8   32.02   13.63
  -3  -7   7   72.89   19.29
   3   7  -7   57.57   17.18
  -3  -7   6    2.79    2.28
  -3  -7   6    0.86    1.94
  -3  -7   5   23.24    8.56
  -3  -7   5   13.83    7.45
  -3  -7   4  132.60   23.49
  -3  -7   4  170.11   26.38
   3   7  -4  139.49   24.63
  -3  -7   3   -2.20    2.19
   3   7  -3   -0.34    2.76
   3   7  -2   41.14    6.57
  -3  -7   2   63.55   14.55
  -3  -7   1   24.93    8.79
  -3  -7   0  130.97   22.88
  -3  -7   0  179.93   29.69
  -3  -7  -1  866.79   85.47
  -3  -7  -1 1322.96  102.71
  -3  -7  -2   37.10   13.36
  -3  -7  -3  142.36   26.99
  -3  -7  -4   -3.59    1.96
  -3  -7  -5    3.17    4.25
  -3  -7  -6   14.65    9.15
  -3  -7  -7   20.74   11.54
  -3  -7  -7   12.80    7.23
  -3  -7  -8   15.70   11.25
  -3  -7  -8   12.56    8.38
  -3  -7  -9   40.64   17.37
  -3  -7  -9   11.12    8.43
  -3  -7 -10    0.72    2.28
  -3  -8  12    5.46    6.09
   3   8 -12   -1.47    6.64
   3   8 -11   -0.79    1.15
  -3  -8  11  -10.66   12.84
   3   8 -10    3.77    8.54
  -3  -8   9    1.79    4.08
   3   8  -9    6.81    2.86
  -3  -8   8    6.09    4.75
   3   8  -8    8.51    6.46
   3   8  -7    2.74    7.16
  -3  -8   7   -2.91    8.01
  -3  -8   6  107.51   23.53
  -3  -8   6  122.62   21.22
  -3  -8   5  483.52   56.38
   3   8  -4   11.73    7.13
  -3  -8   4    2.49    2.52
  -3  -8   3  173.98   27.53
   3   8  -3  150.26   24.68
  -3  -8   2  105.97   20.29
   3   8  -2   66.51    8.92
  -3  -8   1    6.84    4.45
  -3  -8   0   59.72   14.39
  -3  -8  -1   20.21    9.21
  -3  -8  -1    4.17    3.46
  -3  -8  -2  239.34   36.48
  -3  -8  -2  131.40   24.44
  -3  -8  -3  126.93   26.65
  -3  -8  -4   89.14   21.68
  -3  -8  -5  327.02   45.80
  -3  -8  -6   54.64   16.30
  -3  -8  -6   10.90    7.07
  -3  -8  -7    0.67    3.08
  -3  -8  -7   -4.07    5.71
  -3  -8  -8    3.63    9.01
  -3  -8  -8   -4.41    5.94
  -3  -8  -9    0.49    3.43
  -3  -8  -9    2.60    2.10
  -3  -8 -10    1.92    6.24
  -3  -9  12    4.47    8.81
   3   9 -11    0.87    2.99
   3   9 -10   16.56   10.76
  -3  -9   9   -1.59    5.77
   3   9  -9    1.82    5.51
  -3  -9   8    5.64    6.00
   3   9  -8   16.79    9.98
  -3  -9   7    7.05    9.73
  -3  -9   6  151.81   30.23
  -3  -9   5   -2.84    7.06
  -3  -9   4    9.58    5.64
   3   9  -4    7.46    2.12
   3   9  -3   38.08   12.27
  -3  -9   3   50.98   15.18
   3   9  -2   99.57   11.88
  -3  -9   2  123.46   23.53
  -3  -9   1    6.72    3.17
  -3  -9   0   11.49    6.49
  -3  -9  -1   -2.16    3.92
  -3  -9  -2   81.12   21.61
  -3  -9  -2   85.24   18.59
  -3  -9  -3   13.58   10.26
  -3  -9  -4   92.88   24.49
  -3  -9  -5   52.71   17.49
  -3  -9  -6    0.37    2.96
  -3  -9  -6    3.59    3.12
  -3  -9  -7    0.57    1.94
  -3  -9  -7    1.68    4.04
  -3  -9  -8   11.77    8.68
  -3  -9  -8   13.63   10.01
  -3  -9  -9   -1.43    4.73
  -3  -9  -9   -2.37    5.70
  -3  -9 -10    2.37    4.74
  -3 -10  12   12.00   14.10
   3  10 -11   17.01   14.36
   3  10 -10   39.10   17.50
  -3 -10   9    2.49    6.70
   3  10  -9   11.14    9.03
  -3 -10   8  144.91   33.71
   3  10  -8  128.45   29.52
  -3 -10   7  103.64   26.36
  -3 -10   6   87.68   23.08
  -3 -10   5    0.76    1.59
  -3 -10   4   95.21   21.78
   3  10  -4   89.93   20.27
   3  10  -3  110.74   21.62
  -3 -10   3  161.15   28.61
   3  10  -2  612.97   61.18
  -3 -10   2  600.62   65.61
  -3 -10   1    1.42    2.97
  -3 -10   0  273.06   38.05
  -3 -10  -1   50.72   15.06
  -3 -10  -2    5.50    4.18
  -3 -10  -3  105.90   26.24
  -3 -10  -3   77.06   19.36
  -3 -10  -4    7.12    3.58
  -3 -10  -5   49.53   16.71
  -3 -10  -6    2.88    4.32
  -3 -10  -6    2.67    6.02
  -3 -10  -7   -0.95    0.69
  -3 -10  -7   -0.87    1.54
  -3 -10  -8    7.98    7.95
  -3 -10  -8    8.93    8.96
  -3 -10  -9    6.20    4.93
  -3 -10  -9   -1.26    5.45
  -3 -10 -10   -3.83    2.98
   3  11 -11    1.35    6.92
   3  11 -10    9.83    7.77
  -3 -11   9   -3.68    6.65
   3  11  -9   -7.29    8.76
  -3 -11   8   14.65   12.83
  -3 -11   7   12.12   10.65
  -3 -11   6   -4.12    6.65
  -3 -11   5   99.79   25.09
  -3 -11   4  234.66   37.96
   3  11  -4  222.76   33.94
  -3 -11   3   47.33   16.28
   3  11  -3   33.41   11.67
   3  11  -2   -1.90    2.83
  -3 -11   2    4.41    3.18
  -3 -11   1   29.83   12.05
  -3 -11   0  133.22   26.37
  -3 -11  -1   66.32   17.74
  -3 -11  -2   12.00    6.87
  -3 -11  -3   44.48   18.40
  -3 -11  -3   29.20   11.42
  -3 -11  -4    2.73    4.85
  -3 -11  -5    5.66    6.76
  -3 -11  -5    4.00    2.94
  -3 -11  -6    1.17    1.81
  -3 -11  -6   -0.66    2.91
  -3 -11  -7    6.07    5.55
  -3 -11  -7    8.34    7.44
  -3 -11  -8   12.26    9.90
  -3 -11  -8    7.07    7.95
  -3 -11  -9    5.84    7.91
  -3 -11  -9    2.72    5.82
   3  12 -10   10.95    5.14
  -3 -12   9   10.21    7.99
   3  12  -9    1.35    2.39
  -3 -12   8    7.05    5.40
  -3 -12   7   -5.55    6.96
  -3 -12   6   33.15   15.84
  -3 -12   5  177.10   35.41
  -3 -12   4   16.77   11.19
  -3 -12   3  532.26   64.80
   3  12  -3  539.71   58.22
  -3 -12   2   29.74   12.72
   3  12  -2   37.77   12.55
  -3 -12   1   15.17   10.91
  -3 -12   0   22.98    9.64
  -3 -12  -1   33.19   13.71
  -3 -12  -2   40.67   14.64
  -3 -12  -3    0.24    1.33
  -3 -12  -4   18.77   11.17
  -3 -12  -4   11.97    7.25
  -3 -12  -5   11.49    8.56
  -3 -12  -5    5.53    6.54
  -3 -12  -6   -5.22    6.39
  -3 -12  -6    7.33    7.49
  -3 -12  -7   25.66   13.73
  -3 -12  -7    7.50    7.66
  -3 -12  -8    3.52    4.65
  -3 -12  -9    0.10    4.35
   3  13 -10   10.98    9.69
   3  13  -9    0.15    1.25
  -3 -13   9   -7.12    8.69
  -3 -13   8    7.70    9.51
  -3 -13   7  -11.07   13.90
  -3 -13   6    8.24   10.07
  -3 -13   5    5.42    8.14
  -3 -13   4  128.05   29.77
  -3 -13   3   38.72   15.50
   3  13  -3   38.20   13.53
  -3 -13   2    3.27    2.50
   3  13  -2   10.38    4.93
  -3 -13   1    4.57    6.22
  -3 -13   0   85.24   22.18
  -3 -13  -1   -2.96    1.64
  -3 -13  -2   30.43   12.51
  -3 -13  -3   25.19   11.19
  -3 -13  -4   -0.94    4.14
  -3 -13  -5   14.33   10.64
  -3 -13  -6   -0.12    1.35
  -3 -13  -7   -4.00   10.24
  -3 -13  -8    3.64    4.80
  -3 -13  -9   -0.85    2.00
  -3 -14   9   -4.44    6.83
  -3 -14   8    5.44   14.12
  -3 -14   7    0.29    5.07
  -3 -14   6    8.80   10.69
  -3 -14   5   21.34   11.69
  -3 -14   4   27.59   13.13
  -3 -14   3   58.70   20.44
   3  14  -3   39.49   13.35
   3  14  -2    3.95    4.16
  -3 -14   2    0.81    4.73
  -3 -14   1    0.31    3.72
  -3 -14   0   21.66   13.61
  -3 -14  -1    7.91    2.77
  -3 -14  -2    0.43    3.11
  -3 -14  -3   11.37    8.18
  -3 -14  -4   92.23   27.30
  -3 -14  -4   44.29   15.68
  -3 -14  -5    3.37   10.19
  -3 -14  -6    6.27    8.86
  -3 -14  -7    0.30    2.35
  -3 -14  -8   -2.66    4.35
  -3 -15   9    5.49   10.48
  -3 -15   8    9.48   10.80
  -3 -15   7    1.73    3.82
  -3 -15   6   12.30   15.11
  -3 -15   5    1.13    7.01
  -3 -15   4    4.25    7.56
  -3 -15   3   54.48   19.24
  -3 -15   2    1.16    5.76
  -3 -15   1    9.57    8.61
  -3 -15   0   -3.29    7.91
  -3 -15  -1    5.22    5.90
  -3 -15  -2   26.39   12.61
  -3 -15  -3   38.98   15.41
  -3 -15  -4    9.43    5.07
  -3 -15  -4    8.97    9.32
  -3 -15  -5    1.81    8.73
  -3 -15  -6   -2.70    3.01
  -3 -15  -7    0.46    2.71
  -3 -16   9    4.43    8.10
  -3 -16   8    2.34    3.44
  -3 -16   7    1.46   10.07
  -3 -16   6    9.07   11.84
  -3 -16   5    2.37    5.83
  -3 -16   4   55.59   21.71
  -3 -16   3   11.69    7.64
  -3 -16   2   -0.01    4.75
  -3 -16   1    2.57    6.95
  -3 -16   0   19.22   11.81
  -3 -16  -1   -1.25    1.28
  -3 -16  -2    2.14    1.94
  -3 -16  -3    1.34    2.87
  -3 -16  -4   -3.35    5.69
  -3 -16  -4    3.33    7.67
  -3 -16  -5   20.04   12.74
  -3 -16  -6    2.52    2.11
  -3 -17   9    2.08   10.90
  -3 -17   8    7.20    8.64
  -3 -17   7   10.63   10.53
  -3 -17   6   26.05   17.39
  -3 -17   5   -1.02    6.55
  -3 -17   4    2.79    3.06
  -3 -17   3    6.47    8.00
  -3 -17   2  103.79   28.97
  -3 -17   1    9.68    9.37
  -3 -17   0    3.54    5.62
  -3 -17  -1    3.32    5.45
  -3 -17  -2   -7.12    4.52
  -3 -17  -3   -4.39    4.77
  -3 -17  -4   15.92   12.43
  -3 -17  -4    5.04    6.64
  -3 -17  -5    3.50    7.25
  -3 -17  -6    1.09    2.15
  -3 -18   8   -8.35   10.18
  -3 -18   7   -7.60    3.12
  -3 -18   6   -4.51    2.66
  -3 -18   5   -5.33    8.04
  -3 -18   4    6.30   10.51
  -3 -18   3   -3.39    5.74
  -3 -18   2   12.44    9.33
  -3 -18   1   12.68   10.12
  -3 -18   0   -3.81    5.17
  -3 -18  -1   -4.18    7.37
  -3 -18  -2   -7.34    8.99
  -3 -18  -3   -2.12    6.48
  -3 -18  -4   -2.12    9.58
  -3 -18  -4   -1.32    4.67
  -3 -18  -5    7.63   13.01
  -3 -19   7    7.95    7.62
  -3 -19   6  -24.90   16.80
  -3 -19   5    3.16    3.77
  -3 -19   4   13.51   11.69
  -3 -19   3   -3.62    5.76
  -3 -19   2   12.76    8.69
  -3 -19   1   -5.02   10.93
  -3 -19   0    1.17    5.08
  -3 -19  -1    2.22    4.04
  -3 -19  -2   -2.81    4.46
  -3 -19  -3    1.53    4.81
  -3 -19  -4    1.22    0.08
  -3 -20   5   12.74   12.79
  -3 -20   4   -4.52    8.86
  -3 -20   3   -0.49    3.99
  -3 -20   2   14.32   11.35
  -3 -20   1   -0.73    7.22
  -3 -20   0    2.07    2.29
  -3 -20  -1    0.63    3.51
  -3 -20  -2   -0.04    6.46
   4 -21  -4    6.43    6.11
   4 -21  -2   -9.03    9.57
   4 -21  -1   -3.10    6.36
   4 -20  -5    3.60    6.94
   4 -20  -4   -0.36    4.33
   4 -20  -3    1.28    2.79
   4 -20  -2  -11.16    9.94
   4 -20  -2   -1.43    5.97
   4 -20  -1   16.83   14.71
   4 -20   0   -0.81    4.29
   4 -20   1    5.20   13.16
   4 -19  -6    2.69    7.87
   4 -19  -5    0.13    3.98
   4 -19  -4    7.08    9.10
   4 -19  -3   -0.02    2.46
   4 -19  -3   18.81   12.76
   4 -19  -2   -5.09    6.76
   4 -19  -2    1.54    3.58
   4 -19  -1   17.82   15.51
   4 -19  -1   -3.89    7.46
   4 -19   0   16.36   15.28
   4 -19   1   -7.02   16.00
   4 -19   2    8.23   13.24
   4 -18  -7    4.32    6.75
   4 -18  -6   -1.95    6.23
   4 -18  -5   -4.16    6.57
   4 -18  -4    0.70    5.15
   4 -18  -3   -3.72    6.27
   4 -18  -3   -8.18    7.72
   4 -18  -2    2.55    3.66
   4 -18  -2   -0.96    6.58
   4 -18  -1    8.03    9.43
   4 -18  -1    1.98    4.41
   4 -18   0    2.55    0.72
   4 -18   0    5.80    9.78
   4 -18   1   35.79   20.38
   4 -18   2   -7.59    8.47
   4 -18   3   -4.06   14.72
   4 -17  -7   -6.61    8.49
   4 -17  -6   14.23   11.12
   4 -17  -5    2.55    9.94
   4 -17  -4   -0.42    2.45
   4 -17  -3   -3.15    6.68
   4 -17  -3  -10.05    8.23
   4 -17  -2   -5.87    6.70
   4 -17  -2   -3.77    6.69
   4 -17  -1   35.16   17.75
   4 -17  -1   17.68   14.68
   4 -17   0   -2.20    6.83
   4 -17   0   -1.38    5.77
   4 -17   1    8.95    9.78
   4 -17   1    8.53   11.96
   4 -17   2   -4.63    9.62
   4 -17   3   -2.98    5.50
   4 -17   4   10.19   16.50
   4 -16  -8    1.74    7.73
   4 -16  -7   -4.30    7.92
   4 -16  -6    7.76    9.00
   4 -16  -5   22.75   21.08
   4 -16  -4    9.76    9.44
   4 -16  -3   11.09    9.97
   4 -16  -3   16.11   10.16
   4 -16  -2    7.07    8.46
   4 -16  -2   20.98   13.74
   4 -16  -1   -6.17    8.30
   4 -16  -1    3.65    5.85
   4 -16   0    7.38    5.02
   4 -16   0   -5.93    9.78
   4 -16   1   -8.14   11.02
   4 -16   2   -5.75   12.27
   4 -16   3    2.27    5.28
   4 -16   4   13.41   10.38
   4 -16   5   60.77   32.44
   4 -15  -9   -3.68    5.65
   4 -15  -8   -1.11    7.34
   4 -15  -7   -0.03    2.55
   4 -15  -6   -6.90    7.12
   4 -15  -5  -10.41    8.40
   4 -15  -4    3.74    5.28
   4 -15  -4   -3.66    8.97
   4 -15  -3   32.68   14.70
   4 -15  -3    8.31    6.39
   4 -15  -2   -4.83    6.54
   4 -15  -2  -14.85   10.73
   4 -15  -1   -3.64    5.26
   4 -15  -1   -0.68    5.27
   4 -15   0    3.76    0.40
   4 -15   0    8.40    3.61
   4 -15   1    4.64    8.51
   4 -15   2   12.82   14.46
   4 -15   3    2.87    5.09
   4 -15   4    6.25   13.02
  -4  15  -4    8.89   10.10
   4 -15   5   -3.06    9.46
  -4  15  -5   11.55    9.59
   4 -15   6  -12.16   10.20
   4 -14  -9   10.96    9.61
   4 -14  -8    4.69    4.75
   4 -14  -7    1.79    5.35
   4 -14  -6    3.11    1.72
   4 -14  -5  -16.45   10.32
   4 -14  -4   -1.99    4.74
   4 -14  -4   -4.11    8.68
   4 -14  -3   16.73    9.61
   4 -14  -3   22.30   12.54
   4 -14  -2   -3.72    4.76
   4 -14  -2   -2.04    6.45
   4 -14  -1    2.29    0.94
   4 -14  -1   -6.80    6.90
   4 -14   0    4.13    1.61
   4 -14   1   31.99   16.77
  -4  14  -1   30.78   13.72
   4 -14   2    3.75   11.59
  -4  14  -2    1.39    7.12
   4 -14   3   21.16   21.46
  -4  14  -3   12.31    9.55
  -4  14  -4   -1.71    2.72
   4 -14   4    2.04    6.97
   4 -14   5   23.19   14.49
  -4  14  -5    9.00    8.38
  -4  14  -6    2.83    2.25
   4 -14   6  -17.35   16.11
   4 -14   7   10.79   18.24
   4 -13 -10   -2.22    8.75
   4 -13  -9   -1.76    4.70
   4 -13  -8   14.93   12.68
   4 -13  -7   -1.43    3.32
   4 -13  -6   16.12   11.34
   4 -13  -5   18.58   11.54
   4 -13  -4   -7.24   11.69
   4 -13  -4   14.10    8.32
   4 -13  -3   15.99   10.60
   4 -13  -3    4.37   10.36
   4 -13  -2   60.41   18.96
   4 -13  -2   97.26   27.38
   4 -13  -1   26.45   13.43
  -4  13   0   10.88   10.07
   4 -13   0   -1.10    5.47
   4 -13   1    2.51    6.22
  -4  13  -1    3.35    7.57
   4 -13   2   19.04   15.75
  -4  13  -2   32.01   14.51
   4 -13   3   28.36   21.07
  -4  13  -3   -2.36    3.58
  -4  13  -4    6.17    6.72
   4 -13   4    2.70    8.19
  -4  13  -5   -0.56    0.74
   4 -13   5    3.94    3.17
  -4  13  -6   -0.29    2.07
   4 -13   6   14.43   16.81
   4 -13   7    9.79   16.53
   4 -12 -10   15.67   11.98
   4 -12  -9    0.96    3.18
   4 -12  -8   -0.32    5.18
   4 -12  -7   -1.13    6.87
   4 -12  -6   -5.19    6.43
   4 -12  -5    1.71    1.31
   4 -12  -4   49.69   14.27
   4 -12  -4   87.94   24.68
   4 -12  -3  206.39   32.13
   4 -12  -3  142.92   34.01
   4 -12  -2   13.49    7.92
   4 -12  -2    5.55    9.02
   4 -12  -1  100.07   24.91
  -4  12   1   89.62   23.40
   4 -12   0  167.58   34.89
  -4  12   0  161.90   32.61
   4 -12   1   -0.77    3.98
  -4  12  -1    7.61    6.64
  -4  12  -2   -2.51    6.80
   4 -12   2    2.67    5.04
   4 -12   3   12.53   16.54
  -4  12  -3    8.46    6.85
   4 -12   4   20.68   18.97
  -4  12  -4    6.26    6.70
  -4  12  -5    2.14    4.66
   4 -12   5   -1.50   11.62
  -4  12  -6    4.71    4.14
   4 -12   6    7.03    8.77
   4 -12   7    8.89   11.13
   4 -12   8   11.01   15.30
   4 -11 -10    0.06    3.13
   4 -11  -9    5.87    7.25
   4 -11  -8   -1.00    1.92
   4 -11  -7    5.12    3.52
   4 -11  -6   76.66   21.91
   4 -11  -5   33.24   15.48
   4 -11  -4   43.43   17.12
   4 -11  -4   45.21   12.79
   4 -11  -3   14.09   12.42
   4 -11  -3   12.46    7.95
   4 -11  -2    8.27    6.81
   4 -11  -2   -6.74   10.42
  -4  11   2    1.10    5.31
   4 -11  -1  232.38   36.75
  -4  11   1  155.80   31.93
   4 -11   0   88.19   23.39
  -4  11   0   78.21   20.61
  -4  11  -1    1.79    1.18
   4 -11   1    0.34    6.97
  -4  11  -2    1.57    1.05
   4 -11   2   -4.30    6.46
  -4  11  -3   22.16   12.40
   4 -11   3   36.71   18.88
  -4  11  -4   -2.93    2.11
  -4  11  -5   18.59   10.95
  -4  11  -6   -0.58    2.22
  -4  11  -6    3.52    5.94
  -4  11  -7    2.52    4.42
  -4  11  -7    3.01    1.60
   4 -10 -11   -3.17    9.27
   4 -10 -10    5.35    4.97
   4 -10  -9   -2.80    4.25
   4 -10  -8   -3.16    7.03
   4 -10  -7   16.10    9.03
   4 -10  -6   50.47   16.67
   4 -10  -5   60.59   19.09
   4 -10  -5   38.24   10.06
   4 -10  -4   50.08   17.81
   4 -10  -4   40.75   11.45
   4 -10  -3   78.71   17.19
   4 -10  -3   82.58   23.89
   4 -10  -2    5.02    1.90
  -4  10   2    7.76    5.20
   4 -10  -1   49.73   16.26
  -4  10   1   52.84   15.74
  -4  10   0    4.43    1.96
   4 -10   0   11.33    4.69
   4 -10   0    7.49    6.26
  -4  10  -1   11.18    6.42
   4 -10   1    4.29    5.28
  -4  10  -2   13.79    7.71
  -4  10  -3    2.29    2.97
  -4  10  -4    8.79    4.75
  -4  10  -5    4.44    5.78
  -4  10  -6  -15.82    9.16
  -4  10  -6    2.70    8.04
  -4  10  -7   -1.00    2.79
  -4  10  -7   11.39    9.47
  -4  10  -8    1.88    5.04
  -4  10  -9   -4.44    9.56
   4  -9 -11    0.20    5.53
   4  -9 -10   -2.90    2.93
   4  -9  -9    4.75    3.92
   4  -9  -8    1.98    3.74
   4  -9  -7    5.51    6.47
   4  -9  -6   24.20   12.30
   4  -9  -5  160.79   30.07
   4  -9  -5  132.40   19.05
   4  -9  -4  104.85   17.94
   4  -9  -4  147.10   29.43
   4  -9  -3   78.96   16.38
   4  -9  -3   81.31   22.88
  -4   9   3  102.59   24.46
   4  -9  -2   35.86   11.18
  -4   9   2   52.00   16.12
   4  -9  -1   -2.78    3.89
  -4   9   1    1.36    4.41
   4  -9  -1    1.91    2.36
   4  -9   0    2.66    5.96
  -4   9   0    2.71    3.35
   4  -9   0    0.72    0.80
  -4   9  -1    0.41    1.63
  -4   9  -2    2.92    5.47
  -4   9  -3    0.49    3.18
  -4   9  -4   13.18    8.83
  -4   9  -5    0.88    3.38
  -4   9  -6   27.74   16.00
  -4   9  -6   26.82   11.55
  -4   9  -7   -1.00    7.61
  -4   9  -7    4.39    6.12
  -4   9  -8    0.99    8.35
  -4   9  -9   23.30   15.15
   4  -8 -12   -1.30    2.20
   4  -8 -11    4.72    6.76
   4  -8 -10    4.25    6.04
   4  -8  -9    4.85    5.51
   4  -8  -8   -2.00    2.77
   4  -8  -7    7.43    7.31
   4  -8  -6    1.63    7.96
   4  -8  -5    2.24    1.39
   4  -8  -5    1.80    2.29
   4  -8  -4  173.58   22.81
   4  -8  -4  208.63   34.99
   4  -8  -3   20.99    7.84
   4  -8  -3   31.33   11.87
  -4   8   3   30.87   12.29
   4  -8  -2  362.56   40.23
  -4   8   2  294.41   40.82
  -4   8   1  114.64   23.24
   4  -8  -1  178.57   28.14
   4  -8  -1  136.43   20.35
  -4   8   0   81.89   18.80
  -4   8  -1    4.64    2.58
  -4   8  -2   66.17   16.65
  -4   8  -3    3.18    2.96
  -4   8  -4   -1.97    3.56
  -4   8  -5    1.84    2.49
  -4   8  -6    1.25    7.48
  -4   8  -7   -2.01    2.20
  -4   8  -7    8.12    6.63
  -4   8  -8    0.90    5.36
  -4   8  -9   -0.27    4.81
   4  -7 -12   -2.03    3.50
   4  -7 -11   -4.00    5.90
   4  -7 -10    7.11    6.96
   4  -7  -9   -8.52    6.58
   4  -7  -8    3.34    5.01
   4  -7  -7   27.40   11.20
   4  -7  -6   -0.13    4.87
   4  -7  -5    1.29    3.35
   4  -7  -5    0.78    0.70
  -4   7   4   -1.87    2.56
   4  -7  -4    4.16    2.69
   4  -7  -4    1.94    5.41
   4  -7  -3  427.65   41.70
  -4   7   3  400.15   48.62
   4  -7  -2  362.43   38.31
  -4   7   2  259.59   37.71
   4  -7  -2  323.73   36.88
  -4   7   1   10.12    5.96
   4  -7  -1   19.42    7.13
  -4   7   0  182.32   28.27
  -4   7  -1   14.87    8.27
  -4   7  -2   -1.09    3.98
  -4   7  -3  124.02   22.64
  -4   7  -4  116.49   23.20
  -4   7  -5    8.91    5.91
  -4   7  -6    3.25    7.01
  -4   7  -7   21.87   12.75
  -4   7  -7   15.53    9.56
  -4   7  -8   -3.27    7.56
  -4   7  -9   11.31    9.80
   4  -6 -12    1.43    2.16
   4  -6 -11   18.89   11.04
   4  -6 -10   28.16   13.18
   4  -6  -9    3.35    5.05
  -4   6   8   38.06   14.43
   4  -6  -8   35.35   12.61
  -4   6   7   -4.23    6.70
   4  -6  -7    3.92    5.04
   4  -6  -6   26.53   11.91
   4  -6  -5    0.08    0.75
   4  -6  -5    5.64    5.67
   4  -6  -4   76.24   11.89
  -4   6   4   93.90   19.77
   4  -6  -4  104.49   22.49
   4  -6  -3   17.65    6.01
  -4   6   3   16.62    7.45
   4  -6  -2   -0.64    1.83
  -4   6   2    6.45    6.65
  -4   6   1   18.97    8.01
  -4   6   0   61.32   14.82
  -4   6  -1   86.06   18.26
  -4   6  -2   31.37   11.22
  -4   6  -3    8.18    5.47
  -4   6  -4    0.54    4.52
  -4   6  -5  106.02   21.68
  -4   6  -6   46.54   14.80
  -4   6  -7   -3.40    9.66
  -4   6  -7   -1.54    3.07
  -4   6  -8   -0.36    3.18
  -4   6  -9    6.22    8.45
   4  -5 -13   -6.71    6.58
   4  -5 -12   13.69   12.46
  -4   5  11    0.38    5.03
   4  -5 -11   -0.83    2.01
  -4   5  10   -1.33    5.84
   4  -5 -10    1.71    2.74
  -4   5   9   -0.56    3.63
   4  -5  -9   18.39   10.45
  -4   5   8   11.30    8.42
   4  -5  -8    8.64    7.82
  -4   5   7   64.93   16.86
   4  -5  -7   60.59   16.34
  -4   5   6   24.79   11.66
   4  -5  -6   23.27    9.82
  -4   5   5   15.00    9.18
  -4   5   5   30.83   11.64
   4  -5  -5   23.67    9.72
   4  -5  -4  148.32   16.18
   4  -5  -4  145.92   28.49
  -4   5   4  159.94   24.96
  -4   5   4  142.20   22.79
   4  -5  -3  132.82   18.10
   4  -5  -3  192.75   27.20
  -4   5   3  151.48   24.08
  -4   5   2    6.29    5.55
   4  -5  -2    2.27    3.69
  -4   5   1   61.37   14.00
  -4   5   0  195.78   27.18
  -4   5  -1  421.10   45.23
  -4   5  -2   19.55    8.91
  -4   5  -3   39.00   11.63
  -4   5  -4    6.20    5.61
  -4   5  -5   17.55    8.48
  -4   5  -6   25.43   10.50
  -4   5  -7   15.04    7.61
  -4   5  -8   69.09   25.73
  -4   5  -9    4.06    7.13
  -4   5 -10    5.77    7.41
   4  -4 -13   -5.90    6.08
  -4   4  12   -6.47    5.63
   4  -4 -12    3.66    5.43
  -4   4  11    5.16    7.46
   4  -4 -11   -9.72    7.19
  -4   4  10    9.45    5.34
   4  -4 -10   12.88    7.86
  -4   4   9    5.28    6.43
   4  -4  -9   16.26   12.20
  -4   4   8   -0.97    5.98
   4  -4  -8   10.28    6.49
  -4   4   7  124.43   23.51
   4  -4  -7  113.73   22.87
  -4   4   6    9.39    7.42
   4  -4  -6    4.85    2.60
  -4   4   5  190.52   28.32
  -4   4   5  242.65   32.28
   4  -4  -5  207.65   32.90
  -4   4   4   32.88   10.17
   4  -4  -4   43.87    6.49
  -4   4   4   38.00   10.95
   4  -4  -4   52.47   14.58
  -4   4   3   26.91    8.27
  -4   4   3   36.95   10.72
   4  -4  -3   63.96   14.92
  -4   4   2  262.10   32.37
   4  -4  -2  310.92   35.61
  -4   4   1    1.64    4.16
  -4   4   0   16.78    6.64
  -4   4  -1    0.02    4.65
  -4   4  -2  117.18   20.71
  -4   4  -3   89.97   18.48
  -4   4  -4    1.09    3.24
  -4   4  -5   31.88   10.73
  -4   4  -6    1.07    1.87
  -4   4  -7    5.31    7.12
  -4   4  -8   42.31   16.81
  -4   4  -8   22.30    9.42
  -4   4  -9   10.33    9.27
  -4   4 -10    0.95    4.32
  -4   3  13    0.12    3.80
   4  -3 -13   -2.79    4.14
  -4   3  12    7.85    7.42
   4  -3 -12   -0.90    5.34
  -4   3  11   13.44   10.78
   4  -3 -11   -1.53    3.54
  -4   3  10   53.04   17.45
   4  -3 -10   28.12   11.77
  -4   3   9    9.36    8.92
   4  -3  -9    9.43    6.55
  -4   3   8   23.41    9.37
   4  -3  -8   22.96   10.37
  -4   3   7   42.71   13.57
   4  -3  -7   38.80   13.12
  -4   3   6   38.31   11.81
   4  -3  -6   59.84   14.93
  -4   3   5  333.45   41.54
   4  -3  -5  373.16   45.00
  -4   3   5  440.94   43.58
  -4   3   4  582.88   57.52
   4  -3  -4  706.80   47.17
   4  -3  -4  645.06   62.60
   4  -3  -4  537.53   44.04
   4  -3  -4  826.56   68.71
  -4   3   4  707.63   59.51
  -4   3   3   61.56   12.90
  -4   3   3   71.57   14.24
   4  -3  -3   75.85   16.26
  -4   3   2   83.88   14.70
  -4   3   2   83.73   15.62
   4  -3  -2  134.54   20.83
  -4   3   1  683.18   61.67
  -4   3   0  108.80   19.38
  -4   3  -1 1249.42  102.08
  -4   3  -2   49.01   12.33
  -4   3  -3   21.40    9.04
  -4   3  -4    5.87    4.54
  -4   3  -5   -0.45    2.50
  -4   3  -6    7.63    6.53
  -4   3  -7   21.98   10.03
  -4   3  -8    0.34    6.78
  -4   3  -8   -1.75    2.62
  -4   3  -9    5.54    3.17
  -4   3 -10   -0.77    6.09
  -4   2  13   14.95   12.41
  -4   2  12   -0.79    3.72
   4  -2 -12   -0.91    1.77
  -4   2  11   18.74   15.77
   4  -2 -11   13.73    9.59
  -4   2  10    0.30    3.55
   4  -2 -10   -2.18    4.35
  -4   2   9    3.71    4.37
   4  -2  -9    7.27    5.79
  -4   2   8  108.55   23.78
   4  -2  -8   85.51   19.08
  -4   2   7    3.55    2.73
   4  -2  -7    6.49    4.14
  -4   2   6   46.64   13.90
   4  -2  -6   58.95   14.74
  -4   2   5    4.71    2.81
  -4   2   5    7.92    4.88
   4  -2  -5    8.74    6.29
  -4   2   4  845.17   74.31
   4  -2  -4 1014.74   83.90
   4  -2  -4  790.30   59.35
   4  -2  -4  955.36   78.68
  -4   2   4  943.00   72.41
  -4   2   3  174.29   24.20
  -4   2   3  202.78   25.12
   4  -2  -3  215.95   29.70
  -4   2   2  137.26   19.12
  -4   2   2  138.16   20.08
  -4   2   1 1274.93  100.73
  -4   2   1 1522.81  109.06
  -4   2   0  156.93   22.69
  -4   2  -1  959.54   81.54
  -4   2  -2   57.06   13.72
  -4   2  -3   25.76    9.15
  -4   2  -4    1.51    1.28
  -4   2  -4    1.57    2.10
  -4   2  -5    5.76    5.12
  -4   2  -6    0.87    2.28
  -4   2  -7    2.61    3.38
  -4   2  -8   10.95   11.67
  -4   2  -8    1.35    3.05
  -4   2  -9   16.27   12.93
  -4   2 -10    9.25   10.63
  -4   1  13   10.38    8.73
  -4   1  12   -2.00    6.66
   4  -1 -12   -1.88    5.01
  -4   1  11   10.35    8.75
   4  -1 -11    0.88    2.26
  -4   1  10   -8.14    8.23
   4  -1 -10    3.88    3.96
  -4   1   9    8.46   10.72
   4  -1  -9    0.44    1.49
  -4   1   8   -0.60    6.49
   4  -1  -8    1.02    0.52
  -4   1   7  614.25   64.59
   4  -1  -7  531.36   56.13
  -4   1   6  331.92   40.93
   4  -1  -6  245.10   33.30
  -4   1   5   96.49   19.41
   4  -1  -5   80.76   17.48
  -4   1   5   96.18   15.08
  -4   1   4    7.13    4.97
  -4   1   4   18.02    5.48
   4  -1  -4   24.48   10.27
   4  -1  -4   10.39    2.57
  -4   1   3   24.95    8.73
  -4   1   3   23.84    7.87
   4  -1  -3   32.82    9.99
  -4   1   2  718.68   61.16
  -4   1   2  719.16   62.30
  -4   1   1  137.65   17.40
  -4   1   1  119.83   18.63
  -4   1   0  155.74   17.00
  -4   1   0  175.48   23.69
  -4   1  -1  118.09   19.81
  -4   1  -2   82.71   16.97
  -4   1  -3   51.19    6.70
  -4   1  -3   96.49   18.42
  -4   1  -4   65.94    8.92
  -4   1  -4  125.67   21.31
  -4   1  -5  119.19   22.44
  -4   1  -6   92.09   19.66
  -4   1  -7   -3.23    5.78
  -4   1  -8   10.98   12.50
  -4   1  -8    0.87    5.08
  -4   1  -9    9.49    9.25
  -4   1 -10    2.27    7.89
  -4   0  13    1.61    6.71
  -4   0  12   -5.05    8.30
  -4   0  11    0.23    4.41
   4   0 -11    1.46    3.88
  -4   0  10   13.81    9.24
   4   0 -10    2.30    3.46
  -4   0   9   -2.66    4.26
   4   0  -9   -1.10    2.71
  -4   0   8  214.19   36.45
   4   0  -8  202.39   29.53
  -4   0   7   -5.59    7.45
   4   0  -7    2.12    4.57
  -4   0   6  419.05   50.50
   4   0  -6  422.65   45.13
  -4   0   6  430.49   38.71
  -4   0   5    4.61    1.40
  -4   0   5    1.86    1.79
   4   0  -5   -0.93    1.81
  -4   0   4  402.24   42.95
   4   0  -4  343.84   30.40
  -4   0   4  402.51   36.90
   4   0  -4  466.49   48.66
  -4   0   3    4.40    4.17
  -4   0   3   -0.69    2.24
   4   0  -3    2.60    4.14
  -4   0   2 1181.74   91.96
  -4   0   2 1162.72   92.15
  -4   0   1    0.20    3.82
  -4   0   1    4.07    3.49
  -4   0   0    0.52    0.82
  -4   0   0    0.07    1.11
  -4   0   0    4.14    4.80
  -4   0  -1    0.34    2.06
  -4   0  -2   12.18    7.12
  -4   0  -3    8.38    5.21
  -4   0  -4   53.97   14.68
  -4   0  -5   -2.06    2.27
  -4   0  -6    3.58    5.55
  -4   0  -7    6.98    5.87
  -4   0  -8   17.97   11.53
  -4   0  -8    4.46    5.10
  -4   0  -9    7.23    6.80
  -4   0 -10   -9.25    8.99
  -4  -1  13    0.29    5.79
  -4  -1  12   -4.07    4.78
  -4  -1  11    8.01    9.30
  -4  -1  10   -1.36    3.78
   4   1 -10   -4.86    3.43
  -4  -1   9    4.73    2.91
   4   1  -9    2.89    3.57
  -4  -1   8    1.21    5.69
   4   1  -8    0.20    2.76
  -4  -1   7  639.25   68.04
   4   1  -7  584.15   57.27
  -4  -1   6  283.29   39.35
   4   1  -6  265.24   32.91
  -4  -1   6  305.36   27.10
  -4  -1   5   89.96   18.72
   4   1  -5  101.92   17.78
  -4  -1   5   93.91   13.49
  -4  -1   4   17.06    7.47
  -4  -1   4   19.82    6.67
   4   1  -4   25.00   10.24
  -4  -1   3   31.21    9.09
  -4  -1   3   23.21    7.10
   4   1  -3   38.52   11.87
  -4  -1   2  551.76   49.41
  -4  -1   2  547.23   51.01
  -4  -1   1  101.28   14.93
  -4  -1   1  153.31   21.33
  -4  -1   0  193.19   19.94
  -4  -1   0  198.45   26.95
  -4  -1  -1  126.63   12.97
  -4  -1  -1  152.73   24.12
  -4  -1  -2   81.27   17.90
  -4  -1  -3   88.54   18.63
  -4  -1  -4  136.23   25.02
  -4  -1  -5  157.97   27.69
  -4  -1  -6   81.18   19.82
  -4  -1  -7   -0.94    5.87
  -4  -1  -8   -0.80    7.18
  -4  -1  -8  121.77   30.28
  -4  -1  -9    1.95    7.88
  -4  -1 -10    8.80   10.07
  -4  -2  13   -4.77    6.87
  -4  -2  12   -1.93    3.23
  -4  -2  11    9.62    8.39
  -4  -2  10   -0.30    5.93
  -4  -2   9    7.10    9.05
   4   2  -9    1.53    1.19
  -4  -2   8   93.03   24.68
   4   2  -8   82.95   16.90
  -4  -2   7    3.10    7.98
   4   2  -7    7.36    5.09
   4   2  -7   16.14    6.58
  -4  -2   6   57.34   16.38
  -4  -2   6   51.78    9.10
   4   2  -6   56.29   12.33
  -4  -2   6   58.48    8.25
   4   2  -6   82.72   20.03
   4   2  -5    9.66    7.97
  -4  -2   5    6.88    3.16
   4   2  -5    7.62    3.77
  -4  -2   5   11.06    4.39
   4   2  -5    8.62    6.22
   4   2  -4  943.71   79.98
  -4  -2   4  790.03   65.54
  -4  -2   4  804.29   67.17
   4   2  -4  972.16   82.19
   4   2  -3  271.82   32.28
  -4  -2   3  187.89   24.68
   4   2  -3  209.86   30.37
   4   2  -2  185.71   25.59
  -4  -2   2  202.73   26.51
  -4  -2   1 1650.41  129.36
  -4  -2   0  149.83   23.56
  -4  -2  -1 1010.69   74.88
  -4  -2  -1 1168.51   92.54
  -4  -2  -2   77.30   17.66
  -4  -2  -3   23.16    8.19
  -4  -2  -4    8.89    6.20
  -4  -2  -5    2.65    2.37
  -4  -2  -6   -3.59    5.90
  -4  -2  -7   13.92    9.40
  -4  -2  -8    1.61    0.77
  -4  -2  -8    1.36    3.15
  -4  -2  -9   12.89   11.51
  -4  -2 -10    1.62    2.87
  -4  -3  13  -12.77   11.65
  -4  -3  12    2.22    7.99
  -4  -3  11    3.20    9.07
  -4  -3  10   51.82   22.07
  -4  -3   9    2.61    9.35
   4   3  -9    1.40    2.87
  -4  -3   8   26.78   11.92
   4   3  -8   16.99    6.64
   4   3  -8   33.43   14.89
   4   3  -7   24.97   10.34
  -4  -3   7   49.11   10.91
  -4  -3   7   51.66   14.83
   4   3  -7   38.98   10.19
   4   3  -6   57.38   16.69
   4   3  -6   51.53   11.11
  -4  -3   6   48.33    6.96
  -4  -3   6   39.73    9.61
   4   3  -5  370.89   43.18
  -4  -3   5  294.26   29.54
  -4  -3   5  352.77   33.85
   4   3  -5  281.40   32.44
   4   3  -5  351.10   44.51
   4   3  -4  674.63   64.84
  -4  -3   4  689.95   57.91
  -4  -3   4  595.25   55.43
   4   3  -4  737.30   68.83
   4   3  -3   72.15   15.16
  -4  -3   3   52.62   11.54
  -4  -3   3   85.73   15.23
   4   3  -3   88.95   18.18
   4   3  -2  135.77   20.51
  -4  -3   2  136.79   21.02
   4   3  -1  666.55   56.79
  -4  -3   1  659.27   61.20
  -4  -3   0  137.37   22.08
   4   3   0  131.70   15.77
  -4  -3  -1 1649.05  131.05
  -4  -3  -2   59.43   14.82
  -4  -3  -3   14.83    7.60
  -4  -3  -4   -1.44    3.11
  -4  -3  -5   11.38    8.12
  -4  -3  -6    5.81    4.03
  -4  -3  -7   21.41   11.32
  -4  -3  -8    0.75    4.64
  -4  -3  -8    0.17    5.32
  -4  -3  -9  -11.66    9.49
  -4  -3 -10   -3.66    9.53
  -4  -4  13   -8.28    2.70
  -4  -4  12   -5.62    9.59
  -4  -4  11    2.66   10.56
  -4  -4  10   12.62    8.90
   4   4  -9   10.45    8.33
  -4  -4   9    1.82    5.82
   4   4  -8    5.18    6.35
  -4  -4   8    7.58    9.74
   4   4  -8   10.85    5.29
   4   4  -7  130.25   26.76
  -4  -4   7  155.60   23.12
   4   4  -7  110.78   17.62
   4   4  -6   11.48    7.32
  -4  -4   6   19.27    7.51
   4   4  -6   14.53    5.85
  -4  -4   6   13.66    3.98
   4   4  -5  260.56   34.11
  -4  -4   5  202.81   26.21
   4   4  -5  185.84   22.78
  -4  -4   5  191.18   22.52
   4   4  -5  228.56   35.09
   4   4  -4   51.06   13.91
  -4  -4   4   43.47   10.72
   4   4  -4   50.40    9.94
   4   4  -4   43.72   14.07
  -4  -4   4   57.85   12.22
   4   4  -3   45.86   12.55
  -4  -4   3   36.15    9.25
  -4  -4   3   44.78   10.79
   4   4  -3   23.86    9.57
   4   4  -2  296.89   30.99
  -4  -4   2  190.21   26.64
  -4  -4   2  215.42   28.18
   4   4  -1   -1.82    2.27
  -4  -4   1    0.59    0.91
   4   4   0   33.99    7.42
  -4  -4   0   40.85   11.68
   4   4   1    7.20    2.24
  -4  -4  -1    5.30    4.31
  -4  -4  -2  137.86   23.63
  -4  -4  -3  108.28   21.56
  -4  -4  -4    2.49    3.43
  -4  -4  -5   26.51   10.92
  -4  -4  -6   -2.73    4.31
  -4  -4  -7    2.76    4.09
  -4  -4  -8   40.47   20.85
  -4  -4  -8   27.41   13.02
  -4  -4  -9   -0.33    2.67
  -4  -4  -9   -3.30    5.66
  -4  -4 -10    2.48    6.61
  -4  -5  13  -15.55   13.72
  -4  -5  12   -5.01   11.53
  -4  -5  11   11.80   13.88
   4   5 -10    4.16    2.67
  -4  -5  10   -5.95    4.81
   4   5  -9    9.42    8.68
  -4  -5   9   10.27    6.92
   4   5  -8    5.90    6.17
   4   5  -7   91.03   21.68
  -4  -5   7  114.02   20.82
   4   5  -7   68.83   12.65
   4   5  -6   78.76   22.89
   4   5  -6   18.92    5.71
  -4  -5   6   29.84    9.96
  -4  -5   6   27.05    5.98
   4   5  -5   23.77    9.10
   4   5  -5   32.29   11.76
   4   5  -5   17.93    5.15
  -4  -5   5   21.54    8.64
  -4  -5   5   15.14    5.45
   4   5  -4  157.80   25.55
  -4  -5   4  161.23   24.07
   4   5  -4  162.14   19.00
  -4  -5   4  159.06   22.14
   4   5  -4  147.44   26.49
   4   5  -3  153.76   22.89
  -4  -5   3  136.96   21.65
  -4  -5   3  110.95   19.47
   4   5  -3  130.36   23.74
  -4  -5   2    0.49    3.25
  -4  -5   2    1.99    3.37
  -4  -5   1   86.27   16.93
  -4  -5   1  127.17   21.34
  -4  -5   0  317.46   38.94
  -4  -5  -1  444.53   49.52
  -4  -5  -2   20.79    9.00
  -4  -5  -3   46.59   14.37
  -4  -5  -4   37.23   14.14
  -4  -5  -5   25.66   11.12
  -4  -5  -6   22.24   11.74
  -4  -5  -7    5.19    4.13
  -4  -5  -8   38.60   17.29
  -4  -5  -8   42.35   15.71
  -4  -5  -9   10.23   10.29
  -4  -5  -9    6.00    7.63
  -4  -5 -10   14.87   11.82
  -4  -6  13   16.93   16.47
  -4  -6  12    1.76    8.44
   4   6 -11    2.97    4.54
  -4  -6  11   15.13   11.24
   4   6 -10    5.11    3.12
  -4  -6  10   19.02   13.17
   4   6  -9    7.33    4.98
   4   6  -8   82.58   22.76
   4   6  -7    3.70    6.00
  -4  -6   7   -3.09    4.16
   4   6  -6   30.90   12.19
  -4  -6   6   35.26    8.26
  -4  -6   6   34.08   11.89
   4   6  -5    0.50    3.16
   4   6  -5    1.92    1.49
   4   6  -5    3.35    5.49
  -4  -6   5    9.98    6.39
  -4  -6   5    5.31    3.70
   4   6  -4  111.91   20.71
   4   6  -4   87.79   11.79
  -4  -6   4   79.45   16.99
   4   6  -4   91.34   20.43
  -4  -6   4   86.86   16.70
  -4  -6   3    7.43    4.28
   4   6  -3   17.79   10.53
  -4  -6   3   23.93    8.77
  -4  -6   2    2.26    4.04
  -4  -6   2   -1.39    2.08
  -4  -6   1   19.94    8.74
  -4  -6   1    7.36    3.39
  -4  -6   0  105.05   21.03
  -4  -6   0   80.80   17.52
  -4  -6  -1   90.32   19.78
  -4  -6  -2   45.26   13.81
  -4  -6  -3    1.36    3.26
  -4  -6  -4    3.26    2.09
  -4  -6  -5   78.63   19.52
  -4  -6  -6   49.18   15.34
  -4  -6  -7  -21.66   10.76
  -4  -6  -8    3.53    9.55
  -4  -6  -8   22.40    7.72
  -4  -6  -9    2.24    6.80
  -4  -6  -9    2.56    6.62
   4   7 -12    0.26    7.00
  -4  -7  12   -4.30    7.89
  -4  -7  11    0.02    5.26
   4   7 -11   -1.12    0.91
   4   7 -10   24.32   14.01
   4   7  -9   -2.04    2.19
   4   7  -8   -7.32    8.68
  -4  -7   8   -1.42    5.12
   4   7  -7   23.12   15.07
  -4  -7   7   36.83   13.01
   4   7  -6   -0.90    2.40
  -4  -7   6    0.74    2.56
  -4  -7   6    0.32    0.78
   4   7  -5   -2.94    7.56
  -4  -7   5    4.10    4.97
   4   7  -5    9.49    8.00
  -4  -7   5    6.35    5.34
  -4  -7   4    8.02    4.01
   4   7  -4    0.41    0.78
  -4  -7   4   -0.29    3.12
   4   7  -4   -2.10    1.98
  -4  -7   3  415.14   47.49
  -4  -7   3  439.16   49.20
   4   7  -3  413.65   49.75
  -4  -7   2  289.73   38.57
  -4  -7   2  360.53   43.44
  -4  -7   1   20.61    8.63
  -4  -7   1   28.43   10.30
  -4  -7   0  176.98   27.91
  -4  -7   0  241.83   34.89
  -4  -7  -1   23.92    9.15
  -4  -7  -2    2.22    2.70
  -4  -7  -3  100.07   22.35
  -4  -7  -4  124.22   25.85
  -4  -7  -5   -0.34    1.78
  -4  -7  -6   11.16    7.84
  -4  -7  -7   23.15   11.97
  -4  -7  -7    8.36    6.47
  -4  -7  -8    3.34    4.48
  -4  -7  -8   -4.88    7.81
  -4  -7  -9   -0.50    1.34
  -4  -7  -9   -3.56    5.21
  -4  -8  12   16.79   14.74
   4   8 -11    2.79    1.58
  -4  -8  11   10.47   13.53
   4   8 -10    7.00    8.71
   4   8  -9   -6.09    8.73
   4   8  -8   -0.48    1.54
  -4  -8   8   -0.68    2.84
   4   8  -7   -2.60    5.07
  -4  -8   7    2.19    2.43
   4   8  -6    7.71    6.78
  -4  -8   6    7.68    4.94
  -4  -8   5   -0.01    4.55
  -4  -8   5   -2.62    4.15
   4   8  -5   -0.02    2.91
  -4  -8   4  172.83   28.14
  -4  -8   4  135.15   25.76
   4   8  -4  180.78   30.01
  -4  -8   3   25.65   10.34
  -4  -8   3   25.93   10.81
   4   8  -3   22.73   10.79
  -4  -8   2  294.24   40.10
  -4  -8   2  362.96   45.62
  -4  -8   1  175.11   30.21
  -4  -8   1  119.45   23.91
  -4  -8   0   71.16   19.53
  -4  -8   0   49.12   13.60
  -4  -8  -1   14.51    6.90
  -4  -8  -1    8.81    3.93
  -4  -8  -2   66.08   18.65
  -4  -8  -3   -4.93    4.35
  -4  -8  -4   15.28    9.46
  -4  -8  -5    6.98    3.83
  -4  -8  -6   -0.31    2.76
  -4  -8  -7    6.05    6.00
  -4  -8  -7    0.96    0.73
  -4  -8  -8   -1.34    1.56
  -4  -8  -8    1.31    4.06
  -4  -8  -9    6.48    8.54
  -4  -8  -9   14.25   12.01
  -4  -9  12   -2.63    4.01
   4   9 -11    0.26    4.55
   4   9 -10   -0.54    5.79
   4   9  -9   11.75    7.51
   4   9  -8   11.19   31.74
  -4  -9   8    4.18    5.37
   4   9  -7    7.46    8.43
  -4  -9   7    6.96    7.00
  -4  -9   6   40.10   15.28
  -4  -9   5  199.50   31.06
  -4  -9   5  181.91   31.87
   4   9  -5  165.15   31.85
  -4  -9   4  151.13   28.33
   4   9  -4  126.34   25.34
  -4  -9   4  118.58   24.83
  -4  -9   3   94.86   21.67
  -4  -9   3   72.20   18.27
   4   9  -3   92.21   21.03
  -4  -9   2   74.16   19.11
  -4  -9   2   37.77   13.55
  -4  -9   1   -1.45    2.26
  -4  -9   1   -0.90    3.93
  -4  -9   0    0.46    3.72
  -4  -9   0    2.23    2.86
  -4  -9  -1   -0.03    3.82
  -4  -9  -1    1.63    2.57
  -4  -9  -2    2.39    3.23
  -4  -9  -3    5.77    7.95
  -4  -9  -4   11.95    8.44
  -4  -9  -5    5.44    7.32
  -4  -9  -6   10.61    8.07
  -4  -9  -7    2.95    3.45
  -4  -9  -7   -3.86    6.39
  -4  -9  -8   -7.53    8.20
  -4  -9  -8    5.51    6.49
  -4  -9  -9   13.68   11.37
  -4  -9  -9    9.71    8.40
   4  10 -11    5.66    4.49
   4  10 -10    5.80    5.59
   4  10  -9    7.43    3.09
   4  10  -8    1.95    4.16
  -4 -10   8   -1.78    3.96
   4  10  -7   26.77   13.94
  -4 -10   7   27.51   11.99
  -4 -10   6   29.61   14.35
  -4 -10   5   78.10   19.82
  -4 -10   5   31.17   12.22
   4  10  -5   53.04   17.49
  -4 -10   4   53.89   16.95
  -4 -10   4   43.64   15.11
   4  10  -4   42.96   14.35
  -4 -10   3  104.42   24.65
  -4 -10   3   86.27   20.52
   4  10  -3   60.15   18.06
  -4 -10   2    3.64    2.50
  -4 -10   2    3.58    4.74
  -4 -10   1   87.20   24.29
  -4 -10   1   59.56   17.37
  -4 -10   0    5.27    7.02
  -4 -10   0    5.70    4.18
  -4 -10  -1   24.30   11.88
  -4 -10  -1   21.46   10.57
  -4 -10  -2   13.55    8.89
  -4 -10  -3   -0.48    2.50
  -4 -10  -4   21.87   11.77
  -4 -10  -5    4.25    5.60
  -4 -10  -6   -5.40    8.35
  -4 -10  -7    3.16    5.66
  -4 -10  -7   -4.11    6.75
  -4 -10  -8  369.84   52.64
  -4 -10  -8   -0.68    4.84
  -4 -10  -9    1.56    2.99
  -4 -10  -9   -1.22    2.79
   4  11 -10    0.84    2.39
   4  11  -9   -6.46    7.88
   4  11  -8    5.50    5.78
  -4 -11   8   -1.70    6.87
  -4 -11   7    8.42   10.05
  -4 -11   6   96.64   25.33
  -4 -11   5   39.12   14.98
  -4 -11   5   17.37   10.56
  -4 -11   4   42.18   16.22
  -4 -11   4   60.08   18.90
   4  11  -4   60.62   17.80
  -4 -11   3   42.03   14.44
  -4 -11   3   15.78    8.83
   4  11  -3   19.12    9.68
  -4 -11   2    6.56    6.96
  -4 -11   2    1.17    5.80
  -4 -11   1  272.87   44.05
  -4 -11   1  175.14   32.20
  -4 -11   0  121.71   28.91
  -4 -11   0   73.26   19.76
  -4 -11  -1    8.30    7.73
  -4 -11  -1   -2.96    4.05
  -4 -11  -2   10.95    9.63
  -4 -11  -2   -1.49    4.36
  -4 -11  -3   10.65   10.67
  -4 -11  -4   -3.27    4.69
  -4 -11  -5    4.24    4.13
  -4 -11  -6   -2.24    5.45
  -4 -11  -6   -0.60    1.84
  -4 -11  -7   -2.35    7.45
  -4 -11  -7   -5.71    4.68
  -4 -11  -8    5.69    7.28
  -4 -11  -8    1.10    2.24
  -4 -11  -9   -2.33    4.03
  -4 -11  -9   -9.28    7.75
   4  12 -10   26.53   18.48
   4  12  -9    8.94   10.70
   4  12  -8   -5.46    6.37
  -4 -12   8    2.58    2.38
  -4 -12   7   23.05   13.29
  -4 -12   6   14.68   10.45
  -4 -12   5   -0.33    7.22
  -4 -12   5    1.36    5.02
  -4 -12   4   85.53   23.38
   4  12  -4   77.38   20.85
  -4 -12   3  162.42   31.87
   4  12  -3  160.73   30.74
  -4 -12   2   11.81   10.66
  -4 -12   1  121.71   31.17
  -4 -12   1   99.72   24.18
  -4 -12   0  165.84   35.37
  -4 -12   0  122.95   27.47
  -4 -12  -1    7.53    9.10
  -4 -12  -1    1.36    2.65
  -4 -12  -2    3.10    6.28
  -4 -12  -2   -0.71    1.82
  -4 -12  -3   13.78   11.39
  -4 -12  -4   13.08    8.68
  -4 -12  -5   -6.16    5.73
  -4 -12  -6   -1.54    1.00
  -4 -12  -6   -3.48    4.99
  -4 -12  -7   17.03   12.88
  -4 -12  -8    1.50    1.30
   4  13 -10    0.45    3.91
   4  13  -9   -5.43   10.95
  -4 -13   8   10.70   10.07
  -4 -13   7    6.81    7.85
  -4 -13   6   22.32   12.61
  -4 -13   5   13.09   12.33
  -4 -13   4    8.97    8.05
   4  13  -4    5.51    6.13
  -4 -13   3   -2.37    6.50
   4  13  -3    4.17    4.87
  -4 -13   2   34.12   14.63
   4  13  -2   63.72   19.24
  -4 -13   1    4.30    3.89
  -4 -13   0   -3.38   10.76
  -4 -13   0    5.16    4.83
  -4 -13  -1    0.30    5.66
  -4 -13  -1    4.71    2.17
  -4 -13  -2   19.67   12.63
  -4 -13  -2   20.94    9.90
  -4 -13  -3   12.93   10.76
  -4 -13  -4    5.11    2.94
  -4 -13  -5    0.52    7.07
  -4 -13  -6   16.74   11.26
  -4 -13  -7   -1.29    4.50
  -4 -13  -8  -12.46    9.31
   4  14  -9    2.17    2.90
  -4 -14   8    4.16   10.95
  -4 -14   7    6.47    6.98
  -4 -14   6   -0.74    6.13
  -4 -14   5    1.87    2.32
   4  14  -4    3.05    3.99
  -4 -14   4   -2.85    8.19
  -4 -14   3    4.13    7.73
   4  14  -3   13.45    8.78
  -4 -14   2   -3.85    5.88
   4  14  -2   -0.16    2.82
  -4 -14   1    6.29    8.04
  -4 -14   0    2.19    5.36
  -4 -14  -1   79.43   26.54
  -4 -14  -1   58.68   19.64
  -4 -14  -2    2.48    3.98
  -4 -14  -2   -0.21    6.25
  -4 -14  -3   19.53   12.93
  -4 -14  -4    8.93    9.39
  -4 -14  -5   -0.53    3.57
  -4 -14  -6    1.69    4.73
  -4 -14  -7    0.90    5.29
   4  15  -9    0.07    7.31
  -4 -15   8   -7.70   12.63
  -4 -15   7    1.71    3.51
  -4 -15   6   -2.13    8.54
  -4 -15   5    2.32    5.72
  -4 -15   4    1.55    7.30
  -4 -15   3    2.29    7.06
  -4 -15   2   -5.11    6.30
  -4 -15   1    0.42    6.10
  -4 -15   0    7.56    7.13
  -4 -15  -1   -1.20    8.62
  -4 -15  -1    6.57    6.61
  -4 -15  -2   25.72   13.41
  -4 -15  -2   33.41   15.31
  -4 -15  -3   14.84   11.37
  -4 -15  -3    9.15    6.32
  -4 -15  -4    5.37    9.06
  -4 -15  -5    4.14    3.92
  -4 -15  -6   -5.66    4.02
  -4 -16   8    8.89   11.61
  -4 -16   7    0.58    3.04
  -4 -16   6   16.96   15.28
  -4 -16   5    4.80    8.46
  -4 -16   4    1.27    6.69
  -4 -16   3   26.33   14.36
  -4 -16   2   20.14   12.26
  -4 -16   1    6.78    6.11
  -4 -16   0   16.85   14.08
  -4 -16  -1    5.69   10.07
  -4 -16  -1    2.10    3.37
  -4 -16  -2   -7.45   12.66
  -4 -16  -2   -4.36    7.61
  -4 -16  -3   -0.80    9.12
  -4 -16  -3    8.22    7.22
  -4 -16  -4   10.26   11.27
  -4 -16  -5   51.73   22.11
  -4 -17   8    3.42    7.04
  -4 -17   7   -0.16    1.27
  -4 -17   6    3.74    7.24
  -4 -17   5   -3.93    5.21
  -4 -17   4   -2.94    7.69
  -4 -17   3    2.02    4.93
  -4 -17   2   13.12    7.59
  -4 -17   1   25.52   14.69
  -4 -17   0    5.88    5.67
  -4 -17  -1   19.62   14.60
  -4 -17  -1    2.45    4.79
  -4 -17  -2    0.63    6.76
  -4 -17  -2   -5.04    7.88
  -4 -17  -3    8.02    8.73
  -4 -17  -3    5.75    7.93
  -4 -17  -4   -1.78    0.82
  -4 -18   8    4.01    8.84
  -4 -18   7   -8.70    9.70
  -4 -18   6   11.46   13.15
  -4 -18   5    5.55   11.93
  -4 -18   4   11.21   11.65
  -4 -18   3    4.79    1.74
  -4 -18   2   24.63   16.68
  -4 -18   1   25.91   18.47
  -4 -18   0    4.32    5.00
  -4 -18  -1   23.40   14.00
  -4 -18  -1   17.54   11.03
  -4 -18  -2  -23.21   15.52
  -4 -18  -2    0.86    2.61
  -4 -18  -3    8.23    9.85
  -4 -18  -3    1.90    4.09
  -4 -19   6    5.78    7.89
  -4 -19   5    1.14    2.77
  -4 -19   4    6.61    4.96
  -4 -19   3   29.35   16.95
  -4 -19   2   -6.75    7.20
  -4 -19   1    0.97    3.60
  -4 -19   0    5.01    5.50
  -4 -19  -1    3.20    7.73
  -4 -19  -1    0.22    3.85
  -4 -19  -2   -8.90    9.88
  -4 -19  -2   -2.94    6.83
  -4 -20   4  -15.32   12.48
  -4 -20   3    0.13    1.53
  -4 -20   2   -5.70    7.03
  -4 -20   1   -3.08   10.51
  -4 -20   0   -2.86    5.34
  -4 -20  -1   -3.29   13.88
   5 -20  -4    5.35   11.20
   5 -20  -3   -3.27    6.42
   5 -20  -2   -1.99    9.90
   5 -20  -1   -3.13    7.53
   5 -20   0   13.11   15.53
   5 -19  -5    3.24    1.41
   5 -19  -4   11.02    8.85
   5 -19  -3    3.84    7.44
   5 -19  -2    6.51    9.81
   5 -19  -2   -0.12    7.04
   5 -19  -1   -0.62    5.36
   5 -19  -1  -21.61   15.71
   5 -19   0    6.95   12.10
   5 -19   0    0.72    8.31
   5 -19   1    7.93   14.35
   5 -18  -6   -1.48    5.36
   5 -18  -5   -3.22    4.02
   5 -18  -4   -0.14    4.95
   5 -18  -3    9.49    9.65
   5 -18  -2   -1.21    3.35
   5 -18  -2   -6.01    8.84
   5 -18  -1    0.25    5.52
   5 -18  -1   11.74   19.32
   5 -18   0    0.07    2.05
   5 -18   0   -4.29    9.23
   5 -18   1   12.96   13.76
   5 -18   1   -3.38   11.14
   5 -18   2   -3.62    6.08
   5 -17  -7    6.23    9.36
   5 -17  -6    3.82    6.11
   5 -17  -5   -5.75    4.43
   5 -17  -4   -9.11   10.98
   5 -17  -3    3.77    7.36
   5 -17  -2    5.11    7.19
   5 -17  -2   14.38   12.47
   5 -17  -1   -4.52    8.24
   5 -17  -1    2.58    8.53
   5 -17   0    7.72   11.17
   5 -17   0   -1.20    7.28
   5 -17   1   -0.69   14.94
   5 -17   2    8.69   10.74
   5 -17   3   -7.18   10.82
   5 -16  -7  -11.01    9.36
   5 -16  -6    1.54    4.78
   5 -16  -5   -2.55    3.15
   5 -16  -4    6.19    7.11
   5 -16  -3   10.11   10.07
   5 -16  -3    4.46    7.02
   5 -16  -2   -5.39    5.24
   5 -16  -2   -0.09    8.65
   5 -16  -1   20.63   13.03
   5 -16  -1   -5.82   12.77
   5 -16   0   -9.82   10.22
   5 -16   0   -9.37   10.54
   5 -16   1   11.19   13.65
   5 -16   2   15.72   16.03
   5 -16   3   -1.91    9.66
   5 -16   4   -5.30    9.02
  -5  16  -4   -0.48    5.17
   5 -15  -8   -3.06    4.20
   5 -15  -7   27.96   13.22
   5 -15  -6   18.41   12.66
   5 -15  -5    0.47    5.44
   5 -15  -4    7.92    8.96
   5 -15  -3    4.91    3.63
   5 -15  -3    9.05   11.43
   5 -15  -2   16.37   11.89
   5 -15  -2   -4.00   10.89
   5 -15  -1    2.83    8.07
   5 -15  -1    7.51   10.76
   5 -15   0    4.04    6.92
   5 -15   1   -5.67    7.81
  -5  15  -1    3.38    2.23
  -5  15  -2   11.83   11.17
   5 -15   2   20.63   15.24
  -5  15  -3    3.70    5.75
   5 -15   3   -4.25   10.61
   5 -15   4   -2.32    5.79
  -5  15  -4   -0.98    4.85
  -5  15  -5   -1.31    1.04
   5 -15   5    5.32    4.90
  -5  15  -6    0.62    3.28
   5 -14  -9   -1.55    1.10
   5 -14  -8    1.55    4.40
   5 -14  -7    7.57    8.57
   5 -14  -6    1.51    4.77
   5 -14  -5   16.89   11.70
   5 -14  -4   16.83   12.79
   5 -14  -3   -2.86    8.11
   5 -14  -3   16.15   12.93
   5 -14  -2   12.14   10.58
   5 -14  -2   -2.95    7.86
   5 -14  -1   24.48   14.49
   5 -14   0    9.16    9.86
  -5  14   0   19.60   11.92
   5 -14   1    0.55    4.34
  -5  14  -1    2.43    3.80
   5 -14   2    6.65   11.92
  -5  14  -2    8.73    7.54
   5 -14   3    1.69    1.56
  -5  14  -3    1.83    2.85
  -5  14  -4    7.58    6.72
   5 -14   4   14.14   18.15
   5 -14   5  -41.69   27.11
  -5  14  -5    1.45    6.60
  -5  14  -6   -6.60    7.08
   5 -13  -9    2.65    5.66
   5 -13  -8    6.65    7.04
   5 -13  -7    0.92    1.36
   5 -13  -6   24.26   13.70
   5 -13  -5    1.76    7.94
   5 -13  -4   85.09   27.70
   5 -13  -3   71.76   25.83
   5 -13  -3   70.16   20.36
   5 -13  -2    5.28    5.97
   5 -13  -2    7.60    8.27
   5 -13  -1    9.83   10.64
  -5  13   1    4.97    5.74
   5 -13   0    5.39    7.75
  -5  13   0  -17.09   10.47
   5 -13   1   -1.07    7.40
  -5  13  -1    5.12    2.17
  -5  13  -2   -1.43    4.79
   5 -13   2   -8.77    9.56
  -5  13  -3   12.18    6.58
   5 -13   3   19.87   15.69
  -5  13  -4    5.19    7.19
   5 -13   4    5.25   13.93
  -5  13  -5   -0.39    1.15
   5 -13   5   18.71   20.88
  -5  13  -6    3.22    5.58
   5 -13   6  -10.63   30.31
   5 -12 -10    1.46    4.81
   5 -12  -9   15.51   10.78
   5 -12  -8  -11.17    8.63
   5 -12  -7   -1.57    2.24
   5 -12  -6    7.36    9.21
   5 -12  -5    5.18    7.51
   5 -12  -4    8.97   11.60
   5 -12  -3    2.46    2.74
   5 -12  -3    9.09    9.60
   5 -12  -2    4.43    6.57
  -5  12   2   -2.36    7.45
   5 -12  -1    2.49    1.73
  -5  12   1   -3.18    5.59
   5 -12   0   -1.33    2.17
  -5  12   0   15.44   12.01
   5 -12   1  264.06   50.44
  -5  12  -1  170.95   34.31
   5 -12   2   13.55   13.22
  -5  12  -2    1.33    4.76
  -5  12  -3   -3.17    6.34
   5 -12   3   -7.63    8.74
  -5  12  -4   -2.59    6.63
   5 -12   4   41.93   25.26
  -5  12  -5   -8.05    8.03
  -5  12  -6   -0.06    4.39
   5 -12   7   -8.23   17.30
   5 -11 -10    4.82    6.76
   5 -11  -9    3.34    4.81
   5 -11  -8    2.40    3.23
   5 -11  -7   -1.79    3.21
   5 -11  -6   -7.07   10.73
   5 -11  -5   69.26   24.28
   5 -11  -4   22.33    8.78
   5 -11  -4   25.09   15.59
   5 -11  -3  182.28   31.22
  -5  11   3  196.05   37.22
   5 -11  -3  220.73   42.83
  -5  11   2   10.84    5.98
   5 -11  -2   19.88   11.97
   5 -11  -1   41.61   17.72
  -5  11   1   38.07   15.63
  -5  11   0   25.16   11.74
   5 -11   0   39.20   17.36
  -5  11  -1    4.98    3.47
   5 -11   1    2.15    0.83
  -5  11  -2    1.49    3.97
  -5  11  -3    7.73    5.04
  -5  11  -4    4.58    8.80
  -5  11  -5    5.17    3.74
  -5  11  -6   -0.25    1.37
  -5  11  -6   -1.69    1.55
  -5  11  -7    4.17    4.23
   5 -10 -11    5.93    6.26
   5 -10 -10   -2.00    4.43
   5 -10  -9   -4.87    7.19
   5 -10  -8   23.47   13.28
   5 -10  -7   -4.99    6.19
   5 -10  -6   -4.72    1.04
   5 -10  -5   35.47   15.86
   5 -10  -4   46.82   12.71
  -5  10   4   58.90   18.97
   5 -10  -4   45.66   17.02
   5 -10  -3  391.59   48.58
  -5  10   3  489.59   60.22
   5 -10  -2    1.30    1.17
  -5  10   2    1.62    1.94
  -5  10   1    2.84    3.93
   5 -10  -1    1.69    4.41
  -5  10   0    1.51    6.76
   5 -10   0   -2.23    4.55
  -5  10  -1   -1.05    3.58
  -5  10  -2   51.16   17.00
  -5  10  -3   16.21    9.48
  -5  10  -4   -4.36    5.69
  -5  10  -5    1.18    6.41
  -5  10  -6    4.15    5.71
  -5  10  -7    0.84    6.86
  -5  10  -7   19.62   15.21
  -5  10  -8    1.24    5.07
   5  -9 -11    0.83    1.80
   5  -9 -10    5.40    6.90
   5  -9  -9    6.33    6.12
   5  -9  -8    3.92    6.88
   5  -9  -7   44.63   16.10
   5  -9  -6    3.51    4.51
   5  -9  -5    1.23    2.66
   5  -9  -4   74.99   15.63
   5  -9  -4   86.28   24.44
  -5   9   4  106.65   25.17
   5  -9  -3   57.45   14.59
  -5   9   3   53.55   17.50
  -5   9   2  129.70   27.27
   5  -9  -2  179.29   29.35
   5  -9  -2  186.82   28.50
  -5   9   1   80.64   20.92
   5  -9  -1   93.34   22.76
   5  -9  -1   85.18   18.23
  -5   9   0    5.11    2.65
  -5   9  -1   -2.02    5.40
  -5   9  -2   -2.34    3.67
  -5   9  -3   -1.61    2.26
  -5   9  -4   26.92   11.76
  -5   9  -5    2.09    3.84
  -5   9  -6    6.29    6.80
  -5   9  -7   -0.27    8.76
  -5   9  -7   -0.12    5.18
  -5   9  -8    0.83    6.03
   5  -8 -11    3.89    5.60
   5  -8 -10    9.34    8.03
   5  -8  -9    0.83    2.72
   5  -8  -8   23.97   13.62
   5  -8  -7    2.90    5.23
   5  -8  -6    5.10    7.66
   5  -8  -5   24.23   11.21
   5  -8  -4   88.40   15.94
  -5   8   4  110.81   24.84
   5  -8  -4   57.42   21.76
   5  -8  -3   65.13   14.91
  -5   8   3  103.89   22.23
  -5   8   2  123.75   25.70
   5  -8  -2  175.61   28.28
   5  -8  -2  168.02   26.95
  -5   8   1   14.86    7.11
   5  -8  -1   13.88    7.71
  -5   8   0   76.53   18.55
  -5   8  -1    5.47    6.11
  -5   8  -2   -2.57    4.36
  -5   8  -3    7.58    6.58
  -5   8  -4    9.70    7.13
  -5   8  -5   38.71   14.68
  -5   8  -6   -0.71    3.21
  -5   8  -7   -2.81    5.19
  -5   8  -7   -4.56    7.66
  -5   8  -8   -5.45    7.32
   5  -7 -12  -10.83    8.42
   5  -7 -11    1.11    3.63
   5  -7 -10    0.80    2.92
   5  -7  -9   -2.59    6.06
   5  -7  -8    3.70    4.88
   5  -7  -7    3.65    3.28
   5  -7  -6   22.62   10.77
  -5   7   5  113.38   24.46
   5  -7  -5  104.56   25.56
   5  -7  -4    2.34    3.03
  -5   7   4   11.75    7.22
   5  -7  -4   16.75   12.49
   5  -7  -3  513.34   49.91
  -5   7   3  402.41   52.87
   5  -7  -3  566.62   57.92
  -5   7   2   63.51   16.35
   5  -7  -2   48.11   13.91
  -5   7   1   18.15    9.50
  -5   7   0   -0.63    2.71
  -5   7  -1   28.74   11.33
  -5   7  -2    7.18    6.15
  -5   7  -3    7.33    5.31
  -5   7  -4   35.31   12.98
  -5   7  -5   99.63   22.14
  -5   7  -6   -1.49    3.19
  -5   7  -7    3.19    6.45
  -5   7  -8   18.42   15.04
  -5   7  -9   27.31   16.08
   5  -6 -12   -2.98    5.10
   5  -6 -11    1.35    1.98
   5  -6 -10    6.61    4.33
  -5   6   9    0.74    5.34
   5  -6  -9   -0.08    2.12
  -5   6   8   15.38    8.41
   5  -6  -8   25.84   12.75
  -5   6   7   16.11    7.30
   5  -6  -7   28.02   12.08
   5  -6  -6   -1.75    2.88
  -5   6   5   42.30   13.28
   5  -6  -5   24.65   13.28
   5  -6  -4    2.04    3.72
  -5   6   4    8.71    4.57
  -5   6   3   53.90   15.64
   5  -6  -3   68.52   17.75
  -5   6   2    6.03    6.50
   5  -6  -2   11.72    7.19
  -5   6   1  276.18   37.05
  -5   6   0  162.46   26.28
  -5   6  -1    0.69    4.05
  -5   6  -2   54.41   15.51
  -5   6  -3   37.43   13.11
  -5   6  -4    6.12    6.77
  -5   6  -5   12.22    8.33
  -5   6  -6    2.48    1.62
  -5   6  -7   -3.20    6.10
  -5   6  -8   11.50    7.43
  -5   6  -9    2.87   14.53
   5  -5 -12    0.19    3.82
  -5   5  11    8.42    9.60
   5  -5 -11    5.85    6.25
  -5   5  10    8.00    7.61
   5  -5 -10   19.95   10.54
  -5   5   9   16.49    8.76
   5  -5  -9    3.94    4.58
  -5   5   8   18.21    7.01
   5  -5  -8    4.67    6.11
  -5   5   7   10.03    8.48
   5  -5  -7   26.50   10.13
  -5   5   6   34.51   11.35
  -5   5   6   34.84   12.35
   5  -5  -6   45.76   15.84
  -5   5   5   -0.81    3.93
  -5   5   5   -2.69    5.12
   5  -5  -5    3.21    4.27
  -5   5   4   36.51   10.85
   5  -5  -4   20.83    6.29
   5  -5  -4   34.10   12.69
  -5   5   4   30.38   11.02
  -5   5   3    9.44    7.80
   5  -5  -3    6.80    6.11
  -5   5   2   24.04    9.83
   5  -5  -2   12.35    7.05
  -5   5   1   38.10   11.46
  -5   5   0    4.07    1.17
  -5   5  -1  371.70   43.87
  -5   5  -2   11.45    7.10
  -5   5  -3   -1.66    1.05
  -5   5  -4   19.28   10.53
  -5   5  -5    1.71    3.20
  -5   5  -6   -0.86    5.08
  -5   5  -7    5.19    5.24
  -5   5  -8   -3.89    7.39
  -5   5  -8    9.32    6.84
  -5   5  -9   21.28   16.06
   5  -4 -13   -0.92    3.41
  -5   4  12    6.83   10.46
   5  -4 -12   -1.83    2.41
  -5   4  11    1.05    6.69
   5  -4 -11    2.10    2.79
  -5   4  10    1.76    2.33
   5  -4 -10   -2.54    4.68
  -5   4   9    2.91    7.94
   5  -4  -9    7.23    7.28
  -5   4   8   -5.18    5.38
   5  -4  -8   -0.02    1.93
  -5   4   7   26.42   12.13
   5  -4  -7   34.74   13.08
  -5   4   6   14.91    8.18
  -5   4   6   16.30    9.23
   5  -4  -6   10.57    7.65
  -5   4   5   61.78   15.24
  -5   4   5  102.34   19.95
   5  -4  -5   88.71   21.68
  -5   4   4    1.03    4.77
  -5   4   4    6.52    3.39
   5  -4  -4    5.65    4.44
  -5   4   3    0.99    2.89
  -5   4   3    3.58    2.91
   5  -4  -3   -0.45    0.79
  -5   4   2  286.71   35.60
  -5   4   1    0.49    3.01
  -5   4   0   27.23   11.04
  -5   4  -1   96.16   19.91
  -5   4  -2   19.70    8.82
  -5   4  -3   36.99   12.33
  -5   4  -4   21.10   10.01
  -5   4  -5  134.70   25.10
  -5   4  -6    5.14    5.22
  -5   4  -7   -1.47    6.17
  -5   4  -8   16.79   12.33
  -5   4  -8   -0.77    0.61
  -5   4  -9   -3.57    8.59
  -5   3  13  -12.54   10.06
  -5   3  12   -0.80    6.35
   5  -3 -12    4.20    6.07
  -5   3  11    2.74    5.07
   5  -3 -11   -3.97    4.40
  -5   3  10   -0.37    6.03
   5  -3 -10    0.58    5.66
  -5   3   9    0.69    5.34
   5  -3  -9    9.36    6.10
  -5   3   8   73.83   19.24
   5  -3  -8   79.33   19.47
  -5   3   7   81.22   20.27
   5  -3  -7   97.22   20.94
  -5   3   6  466.99   56.72
   5  -3  -6  623.35   64.14
  -5   3   6  611.75   59.01
  -5   3   5   35.38   11.35
  -5   3   5   21.03    7.75
   5  -3  -5   38.82   13.47
  -5   3   4   -0.44    3.11
  -5   3   4   -0.60    3.65
   5  -3  -4   -1.89    5.10
  -5   3   3  162.98   24.09
  -5   3   3  176.63   26.09
   5  -3  -3  270.66   35.46
  -5   3   2   23.02    7.76
  -5   3   2   26.73    8.97
  -5   3   1   30.55   10.13
  -5   3   0    1.03    2.57
  -5   3  -1   86.31   18.25
  -5   3  -2   12.71    7.83
  -5   3  -3   35.50   12.41
  -5   3  -4   62.37   16.72
  -5   3  -5    4.85    6.43
  -5   3  -6    7.48    6.16
  -5   3  -7   14.71    8.52
  -5   3  -8   27.77   15.73
  -5   3  -8   13.33    8.55
  -5   3  -9    3.42    1.47
  -5   2  13   -5.71    0.96
  -5   2  12   -3.70    2.46
   5  -2 -12   -3.62    4.47
  -5   2  11    1.74    3.93
   5  -2 -11   -2.36    4.28
  -5   2  10   22.69   14.17
   5  -2 -10   17.47    8.16
  -5   2   9   11.51    8.99
   5  -2  -9   16.99    9.41
  -5   2   8    0.73    0.47
   5  -2  -8    3.86    2.20
  -5   2   7   47.32   15.87
   5  -2  -7   49.51   14.71
  -5   2   6    0.01    3.31
  -5   2   6   14.28    6.88
   5  -2  -6    6.48    4.00
  -5   2   5   24.69   11.05
  -5   2   5   35.08   10.48
   5  -2  -5   33.14   13.09
   5  -2  -5   27.71   12.84
  -5   2   4   24.95    9.84
  -5   2   4   11.34    6.47
   5  -2  -4   29.27   11.69
  -5   2   3  100.31   18.06
  -5   2   3  127.62   20.44
   5  -2  -3  157.25   26.85
  -5   2   2    5.80    4.36
  -5   2   2    1.74    0.64
  -5   2   1    4.34    3.42
  -5   2   1    2.47    1.66
  -5   2   0   68.83   15.61
  -5   2  -1    1.57    4.28
  -5   2  -2   86.89   18.20
  -5   2  -3   62.69   15.68
  -5   2  -4    6.41   10.56
  -5   2  -5    6.44    5.65
  -5   2  -6    7.99    5.82
  -5   2  -7   -3.11    2.53
  -5   2  -8    1.87    2.19
  -5   2  -9    3.43    2.29
  -5   1  13   -7.16    7.84
  -5   1  12    1.56    1.73
  -5   1  11    7.29    8.61
   5  -1 -11    5.22    6.17
  -5   1  10    1.78    6.72
   5  -1 -10   -1.19    2.75
  -5   1   9   23.76   11.45
   5  -1  -9    2.04    3.92
  -5   1   8   11.18    7.78
   5  -1  -8   13.31    7.28
  -5   1   7  300.19   42.69
   5  -1  -7  330.61   41.38
  -5   1   6   67.99   17.86
  -5   1   6   64.58   13.93
   5  -1  -6   68.58   16.77
  -5   1   5   68.04   16.23
  -5   1   5   72.73   14.61
   5  -1  -5  100.04   19.80
   5  -1  -5   84.83   21.77
  -5   1   4  142.97   23.74
  -5   1   4  169.67   23.91
   5  -1  -4  166.02   29.28
  -5   1   3   24.30    7.84
  -5   1   3   33.74   10.63
   5  -1  -3   34.66   12.54
  -5   1   2  442.57   43.42
  -5   1   2  461.55   46.85
  -5   1   1    3.47    3.01
  -5   1   1   -1.99    3.62
  -5   1   0   23.16    5.63
  -5   1   0   23.24    8.92
  -5   1  -1  254.76   31.03
  -5   1  -1  159.22   15.30
  -5   1  -2   -2.20    3.57
  -5   1  -3  103.64   20.68
  -5   1  -4   12.03    6.99
  -5   1  -5   -0.88    0.75
  -5   1  -6   -1.57    3.39
  -5   1  -7    0.24    3.20
  -5   1  -8    4.55    4.54
  -5   1  -9    4.07    5.65
  -5   0  13  -11.09   10.09
  -5   0  12   -6.60   11.73
  -5   0  11    0.58    3.27
  -5   0  10   -3.98    5.42
   5   0 -10    1.50    4.16
  -5   0   9   25.20   13.89
   5   0  -9   10.94    6.58
  -5   0   8   -0.03    6.75
   5   0  -8   -2.22    3.75
  -5   0   7   75.78   19.82
   5   0  -7   66.36   16.16
  -5   0   6   -3.74    7.22
   5   0  -6    2.20    3.44
  -5   0   6   -0.14    1.61
  -5   0   5  643.62   68.23
   5   0  -5  772.05   70.42
  -5   0   5  680.66   61.81
   5   0  -5  807.19   79.28
  -5   0   4   -2.01    3.74
   5   0  -4   -2.38    3.72
  -5   0   4   -1.35    2.60
  -5   0   3    1.28    2.68
  -5   0   3    1.66    1.65
   5   0  -3    1.61    6.51
  -5   0   2    0.78    1.89
  -5   0   2    1.58    2.69
  -5   0   1   35.52    8.61
  -5   0   1   45.78   11.59
  -5   0   0   -0.39    1.05
  -5   0   0    0.01    3.31
  -5   0  -1  103.43   20.16
  -5   0  -2   -0.37    1.50
  -5   0  -3   47.74   13.77
  -5   0  -4    2.14    2.73
  -5   0  -5   29.12   11.22
  -5   0  -6   -4.91    5.79
  -5   0  -7    1.16    2.31
  -5   0  -8    3.57    3.56
  -5   0  -9    4.70    5.66
  -5  -1  13    1.81    4.48
  -5  -1  12    8.54    4.04
  -5  -1  11   22.36   12.58
  -5  -1  10    6.61    8.55
   5   1 -10   -2.37    2.68
  -5  -1   9   20.02   13.23
   5   1  -9   14.29    6.87
  -5  -1   8   17.21   10.78
   5   1  -8    1.44    0.89
  -5  -1   7  378.20   49.22
   5   1  -7  328.05   39.96
  -5  -1   6   69.77   16.92
   5   1  -6   54.45   13.77
  -5  -1   6   48.08   10.21
  -5  -1   5   62.08   15.84
   5   1  -5   89.55   17.99
  -5  -1   5   61.06   12.60
   5   1  -5   96.80   22.38
  -5  -1   4  159.99   24.78
  -5  -1   4  140.94   21.11
   5   1  -4  147.62   27.56
  -5  -1   3   28.99    9.46
  -5  -1   3   36.02   10.08
   5   1  -3   42.62   14.06
  -5  -1   2  513.21   47.79
  -5  -1   2  492.43   50.48
  -5  -1   1    4.09    2.83
  -5  -1   1   -1.46    2.49
  -5  -1   0   22.88    5.77
  -5  -1   0   38.67   11.35
  -5  -1  -1  184.56   17.94
  -5  -1  -1  302.82   37.20
  -5  -1  -2   -2.50    6.49
  -5  -1  -3  138.20   25.10
  -5  -1  -4   22.21   10.48
  -5  -1  -5    3.69    4.08
  -5  -1  -6    6.46    9.41
  -5  -1  -7   -2.42    2.19
  -5  -1  -8    3.30    5.17
  -5  -1  -9   -0.25    4.81
  -5  -2  13   -1.34    6.48
  -5  -2  12    8.19    5.17
  -5  -2  11  -12.20   14.18
  -5  -2  10   31.74   15.96
  -5  -2   9   15.24    5.50
   5   2  -9   15.76    7.49
  -5  -2   8   13.28    8.01
   5   2  -8    4.62    3.22
  -5  -2   7   42.75   16.45
   5   2  -7   51.47   12.92
  -5  -2   6    5.43    2.81
  -5  -2   6    8.02    5.53
   5   2  -6   19.16    7.86
  -5  -2   5   44.79   12.75
   5   2  -5   31.77   10.70
  -5  -2   5   25.24    7.94
   5   2  -5   33.72   13.14
  -5  -2   4   17.82    8.29
  -5  -2   4   19.70    6.93
   5   2  -4   19.25   10.01
   5   2  -3  173.98   29.96
  -5  -2   3  108.80   19.24
  -5  -2   3   97.13   18.27
  -5  -2   2    1.87    1.91
  -5  -2   2    4.16    3.63
  -5  -2   1   14.05    6.17
  -5  -2   1   11.41    6.46
  -5  -2   0   59.87   10.31
  -5  -2   0   85.67   18.89
  -5  -2  -1    2.86    1.77
  -5  -2  -1   -5.47    4.55
  -5  -2  -2  111.13   22.91
  -5  -2  -3   58.80   16.31
  -5  -2  -4    4.59    2.60
  -5  -2  -5   -0.36    4.19
  -5  -2  -6    7.68    5.40
  -5  -2  -7   -1.09    4.93
  -5  -2  -8   -4.53    6.17
  -5  -2  -9    0.11    7.64
  -5  -3  13    9.88   12.68
  -5  -3  12   -0.80    3.53
  -5  -3  11    2.67    3.09
  -5  -3  10   -5.25   10.39
  -5  -3   9   12.30   10.44
  -5  -3   8   79.12   21.92
   5   3  -8   76.44   16.10
   5   3  -7  146.61   29.04
  -5  -3   7  116.06   25.87
   5   3  -7   98.02   17.87
   5   3  -6  607.19   64.39
  -5  -3   6  648.05   63.64
  -5  -3   6  438.61   43.70
   5   3  -6  568.21   51.34
  -5  -3   6  452.34   43.61
   5   3  -5   34.01   13.49
   5   3  -5   51.22   12.34
  -5  -3   5   40.38    9.75
   5   3  -5   42.80   15.24
   5   3  -4   -0.08    2.94
  -5  -3   4   -0.21    2.11
   5   3  -4    4.48    6.34
   5   3  -3  283.83   36.85
  -5  -3   3  233.50   32.27
  -5  -3   2   24.57   10.18
  -5  -3   1   33.58   11.23
  -5  -3   0    1.03    1.28
  -5  -3  -1   85.35   11.44
  -5  -3  -1  105.25   21.71
  -5  -3  -2   19.40    9.62
  -5  -3  -3   19.38   11.39
  -5  -3  -4   47.40   17.06
  -5  -3  -5   -4.38    2.11
  -5  -3  -6   10.99    7.45
  -5  -3  -7   13.25    9.69
  -5  -3  -8   12.91    7.88
  -5  -3  -9    2.26    1.72
  -5  -4  12   -2.72    8.47
  -5  -4  11    3.91   12.13
  -5  -4  10  -10.55   11.69
  -5  -4   9   -7.05    8.01
   5   4  -8   -5.28    7.87
  -5  -4   8    1.76    7.68
   5   4  -7   29.35   12.57
   5   4  -7   23.70    7.71
   5   4  -6   12.09    6.97
  -5  -4   6   14.05    5.69
  -5  -4   6    8.12    4.22
   5   4  -5  114.08   23.74
  -5  -4   5   86.88   16.18
   5   4  -5  100.37   17.21
   5   4  -5  100.97   24.40
  -5  -4   5   90.81   16.06
   5   4  -4    9.05    5.07
  -5  -4   4    3.19    4.11
  -5  -4   4    1.38    1.78
   5   4  -4    5.84    7.80
   5   4  -3   -0.61    1.65
  -5  -4   3    5.71    4.99
   5   4  -2  394.01   42.43
  -5  -4   2  340.03   42.73
   5   4  -1   -0.10    4.08
  -5  -4   1   -3.95    3.84
  -5  -4   0   59.64   15.55
  -5  -4  -1  133.13   24.55
  -5  -4  -2    5.16    5.14
  -5  -4  -3   49.64   16.64
  -5  -4  -4   35.73   13.67
  -5  -4  -5   -2.40    4.47
  -5  -4  -6    7.84    7.70
  -5  -4  -7   11.43    7.85
  -5  -4  -8    6.93    8.87
  -5  -4  -8    2.49    3.15
  -5  -4  -9   -2.38    5.94
  -5  -4  -9   -1.45    2.14
  -5  -5  12   18.31   15.05
  -5  -5  11    1.21    4.25
   5   5 -10   18.33   13.11
  -5  -5  10   20.07   10.81
   5   5  -9   17.30   11.74
  -5  -5   9   21.71   13.18
   5   5  -8   -4.18    5.24
   5   5  -7   13.71    8.25
   5   5  -6   65.24   18.48
  -5  -5   6   29.54    9.90
   5   5  -6   33.65    8.69
  -5  -5   6   27.48    7.77
   5   5  -5    3.23    3.41
  -5  -5   5    2.55    3.05
   5   5  -5    0.43    1.60
   5   5  -5   -0.19    2.78
  -5  -5   5    3.16    1.26
   5   5  -4   46.68   15.56
  -5  -5   4   25.01    9.03
  -5  -5   4   35.27   11.45
   5   5  -4   27.92   11.05
   5   5  -3    8.00    6.53
  -5  -5   3   -0.56    2.03
  -5  -5   3   10.51    6.13
   5   5  -2   25.42    8.97
  -5  -5   2   26.95    9.89
   5   5  -1   53.52   11.78
  -5  -5   1   46.13   13.48
   5   5   0    7.72    3.87
  -5  -5   0    8.56    5.67
  -5  -5  -1  365.27   45.85
  -5  -5  -2   -0.10    2.49
  -5  -5  -3    4.35    7.59
  -5  -5  -4   -3.82    5.37
  -5  -5  -5    2.49    2.67
  -5  -5  -6    2.64    4.08
  -5  -5  -7    5.37    4.29
  -5  -5  -8   -2.78    7.48
  -5  -5  -8    1.66    2.14
  -5  -5  -9   13.06   12.15
  -5  -5  -9    6.93    7.64
  -5  -6  12    3.19    8.33
  -5  -6  11   -6.34    5.52
   5   6 -10   -7.68   12.57
  -5  -6  10   23.27   22.14
   5   6  -9    5.70    8.09
   5   6  -8   26.89   13.32
   5   6  -7   30.16   13.17
  -5  -6   7   31.28   11.49
   5   6  -6   -0.48    5.38
  -5  -6   6    0.58    0.82
   5   6  -5   49.96   15.46
  -5  -6   5   38.37   11.39
   5   6  -5   31.55    8.28
   5   6  -5   37.36   14.09
  -5  -6   5   42.12   11.77
   5   6  -4    3.57    4.43
  -5  -6   4    5.03    3.91
   5   6  -4   12.96    8.37
  -5  -6   4   12.28    7.75
   5   6  -3   61.13   15.58
  -5  -6   3   49.95   13.95
  -5  -6   3   45.43   12.63
   5   6  -2    8.85    4.95
  -5  -6   2    9.72    5.82
  -5  -6   2    5.00    4.52
   5   6  -1  368.95   38.14
  -5  -6   1  298.61   41.12
   5   6   0  128.94   18.25
  -5  -6   0  119.13   23.50
   5   6   1    1.55    1.55
  -5  -6  -1    2.78    5.41
  -5  -6  -2   55.43   16.06
  -5  -6  -3   54.52   17.03
  -5  -6  -4    0.63    4.19
  -5  -6  -5   16.31   10.24
  -5  -6  -6   -3.46    4.24
  -5  -6  -7   -0.22    4.84
  -5  -6  -8    1.21    7.38
  -5  -6  -8    8.65    9.31
  -5  -6  -9    0.58    5.01
  -5  -6  -9   -0.16    3.14
  -5  -7  12    6.25    5.68
   5   7 -11    9.02    9.12
  -5  -7  11   -8.07    4.28
   5   7 -10    3.60    3.34
  -5  -7  10    0.28    2.48
   5   7  -9   -3.79    3.12
   5   7  -8   -0.23    5.44
   5   7  -7   -4.62    8.37
  -5  -7   7    4.37    3.62
   5   7  -6   23.01   11.31
  -5  -7   6   37.76   13.22
   5   7  -5  103.13   22.93
  -5  -7   5   92.46   19.97
   5   7  -5  112.11   25.82
  -5  -7   5   78.92   17.57
   5   7  -4    5.91    3.49
  -5  -7   4    8.14    6.22
   5   7  -4    7.01    7.45
  -5  -7   4    5.58    4.01
   5   7  -3  508.49   55.10
  -5  -7   3  444.86   52.75
  -5  -7   3  579.45   58.40
  -5  -7   2   45.04   14.13
  -5  -7   2   69.19   17.09
  -5  -7   1   20.51    9.40
  -5  -7   1   18.88    8.93
  -5  -7   0   12.16    8.88
  -5  -7  -1   46.03   14.44
  -5  -7  -2    3.03    6.89
  -5  -7  -3   18.40   10.57
  -5  -7  -4   14.86    9.93
  -5  -7  -5  116.14   26.27
  -5  -7  -6    3.30    7.33
  -5  -7  -7   -0.60    3.10
  -5  -7  -8    6.84    8.20
  -5  -7  -8    0.49    4.39
  -5  -7  -9   13.60   10.90
  -5  -7  -9    7.24    5.95
  -5  -8  12  -10.48   11.11
   5   8 -11    1.50    2.62
  -5  -8  11   -4.18    7.94
   5   8 -10   -7.18    9.21
   5   8  -9   10.64    8.73
   5   8  -8   14.37    8.84
  -5  -8   7    1.28    1.61
   5   8  -7    2.09    2.17
   5   8  -6    7.50    6.94
  -5  -8   6    4.37    4.89
   5   8  -5   23.26    8.93
  -5  -8   5   29.39   11.66
   5   8  -5   33.50   14.17
  -5  -8   5   24.41    9.84
   5   8  -4   84.50   20.66
  -5  -8   4  104.88   21.98
   5   8  -4  103.61   25.36
  -5  -8   4   56.25   16.19
  -5  -8   3   49.68   15.45
  -5  -8   3   80.60   19.23
   5   8  -3   93.53   23.55
  -5  -8   2  121.68   24.23
  -5  -8   2  164.86   28.52
  -5  -8   1   18.48    8.73
  -5  -8   1   23.71   10.86
  -5  -8   0   70.27   18.81
  -5  -8  -1    8.78    6.46
  -5  -8  -2    3.16    8.83
  -5  -8  -3    7.82    7.29
  -5  -8  -4   14.91    6.19
  -5  -8  -5   46.23   16.22
  -5  -8  -6    7.92    7.53
  -5  -8  -7    2.78    1.02
  -5  -8  -8    3.60    6.79
  -5  -8  -8   -0.51    3.32
  -5  -8  -9    4.38    3.08
   5   9 -11    0.20    2.32
  -5  -9  11   -9.02    7.33
   5   9 -10   -5.52    7.16
   5   9  -9   -7.00    9.94
   5   9  -8   -3.42    2.40
   5   9  -7   55.90   19.97
  -5  -9   7   43.82   15.40
   5   9  -6    4.23    6.21
  -5  -9   6    0.84    0.64
   5   9  -5    2.82    5.42
  -5  -9   5   13.11   10.27
   5   9  -5    6.34    9.10
  -5  -9   5    7.58    5.35
  -5  -9   4   77.87   19.55
   5   9  -4   91.62   23.64
  -5  -9   4   86.53   21.03
  -5  -9   3   31.12   13.19
  -5  -9   3   58.60   16.32
   5   9  -3   51.85   18.80
  -5  -9   2  212.30   35.18
  -5  -9   2  170.14   29.80
  -5  -9   1   79.16   20.72
  -5  -9   1   60.12   17.33
  -5  -9   0    2.52    6.49
  -5  -9   0    1.01    0.82
  -5  -9  -1   -0.53    2.77
  -5  -9  -2    7.34   10.32
  -5  -9  -3    2.40    6.78
  -5  -9  -4   45.14   17.39
  -5  -9  -5    0.52    2.67
  -5  -9  -6    2.37    1.86
  -5  -9  -7   -4.02    8.90
  -5  -9  -7    0.01    8.28
  -5  -9  -8    3.66    5.91
  -5  -9  -8    1.36    3.33
   5  10 -11    4.66    9.45
   5  10 -10   -0.81    3.98
   5  10  -9    4.27    7.17
   5  10  -8    6.05    8.54
   5  10  -7  -12.09   11.49
  -5 -10   7    2.27    3.87
   5  10  -6    6.29   10.99
  -5 -10   6   -1.52    3.29
  -5 -10   5   32.62   14.90
   5  10  -5   29.34   13.77
  -5 -10   5   17.49    9.77
  -5 -10   4   46.69   15.90
  -5 -10   4   37.34   14.84
   5  10  -4   51.67   17.48
  -5 -10   3  433.08   55.87
  -5 -10   3  435.03   57.94
   5  10  -3  554.48   65.81
  -5 -10   2    0.12    4.84
  -5 -10   2   -0.94    5.24
  -5 -10   1    6.95    5.22
  -5 -10   1    2.12    2.91
  -5 -10   0   -1.47    2.97
  -5 -10   0    1.82    3.15
  -5 -10  -1   -1.68    7.12
  -5 -10  -2   61.67   19.79
  -5 -10  -3   29.61   13.46
  -5 -10  -4   -2.05    3.48
  -5 -10  -5   -3.03    6.04
  -5 -10  -6   -2.63    6.61
  -5 -10  -7    1.58    5.51
  -5 -10  -7   -2.50    4.25
  -5 -10  -8    1.22    7.04
  -5 -10  -8   -0.22    3.00
   5  11 -10    7.54    9.31
   5  11  -9   12.26    8.34
   5  11  -8    4.83    3.41
   5  11  -7   -2.13    9.16
  -5 -11   7    3.10    5.05
  -5 -11   6   55.23   24.46
  -5 -11   5   74.62   20.00
  -5 -11   5   54.00   17.79
   5  11  -5   81.42   23.66
  -5 -11   4   33.27   15.25
  -5 -11   4   28.52   13.15
   5  11  -4   25.66   12.73
  -5 -11   3  226.61   39.44
  -5 -11   3  194.67   34.83
   5  11  -3  163.61   35.21
  -5 -11   2   19.99   10.40
  -5 -11   2    0.24    1.85
  -5 -11   1   32.85   15.09
  -5 -11   1   37.90   16.00
  -5 -11   0   30.23   14.29
  -5 -11   0    8.50    6.44
  -5 -11  -1   15.72   10.14
  -5 -11  -2    0.02    4.85
  -5 -11  -3   -2.99    8.37
  -5 -11  -4   -5.08    8.06
  -5 -11  -5   -3.12    3.74
  -5 -11  -6    0.99    5.13
  -5 -11  -7   -3.12    4.03
  -5 -11  -7    1.68    6.63
  -5 -11  -8   -4.65    7.68
   5  12 -10   -5.47    7.88
   5  12  -9    9.08   13.34
   5  12  -8    9.27    8.99
   5  12  -7   -0.89    5.87
  -5 -12   7    4.83    7.17
  -5 -12   6   11.29    9.41
  -5 -12   5    1.19    3.86
  -5 -12   5    1.40    3.57
   5  12  -5    3.90    3.89
  -5 -12   4   23.48   12.74
  -5 -12   4   11.60    8.29
   5  12  -4    7.26    4.69
  -5 -12   3    0.64    1.58
  -5 -12   3    7.96    8.60
   5  12  -3   -0.13    3.42
  -5 -12   2   -3.34    2.34
  -5 -12   2    4.71    6.74
  -5 -12   1   -0.65    4.42
  -5 -12   1   -4.62    6.41
  -5 -12   0    2.73    5.84
  -5 -12   0    9.16    6.81
  -5 -12  -1  232.11   42.16
  -5 -12  -1  177.81   33.58
  -5 -12  -2    0.30    6.74
  -5 -12  -3   -1.43    6.88
  -5 -12  -4    1.94    2.29
  -5 -12  -5   -3.93    1.06
  -5 -12  -6    0.84    6.50
  -5 -12  -7    3.62    4.60
   5  13  -9    8.76   11.69
   5  13  -8   12.52   11.97
  -5 -13   7    3.01    8.15
  -5 -13   6    4.37    2.54
  -5 -13   5   -0.83    3.92
  -5 -13   5    5.28    7.22
   5  13  -5   -1.18    6.03
  -5 -13   4   99.97   27.39
  -5 -13   4  123.93   39.12
   5  13  -4   76.77   22.85
  -5 -13   3  101.69   27.96
  -5 -13   3   58.53   20.71
   5  13  -3  102.20   27.50
  -5 -13   2   15.80   10.87
  -5 -13   2   21.64   12.49
  -5 -13   1   20.62   13.04
  -5 -13   1   14.59    9.84
  -5 -13   0    2.69    6.87
  -5 -13   0   -1.73    4.48
  -5 -13  -1   -3.83    9.08
  -5 -13  -1   -1.48    3.39
  -5 -13  -2   -4.10    9.51
  -5 -13  -3   20.70   12.05
  -5 -13  -4    6.69    5.99
  -5 -13  -5    0.15    0.44
  -5 -13  -6    0.32    1.35
   5  14  -9  284.83   54.32
   5  14  -8   17.41   14.04
  -5 -14   8    7.19   10.12
  -5 -14   7    4.14    7.63
  -5 -14   6   -3.61    6.57
  -5 -14   5    1.85    7.99
   5  14  -5    0.27    3.09
  -5 -14   4   29.73   16.42
  -5 -14   4   18.75   11.99
   5  14  -4   28.41   14.04
  -5 -14   3    5.44    6.10
  -5 -14   3    9.67    9.25
   5  14  -3    6.57    6.94
  -5 -14   2   11.56    7.96
  -5 -14   2   11.87    8.26
   5  14  -2   14.68   12.69
  -5 -14   1    8.84    7.46
  -5 -14   1   19.77   10.38
  -5 -14   0   -4.57    7.84
  -5 -14   0    2.48    4.55
  -5 -14  -1   -2.92    4.09
  -5 -14  -1    0.65    3.71
  -5 -14  -2   24.89   18.02
  -5 -14  -3   11.40   11.33
  -5 -14  -4    4.04    7.90
  -5 -14  -5   -3.75    2.29
  -5 -14  -6   -0.07    0.58
   5  15  -8   -6.98    7.55
  -5 -15   8    1.08    4.65
  -5 -15   7    3.39    7.16
  -5 -15   6    9.84    8.82
  -5 -15   5   -5.79    8.18
  -5 -15   4   -2.35    2.20
  -5 -15   4   13.63   11.68
  -5 -15   3   -3.27    5.74
  -5 -15   3    7.34    9.62
   5  15  -3    6.19    9.11
  -5 -15   2   -4.08    9.43
  -5 -15   2   -3.80    0.80
   5  15  -2   11.63   11.13
  -5 -15   1   18.33   14.45
  -5 -15   1    1.85    6.07
  -5 -15   0    3.21    7.90
  -5 -15   0    0.82    4.03
  -5 -15  -1   -2.15    4.65
  -5 -15  -1    0.06    4.94
  -5 -15  -2    9.05    7.37
  -5 -15  -3    2.37    4.98
  -5 -15  -4   -4.68   10.01
  -5 -15  -5    2.53    8.13
   5  16  -8    0.10    4.37
  -5 -16   8   -0.02    0.00
  -5 -16   7   -0.18    6.89
  -5 -16   6   23.25   14.61
  -5 -16   5   -1.60    6.92
  -5 -16   4   -3.63   11.63
  -5 -16   4    1.78    5.69
  -5 -16   3   17.37   13.81
  -5 -16   3   17.20   11.39
  -5 -16   2    0.56   10.25
  -5 -16   2    3.35    8.30
  -5 -16   1    4.83    6.55
  -5 -16   1    6.58    9.46
  -5 -16   0   -3.31    6.45
  -5 -16   0    9.34    8.53
  -5 -16  -1   13.36   11.17
  -5 -16  -1   16.10   11.66
  -5 -16  -2   -4.73   11.04
  -5 -16  -3    7.41    8.04
  -5 -16  -4   -5.94    6.02
  -5 -17   7  -18.24   13.39
  -5 -17   6    1.71    6.58
  -5 -17   5    3.10    2.10
  -5 -17   4   -1.60   10.00
  -5 -17   4    2.93    6.38
  -5 -17   3    2.74   10.72
  -5 -17   3    0.42    9.65
  -5 -17   2    9.73   14.91
  -5 -17   2    4.22    1.85
  -5 -17   1   -0.92    4.90
  -5 -17   1    4.82    7.22
  -5 -17   0   -3.51   10.63
  -5 -17   0   -1.81    3.09
  -5 -17  -1    0.07    9.83
  -5 -17  -1    4.63    6.49
  -5 -17  -2   -0.20    6.20
  -5 -17  -2   -2.11    6.70
  -5 -17  -3   -1.95    5.86
  -5 -18   7    4.02    6.11
  -5 -18   6    4.32    3.80
  -5 -18   5    3.73    8.95
  -5 -18   4    2.93    8.61
  -5 -18   4   -6.77    9.06
  -5 -18   3    0.20    6.60
  -5 -18   3   -1.89    2.57
  -5 -18   2    1.54    7.67
  -5 -18   2   -4.30    8.94
  -5 -18   1    2.96    5.72
  -5 -18   1    0.72    5.69
  -5 -18   0   -5.32   11.73
  -5 -18   0   -4.47    4.58
  -5 -18  -1    6.35    7.68
  -5 -18  -1   -5.10    8.38
  -5 -18  -2    7.73   13.66
  -5 -18  -2    2.32    1.49
  -5 -19   5    2.09    6.46
  -5 -19   4    0.71    6.63
  -5 -19   3    7.14   11.93
  -5 -19   3   12.73   14.02
  -5 -19   2   -3.63    5.25
  -5 -19   2    0.90    7.85
  -5 -19   1   10.72   11.37
  -5 -19   1  -11.98    9.95
  -5 -19   0   -5.29    5.08
  -5 -19   0   -2.32    4.59
  -5 -19  -1   -3.26   11.63
  -5 -20   3   -0.50    7.63
  -5 -20   2   -2.07    4.07
  -5 -20   1    8.43    5.02
   6 -19  -3    2.78    5.66
   6 -19  -2    2.54   10.34
   6 -19  -1    3.59    7.62
   6 -19  -1  -13.67   13.85
   6 -19   0  -20.82   17.69
   6 -18  -5   -4.41    7.85
   6 -18  -4   -4.54    6.80
   6 -18  -3    9.64   13.61
   6 -18  -2   -4.98    9.86
   6 -18  -1    0.81    3.64
   6 -18  -1   -8.29   17.05
   6 -18   0   -1.09    3.84
   6 -18   0    5.98    9.02
   6 -18   1   -1.16    9.55
   6 -18   1   -8.34   11.34
   6 -17  -6    3.17    9.02
   6 -17  -5    5.44    9.70
   6 -17  -4   -8.35   11.55
   6 -17  -3   -0.60    1.59
   6 -17  -2    9.42   14.37
   6 -17  -1   -9.05    9.98
   6 -17  -1    9.23    9.53
   6 -17   0  -10.18   11.36
   6 -17   0   -3.71   11.14
   6 -17   1  -12.94   13.68
   6 -17   2   -3.04    4.84
   6 -16  -7    8.68    7.87
   6 -16  -6   -3.94    3.37
   6 -16  -5    2.44   11.90
   6 -16  -4   -3.52    7.34
   6 -16  -3   15.65   14.09
   6 -16  -2    9.09    9.00
   6 -16  -2   18.37   15.53
   6 -16  -1    9.43   12.51
   6 -16  -1  -25.98   17.76
   6 -16   0   -4.32    7.10
   6 -16   1   -0.10    4.37
  -6  16  -1   -4.99    8.30
   6 -16   2    9.54   16.61
  -6  16  -2    1.21    8.21
   6 -16   3    3.23   14.70
  -6  16  -3    4.66    9.22
   6 -15  -7   10.82    9.85
   6 -15  -6    9.44    8.54
   6 -15  -5    5.24    7.99
   6 -15  -4   11.96   13.45
   6 -15  -3    2.18    4.87
   6 -15  -2    7.29    9.38
   6 -15  -2   -0.96    5.07
   6 -15  -1    0.13    1.26
  -6  15   1   -0.03    3.92
   6 -15   0   -6.89    9.96
  -6  15   0    3.58    5.04
   6 -15   1   -7.59   10.30
  -6  15  -1    2.65    7.45
   6 -15   2    1.40    9.14
  -6  15  -2    5.09    5.59
   6 -15   3   -5.84    4.37
  -6  15  -3    3.73    5.00
  -6  15  -4   -2.90    5.41
   6 -14  -8   -4.42    4.32
   6 -14  -7   -3.08    6.23
   6 -14  -6    1.48    5.71
   6 -14  -5    1.53    3.07
   6 -14  -4   -9.73    4.31
   6 -14  -3   -4.48   10.83
   6 -14  -2   -3.75   10.21
   6 -14  -2   -1.95    4.90
  -6  14   2   -3.39    3.32
   6 -14  -1   -0.76    6.86
  -6  14   1    2.77    7.06
   6 -14   0    6.41    9.33
  -6  14   0   -5.75    4.09
   6 -14   1   13.44   13.40
  -6  14  -1   10.48    8.59
  -6  14  -2   -0.10    4.00
   6 -14   2    5.37   12.09
   6 -14   3    1.61    6.98
  -6  14  -3    2.76    5.51
  -6  14  -4   42.09   17.91
   6 -14   4   14.43   19.45
  -6  14  -5   -7.02   10.83
   6 -13  -9   -5.66    7.82
   6 -13  -8   -0.60    3.91
   6 -13  -7   -0.86    5.07
   6 -13  -6    8.75    6.60
   6 -13  -5    2.26    4.52
   6 -13  -4   -0.54    9.05
  -6  13   3   -0.35    4.52
   6 -13  -3   -3.25    9.20
   6 -13  -2    2.63    2.37
  -6  13   2    9.15    5.28
   6 -13  -1   11.90   10.59
  -6  13   1   -6.06    7.32
   6 -13   0  -12.17   10.96
  -6  13   0    2.71    3.57
   6 -13   1    7.39    7.59
  -6  13  -1   -3.94    7.08
  -6  13  -2    5.57    7.19
   6 -13   2  -12.67    9.42
   6 -13   3  665.74  112.24
  -6  13  -3    0.96    4.31
  -6  13  -4   -5.43    7.02
   6 -13   4    1.41    8.62
  -6  13  -5    0.22    4.44
   6 -13   5   -3.89   14.90
  -6  13  -6    6.65    6.65
   6 -12  -9    4.22    3.32
   6 -12  -8   -2.75    2.80
   6 -12  -7   -3.65    8.31
   6 -12  -6    8.68    5.57
   6 -12  -5    0.50    4.44
   6 -12  -4   17.16   11.47
   6 -12  -3   -0.52    2.21
  -6  12   3   -0.26    3.78
   6 -12  -3    1.08    3.91
   6 -12  -2   46.54   17.82
  -6  12   2   24.62   13.44
   6 -12  -1   -2.38    2.75
  -6  12   1    1.43    1.82
  -6  12   0  -12.71    8.66
   6 -12   0   15.52   12.10
  -6  12  -1    7.71    8.96
   6 -12   1   10.26    8.81
  -6  12  -2   14.69   11.98
   6 -12   2    4.66   13.50
  -6  12  -3   -5.09    8.47
  -6  12  -4    7.92    7.26
  -6  12  -5    3.35    6.54
  -6  12  -6   -0.34    5.24
   6 -11 -10   -2.81    7.08
   6 -11  -9    0.11    6.47
   6 -11  -8    2.91    4.47
   6 -11  -7    3.98    6.42
   6 -11  -6    3.08    7.26
   6 -11  -5   -4.76    9.33
  -6  11   4   58.52   20.85
   6 -11  -4   40.39   17.66
   6 -11  -3   66.19   19.34
  -6  11   3   44.25   17.05
   6 -11  -2   15.01    9.82
  -6  11   2   12.37   10.62
  -6  11   1   18.94   12.41
   6 -11  -1   -3.96    3.87
  -6  11   0   13.61   10.51
   6 -11   0   12.37   12.12
  -6  11  -1    8.79    7.45
  -6  11  -2   14.23    8.30
  -6  11  -3    0.51    2.59
  -6  11  -4    0.48    2.05
  -6  11  -5    0.89    1.42
  -6  11  -6  -11.13    8.67
  -6  11  -7    2.01    4.67
   6 -10 -10   41.96   17.25
   6 -10  -9    2.62    5.97
   6 -10  -8   32.94   16.11
   6 -10  -7    2.09    5.99
   6 -10  -6    6.87    7.35
   6 -10  -5   10.04   10.52
   6 -10  -4    7.44    4.42
  -6  10   4   -4.38    8.72
   6 -10  -3   67.74   18.11
  -6  10   3   62.22   19.83
  -6  10   2   15.11    9.60
   6 -10  -2   16.25   10.22
  -6  10   1   22.84   13.16
   6 -10  -1   20.79   13.88
  -6  10   0   50.43   17.71
  -6  10  -1    0.09    2.79
  -6  10  -2   18.82   10.18
  -6  10  -3    2.14    2.93
  -6  10  -4   -1.30    3.16
  -6  10  -5    2.53    3.33
  -6  10  -6   -0.55    1.42
  -6  10  -7    1.54    6.03
  -6  10  -7    0.46    2.69
   6  -9 -11   -2.37    6.31
   6  -9 -10    3.18    4.10
   6  -9  -9    1.09    1.65
   6  -9  -8    0.23    4.92
   6  -9  -7   14.75    9.95
   6  -9  -6   17.97   11.47
  -6   9   5    2.96    1.22
   6  -9  -5   -0.51    3.51
  -6   9   4   26.37   14.10
   6  -9  -4    7.89    9.65
   6  -9  -3  374.64   46.14
  -6   9   3  286.45   45.77
   6  -9  -3  403.95   51.22
  -6   9   2   77.13   20.88
   6  -9  -2   55.75   17.32
   6  -9  -2   52.27   16.45
   6  -9  -1   50.02   15.77
  -6   9   1   51.30   16.07
  -6   9   0    3.04    1.34
  -6   9  -1   -2.76    4.42
  -6   9  -2   22.42   11.27
  -6   9  -3   -3.84    5.58
  -6   9  -4  -16.13    9.37
  -6   9  -5   -0.12    5.88
  -6   9  -6   -2.41    6.80
  -6   9  -7   -2.49    7.96
   6  -8 -11   -0.21    1.56
   6  -8 -10   15.71    9.99
   6  -8  -9    0.82    4.24
   6  -8  -8    3.50    3.10
   6  -8  -7   42.24   16.83
   6  -8  -6   -1.52    1.35
  -6   8   5    2.39    0.86
   6  -8  -5    2.50    9.01
  -6   8   4   55.33   18.14
  -6   8   3    6.59    5.57
   6  -8  -3    4.89    4.44
   6  -8  -3    2.64    3.76
  -6   8   2    7.38    6.50
   6  -8  -2    5.12    3.36
  -6   8   1   25.81   11.38
   6  -8  -1   25.04   12.29
  -6   8   0   26.18   11.80
  -6   8  -1   39.94   14.22
  -6   8  -2   -0.88    3.62
  -6   8  -3   -1.09    4.46
  -6   8  -4   13.61    9.23
  -6   8  -5    2.15    5.86
  -6   8  -6   -0.26    1.88
  -6   8  -7   -3.22    6.41
   6  -7 -11   -9.10    7.64
   6  -7 -10    9.86    8.43
   6  -7  -9   19.86   11.91
   6  -7  -8    2.63    5.12
   6  -7  -7   22.77   13.40
  -6   7   6   21.71   11.18
   6  -7  -6   30.88   17.10
  -6   7   5   16.70    9.86
   6  -7  -5   26.11   14.18
  -6   7   4   15.39    7.59
   6  -7  -4   27.60   13.62
  -6   7   3    0.53    3.67
   6  -7  -3   -3.55    3.97
  -6   7   2  305.13   43.54
   6  -7  -2  397.21   49.80
  -6   7   1  139.42   27.04
  -6   7   0    3.36    4.73
  -6   7  -1    1.09    1.93
  -6   7  -2   -4.31    6.25
  -6   7  -3   -1.67    5.28
  -6   7  -4   26.81   11.11
  -6   7  -5    2.47    2.48
  -6   7  -6    1.76    5.05
  -6   7  -7    6.04    6.39
  -6   7  -8    4.28    9.71
   6  -6 -12    7.61    8.27
   6  -6 -11   -0.72    1.41
   6  -6 -10   -3.56    4.37
  -6   6   9   -5.29    3.91
   6  -6  -9  -13.78    8.84
  -6   6   8   -2.95    4.94
   6  -6  -8   -0.44    7.28
  -6   6   7    1.39    2.86
   6  -6  -7    6.29    2.75
  -6   6   6   28.01   12.45
   6  -6  -6   32.51   16.17
  -6   6   5    1.27    2.28
   6  -6  -5    0.93    3.53
  -6   6   4   62.95   17.00
   6  -6  -4   60.95   12.90
   6  -6  -4   42.92   16.02
  -6   6   3    7.66    3.80
   6  -6  -3   13.03    9.53
  -6   6   2    6.03    5.01
   6  -6  -2   23.83   10.43
  -6   6   1   11.11    6.77
  -6   6   0    1.48    2.62
  -6   6  -1    6.44    6.45
  -6   6  -2   13.53    8.09
  -6   6  -3    1.22    3.48
  -6   6  -4    3.34    5.47
  -6   6  -5    4.03    3.98
  -6   6  -6   -3.54    6.25
  -6   6  -7    1.25    2.05
  -6   6  -8   -3.16   10.99
  -6   5  12    2.49    5.26
   6  -5 -12   -1.96    3.52
  -6   5  11   -1.82    3.69
   6  -5 -11   -2.52    4.13
  -6   5  10    8.37    8.54
   6  -5 -10    8.24    8.54
  -6   5   9    3.65    3.11
   6  -5  -9    9.20    5.22
  -6   5   8    8.48    6.22
   6  -5  -8    3.86    5.13
  -6   5   7   35.93   12.69
   6  -5  -7   35.67   13.30
  -6   5   6   -1.93    4.31
  -6   5   6    1.26    6.22
   6  -5  -6    1.46    4.96
  -6   5   5  114.02   23.35
  -6   5   5  208.93   31.83
   6  -5  -5  229.32   37.96
  -6   5   4   20.72    9.17
   6  -5  -4   27.22   13.23
  -6   5   3  203.67   32.84
   6  -5  -3  353.07   45.58
  -6   5   2    9.14    6.21
   6  -5  -2    6.16    7.37
  -6   5   1   49.04   13.16
  -6   5   0   -0.43    2.56
  -6   5  -1   52.00   15.54
  -6   5  -2  -11.22    6.85
  -6   5  -3    0.57    1.77
  -6   5  -4   -2.87    4.28
  -6   5  -5   56.34   17.94
  -6   5  -6   -1.27    1.22
  -6   5  -7    7.02    6.16
  -6   5  -8    4.12    6.11
  -6   4  12   -3.59    4.93
   6  -4 -12   12.79    9.73
  -6   4  11    5.96    7.94
   6  -4 -11   10.07    9.34
  -6   4  10   -0.82    2.10
   6  -4 -10   -0.68    3.17
  -6   4   9    6.51    6.41
   6  -4  -9    2.07    2.06
  -6   4   8   -2.75    5.22
   6  -4  -8    3.36    3.13
  -6   4   7    0.56    4.65
  -6   4   7   -1.22    2.29
   6  -4  -7    1.01    4.32
  -6   4   6   25.98    9.77
  -6   4   6   30.55   11.15
   6  -4  -6   31.63   14.18
  -6   4   5    3.78    4.88
  -6   4   5   13.84    5.75
   6  -4  -5   27.61   12.94
   6  -4  -5   21.20   11.51
  -6   4   4    0.07    0.91
  -6   4   4   -0.75    0.63
   6  -4  -4    4.81    6.86
  -6   4   3    6.62    3.45
  -6   4   3    5.25    5.68
   6  -4  -3    4.18    4.01
  -6   4   2   -3.44    2.94
  -6   4   1   -0.50    4.14
  -6   4   0   93.80   20.25
  -6   4  -1  131.26   25.35
  -6   4  -2   42.78   14.08
  -6   4  -3   -4.88    6.83
  -6   4  -4    2.38    3.15
  -6   4  -5   13.09    9.06
  -6   4  -6    2.37    3.81
  -6   4  -7    1.59    5.76
  -6   4  -8    0.40    2.51
  -6   3  12   -2.45    5.37
   6  -3 -12   -3.45    4.53
  -6   3  11   -3.88    5.29
   6  -3 -11  -12.91    8.44
  -6   3  10   17.41   10.63
   6  -3 -10   12.52    7.24
  -6   3   9    3.92    2.76
   6  -3  -9   -4.90    6.42
  -6   3   8   17.54   10.93
   6  -3  -8   16.34    9.33
  -6   3   7    5.13    7.58
  -6   3   7   24.83   10.00
   6  -3  -7    9.86    8.38
  -6   3   6   12.28    7.58
  -6   3   6   10.17    5.88
   6  -3  -6   11.96    9.01
  -6   3   5   24.56    8.70
  -6   3   5   33.44   11.42
   6  -3  -5   36.11   14.40
  -6   3   4   21.92    8.74
  -6   3   4   41.78   12.73
   6  -3  -4   49.25   15.82
  -6   3   3   12.59    5.94
  -6   3   3   24.05    9.33
   6  -3  -3   21.66   11.68
  -6   3   2   15.70    6.08
  -6   3   2   21.47    9.40
  -6   3   1   16.45    7.38
  -6   3   0  122.98   23.23
  -6   3  -1  240.13   34.62
  -6   3  -2    6.89    6.91
  -6   3  -3   26.88   11.76
  -6   3  -4   -4.13    4.74
  -6   3  -5   10.57    8.35
  -6   3  -6    1.45    3.71
  -6   3  -7    0.39    5.54
  -6   3  -8    5.94    7.45
  -6   2  12   -6.72   11.00
  -6   2  11    6.16    5.83
   6  -2 -11    3.26    3.78
  -6   2  10    5.77    4.90
   6  -2 -10   11.20    7.86
  -6   2   9   -6.14    8.27
   6  -2  -9   11.11    5.39
  -6   2   8   12.96    7.65
   6  -2  -8   11.24    6.60
  -6   2   7   38.88   14.56
   6  -2  -7   35.62   13.76
  -6   2   6    7.91    6.09
  -6   2   6    0.56    2.92
   6  -2  -6    6.63    7.01
  -6   2   5   -3.37    5.74
  -6   2   5   -0.46    3.09
   6  -2  -5    4.37    6.22
  -6   2   4   25.76    8.18
  -6   2   4   25.21    9.00
   6  -2  -4   22.08   10.56
  -6   2   3   38.68   11.72
  -6   2   3   52.78   13.73
   6  -2  -3   71.60   20.59
  -6   2   2   27.16    8.46
  -6   2   2   51.22   14.05
  -6   2   1   11.30    5.01
  -6   2   1   13.24    7.50
  -6   2   0   21.50    9.27
  -6   2  -1  170.97   28.22
  -6   2  -2    4.52    3.80
  -6   2  -3    1.80    1.15
  -6   2  -4   -2.78    4.30
  -6   2  -5    0.74    2.65
  -6   2  -6    4.45    4.64
  -6   2  -7   -0.51    1.49
  -6   2  -8   -0.84    2.94
  -6   1  12   12.54   11.40
  -6   1  11   -1.89    7.88
  -6   1  10    1.07    1.63
   6  -1 -10   -0.33    3.52
  -6   1   9   10.70   10.02
   6  -1  -9    6.23    6.08
  -6   1   8   23.62   12.17
   6  -1  -8   11.92    6.99
  -6   1   7  130.71   27.41
   6  -1  -7  178.42   30.07
  -6   1   6  168.05   29.69
  -6   1   6  175.36   26.23
   6  -1  -6  218.49   34.66
  -6   1   5    0.92    3.91
  -6   1   5    4.43    4.85
   6  -1  -5   -0.31    5.63
  -6   1   4    1.28    2.70
  -6   1   4    5.85    4.13
   6  -1  -4   12.17    8.80
  -6   1   3  264.66   33.79
  -6   1   3  305.02   37.74
   6  -1  -3  403.49   51.38
  -6   1   2    2.69    3.63
  -6   1   2   -1.47    2.47
  -6   1   1  103.91   15.54
  -6   1   1  116.70   21.92
  -6   1   0  191.91   29.38
  -6   1  -1   -3.43    5.38
  -6   1  -2   42.81   13.99
  -6   1  -3   44.04   14.31
  -6   1  -4   29.44   12.05
  -6   1  -5    2.35    4.33
  -6   1  -6    1.63    4.83
  -6   1  -7    5.10    7.33
  -6   1  -8   11.37    7.91
  -6   0  12    4.40    9.30
  -6   0  11   -2.89    4.58
  -6   0  10    4.44    7.41
   6   0 -10    3.97    5.10
  -6   0   9   -0.60    3.98
   6   0  -9   -2.05    2.21
  -6   0   8   19.96   10.66
   6   0  -8   22.32   10.21
  -6   0   7   -0.97    3.57
   6   0  -7   -0.65    4.03
  -6   0   6   34.66   13.16
   6   0  -6   41.02   13.47
  -6   0   6   20.57    8.07
   6   0  -6   46.22   17.97
  -6   0   5   -3.23    1.66
  -6   0   5    1.71    1.70
   6   0  -5   14.10   10.57
  -6   0   4    4.57    4.60
  -6   0   4   -0.59    1.74
   6   0  -4   -2.28    6.41
  -6   0   3    9.27    5.74
  -6   0   3    2.92    3.19
  -6   0   2   11.00    5.11
  -6   0   2   10.46    6.97
  -6   0   1    1.96    2.55
  -6   0   1   -0.09    3.39
  -6   0   0   83.59   12.16
  -6   0   0   90.14   19.65
  -6   0  -1    7.13    5.88
  -6   0  -2  189.52   31.09
  -6   0  -3    2.96    5.16
  -6   0  -4   -2.92    3.28
  -6   0  -5   -2.66    4.22
  -6   0  -6   -4.33    7.04
  -6   0  -7   -0.13    6.33
  -6   0  -8   28.42   12.72
  -6  -1  12   18.24   13.54
  -6  -1  11    6.64    7.49
  -6  -1  10   -6.02    8.14
  -6  -1   9    7.09    7.20
   6   1  -9    8.61    6.69
  -6  -1   8   29.47   14.03
   6   1  -8   21.43    9.23
  -6  -1   7  179.80   33.22
   6   1  -7  182.36   29.61
  -6  -1   6  186.58   31.23
   6   1  -6  186.20   30.42
  -6  -1   6  142.20   22.69
   6   1  -6  203.10   38.43
  -6  -1   5   -0.88    5.01
  -6  -1   5    4.11    2.98
   6   1  -5   -1.18    2.37
  -6  -1   4    3.64    3.67
  -6  -1   4    2.69    3.02
   6   1  -4   14.27    9.25
  -6  -1   3  314.02   37.97
  -6  -1   3  342.34   39.57
  -6  -1   2   -2.15    2.95
  -6  -1   2   -0.68    2.94
  -6  -1   1  121.14   17.66
  -6  -1   1  115.34   22.37
  -6  -1   0  151.37   18.80
  -6  -1   0  243.99   32.80
  -6  -1  -1    6.87    4.28
  -6  -1  -2   26.73   11.16
  -6  -1  -3   52.29   15.55
  -6  -1  -4   38.34   13.59
  -6  -1  -5    0.28    2.08
  -6  -1  -6    0.09    1.95
  -6  -1  -7    2.24    4.26
  -6  -1  -8   -0.64    3.07
  -6  -2  12    3.16    5.47
  -6  -2  11   -0.61    3.44
  -6  -2  10   -1.86    2.28
  -6  -2   9    7.44    7.45
  -6  -2   8    6.88    8.00
   6   2  -8   12.89    7.26
  -6  -2   7   15.70   11.65
   6   2  -7   27.51   10.37
  -6  -2   6    3.45    5.12
   6   2  -6    5.91    6.09
  -6  -2   6    1.99    1.65
   6   2  -6    3.21    5.67
  -6  -2   5    2.76    2.78
  -6  -2   5    1.56    3.55
   6   2  -5    3.45    6.45
  -6  -2   4   28.27   10.32
  -6  -2   4   28.69    9.60
   6   2  -4   55.20   17.46
  -6  -2   3   54.51   13.11
  -6  -2   3   63.45   15.02
  -6  -2   2   39.57   10.28
  -6  -2   2   53.77   14.59
  -6  -2   1   16.95    6.29
  -6  -2   1   13.42    8.56
  -6  -2   0   22.22    6.13
  -6  -2   0   46.58   14.21
  -6  -2  -1  229.83   35.35
  -6  -2  -2    2.91    2.02
  -6  -2  -3    3.13    4.91
  -6  -2  -4    3.90    1.51
  -6  -2  -5    2.13    5.62
  -6  -2  -6    0.42    3.59
  -6  -2  -7    1.36    6.57
  -6  -2  -8    8.33    6.75
  -6  -3  12   -1.06    4.64
  -6  -3  11   -2.83   11.67
  -6  -3  10   19.04   13.00
  -6  -3   9   -4.01    8.43
  -6  -3   8    7.25    7.49
  -6  -3   7   18.27    9.32
   6   3  -7    2.79    2.56
  -6  -3   6   12.37    9.50
   6   3  -6    8.10    5.49
  -6  -3   6    6.32    3.68
   6   3  -6    9.65    9.07
  -6  -3   5   28.97   11.50
  -6  -3   5   29.18    9.39
   6   3  -5   38.21   15.18
  -6  -3   4   19.38    7.99
  -6  -3   4   29.24    9.87
   6   3  -4   60.71   19.84
  -6  -3   3   15.05    7.44
  -6  -3   3   20.16    8.62
  -6  -3   2    8.20    5.30
  -6  -3   2   21.31    9.94
  -6  -3   1   25.39    7.71
  -6  -3   1   18.81    9.67
  -6  -3   0  120.48   16.55
  -6  -3   0  119.83   25.25
  -6  -3  -1  249.63   38.92
  -6  -3  -2    3.74    4.73
  -6  -3  -3   16.39   10.51
  -6  -3  -4    8.82    7.13
  -6  -3  -5    7.44    6.98
  -6  -3  -6   -1.33    5.30
  -6  -3  -7   -4.04    4.30
  -6  -3  -8   -2.87    4.87
  -6  -4  12   10.64   14.23
  -6  -4  11    5.82    7.91
  -6  -4  10   -6.51    2.03
  -6  -4   9   -1.96    6.65
  -6  -4   8    7.51    7.76
  -6  -4   7    4.99    6.10
   6   4  -6   36.89   13.92
  -6  -4   6   29.39   12.51
   6   4  -6   29.11    9.97
  -6  -4   6   14.98    6.36
   6   4  -6   16.24    9.23
   6   4  -5   27.59   12.30
  -6  -4   5   12.94    7.29
   6   4  -5   21.34   12.82
   6   4  -4   -0.35    2.94
  -6  -4   4    0.81    0.36
   6   4  -4    7.77    7.88
  -6  -4   3   -0.37    3.27
  -6  -4   2   -1.76    2.85
  -6  -4   1    5.24    5.89
  -6  -4   0   83.50   14.09
  -6  -4   0  127.51   25.19
  -6  -4  -1  132.26   27.26
  -6  -4  -2   38.15   14.74
  -6  -4  -3    1.71    6.31
  -6  -4  -4   -3.87    1.48
  -6  -4  -5   18.93   12.29
  -6  -4  -6    7.28    6.20
  -6  -4  -7    0.71    6.21
  -6  -4  -8    1.27    1.21
  -6  -5  12   -7.58    9.30
  -6  -5  11   -6.50    7.25
  -6  -5  10    3.61    5.34
  -6  -5   9   -0.34    5.83
   6   5  -8    4.45    7.37
  -6  -5   8   11.04   11.21
   6   5  -7   29.86   12.69
   6   5  -6    4.03    4.55
  -6  -5   6   -0.87    2.50
   6   5  -6   -1.80    6.87
   6   5  -5  218.93   36.29
  -6  -5   5  161.55   26.26
   6   5  -5  196.12   37.46
   6   5  -4    4.49    2.85
  -6  -5   4   21.23    9.76
   6   5  -4   11.00   11.77
   6   5  -3  340.39   43.07
  -6  -5   3  256.35   39.10
   6   5  -2   16.03    8.15
  -6  -5   2    6.63    5.77
  -6  -5   1    5.78    6.14
  -6  -5   0    2.84    3.90
  -6  -5  -1   78.30   20.67
  -6  -5  -2   -1.07    1.45
  -6  -5  -3    4.13    4.07
  -6  -5  -4    0.81    2.99
  -6  -5  -5   31.03   14.41
  -6  -5  -6    4.38    6.40
  -6  -5  -7   14.23   11.22
  -6  -5  -8    6.53    6.27
  -6  -6  11   -4.50    6.16
  -6  -6  10    1.23    5.58
   6   6  -9    2.43    6.77
  -6  -6   9   -2.60    7.17
   6   6  -8   -0.47    2.77
   6   6  -7    1.28    3.36
   6   6  -6   23.72   11.71
  -6  -6   6   15.19    6.83
   6   6  -6   14.88   12.02
   6   6  -5    0.27    2.53
  -6  -6   5    3.22    4.56
   6   6  -5    3.87    0.84
  -6  -6   5  -14.33    7.25
   6   6  -4   73.39   18.59
  -6  -6   4   55.76   16.07
   6   6  -4   81.05   23.44
   6   6  -3   20.22    8.56
  -6  -6   3   17.01    7.49
   6   6  -2   13.14    7.79
  -6  -6   2   14.69    8.72
   6   6  -1   -2.48    4.41
  -6  -6   1    1.46    1.83
  -6  -6   0    1.52    5.65
  -6  -6  -1    3.55    4.46
  -6  -6  -2    9.97    8.35
  -6  -6  -3   -3.06    3.47
  -6  -6  -4    2.62    5.19
  -6  -6  -5   11.56    7.55
  -6  -6  -6   -3.61    4.84
  -6  -6  -7    1.63    1.23
  -6  -6  -8    6.27   14.97
  -6  -7  11   -0.43    6.81
   6   7 -10    1.85    8.10
  -6  -7  10   -2.10    9.24
   6   7  -9   18.65   13.06
   6   7  -8   -3.42    9.66
   6   7  -7   21.04   13.31
   6   7  -6   25.75   12.73
  -6  -7   6   28.13   10.86
   6   7  -6   24.48   13.57
   6   7  -5    5.08    5.82
  -6  -7   5   21.43    9.07
   6   7  -5   14.35    9.29
  -6  -7   5   18.32    8.79
   6   7  -4   10.37    6.84
  -6  -7   4   14.88    9.04
  -6  -7   4    6.29    6.24
   6   7  -4   34.33   15.81
   6   7  -3   -5.06    4.16
  -6  -7   3   10.87    8.03
   6   7  -2  379.81   45.09
  -6  -7   2  330.14   45.88
   6   7  -1  193.94   27.96
  -6  -7   1  170.79   31.41
  -6  -7   0   10.42    7.19
  -6  -7  -1   16.43    9.53
  -6  -7  -2   -9.99    7.22
  -6  -7  -3    1.78    4.44
  -6  -7  -4   26.05   13.77
  -6  -7  -5   -3.73    4.54
  -6  -7  -6   -0.47    3.29
  -6  -7  -7   -0.93    4.91
  -6  -7  -8   -0.83    4.85
  -6  -7  -8    5.17    8.56
   6   8 -11   -4.95    6.93
  -6  -8  11   -0.15    7.37
   6   8 -10   20.69   14.54
  -6  -8  10    7.77   10.36
   6   8  -9    2.81    3.19
   6   8  -8   31.27   16.50
   6   8  -7   34.32   15.48
   6   8  -6  -11.65   10.87
  -6  -8   6   -6.49    5.39
   6   8  -6   -3.20    5.70
   6   8  -5   -1.17    3.54
  -6  -8   5   -0.08    2.88
   6   8  -5    8.74    9.27
  -6  -8   5   -3.09    2.87
   6   8  -4   71.28   19.23
  -6  -8   4   43.67   14.33
   6   8  -4   97.94   26.59
  -6  -8   4   58.32   17.36
   6   8  -3    2.35    3.61
  -6  -8   3    4.09    5.76
  -6  -8   3   -2.15    3.64
   6   8  -2   11.04    7.12
  -6  -8   2    6.25    5.63
   6   8  -1   23.63    9.41
  -6  -8   1   18.34   10.37
  -6  -8   0   25.27   11.30
  -6  -8  -1   58.09   17.98
  -6  -8  -2   -9.93    7.33
  -6  -8  -3   -5.54    7.98
  -6  -8  -4    6.52    6.56
  -6  -8  -5   10.02   11.03
  -6  -8  -6    1.74    7.55
  -6  -8  -7    2.52    2.98
  -6  -9  11   -6.38    7.15
   6   9 -10  -19.27   12.86
   6   9  -9    0.68    9.06
   6   9  -8   10.66    9.13
   6   9  -7   10.47    9.24
   6   9  -6   -3.40    6.51
  -6  -9   6   -0.94    3.58
   6   9  -6    6.99    2.77
   6   9  -5    1.57    5.22
  -6  -9   5    3.70    3.18
   6   9  -5    1.42    7.32
  -6  -9   5    4.84    5.44
   6   9  -4   37.09   15.15
  -6  -9   4   14.34    6.60
   6   9  -4   24.29   12.64
  -6  -9   4   21.61   10.53
   6   9  -3  333.78   45.18
  -6  -9   3  290.73   42.99
  -6  -9   3  365.60   48.55
   6   9  -2   56.54   15.69
  -6  -9   2   45.85   14.37
  -6  -9   2   42.57   14.68
   6   9  -1   55.12   14.34
  -6  -9   1   42.30   15.81
  -6  -9   0    1.44    3.22
  -6  -9  -1    1.80    3.87
  -6  -9  -2   39.87   16.06
  -6  -9  -3   -0.26    6.97
  -6  -9  -4   -2.60    8.47
  -6  -9  -5    1.30    4.06
  -6  -9  -6   -4.11    7.53
  -6  -9  -7    8.46    6.75
   6  10 -10   -3.89    4.21
   6  10  -9    6.85    7.24
   6  10  -8    2.47    4.42
   6  10  -7    1.67    2.28
   6  10  -6    3.88    5.23
  -6 -10   6    2.88    7.07
   6  10  -6    1.95    4.27
   6  10  -5   25.83   13.53
  -6 -10   5   11.52    7.84
   6  10  -5    8.84    7.40
  -6 -10   5   11.27    6.75
   6  10  -4    8.41    9.50
  -6 -10   4    3.02    1.99
   6  10  -4    1.12    2.12
  -6 -10   4    0.44    2.08
  -6 -10   3   44.77   15.24
  -6 -10   3   64.73   19.80
   6  10  -3   90.88   28.39
  -6 -10   2   17.16   10.52
  -6 -10   2   22.08   15.01
  -6 -10   1   27.28   12.67
  -6 -10   0   39.73   16.39
  -6 -10  -1    0.56    4.02
  -6 -10  -2   12.57   11.23
  -6 -10  -3   -1.67    3.58
  -6 -10  -4    2.86    5.12
  -6 -10  -5    1.21    2.94
  -6 -10  -6   12.20   12.59
   6  11 -10    4.92    7.26
   6  11  -9   -0.64    5.17
   6  11  -8   -5.75    4.15
   6  11  -7    2.38    7.74
  -6 -11   7   -4.92    7.24
   6  11  -6   12.62   10.80
  -6 -11   6    3.78    3.35
   6  11  -6   -0.29    7.08
   6  11  -5   -6.78    7.51
  -6 -11   5    2.12    4.79
   6  11  -5    8.41    8.41
  -6 -11   5    6.74    5.99
  -6 -11   4   27.82   12.31
   6  11  -4   33.51   16.35
  -6 -11   4   48.88   17.14
  -6 -11   3   46.54   15.91
   6  11  -3   63.44   23.98
  -6 -11   3   72.55   21.26
  -6 -11   2    8.14    7.19
  -6 -11   2   10.72    9.56
  -6 -11   1   -1.67    2.32
  -6 -11   1    7.99    8.82
  -6 -11   0   13.31   11.22
  -6 -11  -1    0.37    1.08
  -6 -11  -2    2.01    3.19
  -6 -11  -3    6.94    7.03
  -6 -11  -4   -3.18    2.19
  -6 -11  -5    0.54    2.64
  -6 -11  -6   -1.39    4.24
  -6 -11  -7    1.02    6.59
   6  12  -9   20.26   14.02
   6  12  -8   -3.62    5.91
   6  12  -7  -23.03   13.54
  -6 -12   7   -3.41    4.49
   6  12  -6   10.05   10.04
  -6 -12   6    3.07    4.45
   6  12  -6   14.61   10.23
   6  12  -5   -7.62   10.58
  -6 -12   5   -3.33    5.77
   6  12  -5   -2.32    4.06
  -6 -12   5    2.68    7.73
  -6 -12   4   14.75    9.72
   6  12  -4   21.91   15.70
  -6 -12   4    6.29    8.39
  -6 -12   3   -5.77    5.81
   6  12  -3   -1.60    1.48
  -6 -12   3    1.13    5.78
  -6 -12   2   13.71    8.41
  -6 -12   2   14.61   10.63
  -6 -12   1    5.28    6.46
  -6 -12   1    6.02    9.11
  -6 -12   0   -1.05    6.70
  -6 -12  -1   -3.05    3.21
  -6 -12  -2    6.76    8.41
  -6 -12  -3   -4.85    6.91
  -6 -12  -4    2.15    6.82
  -6 -12  -5   -1.01    6.96
   6  13  -9    8.84    9.02
   6  13  -8   -0.99    5.89
   6  13  -7    0.87    3.90
  -6 -13   7    0.89    2.17
   6  13  -6   14.87   10.46
  -6 -13   6    1.25    4.58
  -6 -13   5   -6.96    6.53
   6  13  -5    1.59    7.20
  -6 -13   4    7.57    9.41
   6  13  -4    3.36   11.39
  -6 -13   4   -0.53    3.21
  -6 -13   3   -3.28    5.26
  -6 -13   3   -5.65    7.79
   6  13  -3   -3.62   12.67
  -6 -13   2   -0.45    7.32
  -6 -13   2    0.75    3.90
  -6 -13   1   11.81   11.65
  -6 -13   1    0.67    4.49
  -6 -13   0   -5.48    7.17
  -6 -13  -1   -3.83    9.55
  -6 -13  -2    5.39    9.16
  -6 -13  -3   -4.11    4.50
  -6 -13  -4   11.31   11.51
  -6 -13  -5   -3.71    5.44
   6  14  -9   -4.14    9.06
   6  14  -8    7.82    6.99
   6  14  -7   -3.62    4.13
  -6 -14   7   -3.53    7.45
   6  14  -6    2.65    2.49
  -6 -14   6    8.45    6.77
  -6 -14   5    0.89    5.15
   6  14  -5   -2.70    4.03
  -6 -14   4    9.91    8.43
  -6 -14   4    8.90    8.40
   6  14  -4    1.61    4.94
  -6 -14   3   11.17   10.54
  -6 -14   3    3.56    8.66
   6  14  -3   -5.35    7.90
  -6 -14   2    7.68    8.59
  -6 -14   2    8.79    8.59
  -6 -14   1    4.58    6.28
  -6 -14   1   -2.33    5.26
  -6 -14   0    5.99    1.79
  -6 -14   0   -3.05    1.32
  -6 -14  -1   -0.09    3.34
  -6 -14  -2    0.14    5.12
  -6 -14  -3    1.81    4.65
  -6 -14  -4    1.67    7.18
   6  15  -8    5.62    9.76
   6  15  -7    0.91    5.99
  -6 -15   7    0.96    1.52
  -6 -15   6    9.34   10.35
  -6 -15   5   10.45    8.60
   6  15  -5    5.60   10.41
  -6 -15   4    2.53    1.86
  -6 -15   4   12.61   14.19
   6  15  -4    2.78    6.11
  -6 -15   3   35.80   15.62
  -6 -15   3   -0.24    2.96
   6  15  -3   10.81   10.93
  -6 -15   2    6.43   11.66
  -6 -15   2   -1.35    4.90
   6  15  -2    1.83    4.91
  -6 -15   1   -8.68   10.50
  -6 -15   1   -3.02    6.51
  -6 -15   0   -3.24    3.38
  -6 -15   0   -3.22    5.05
  -6 -15  -1   -4.49    3.69
  -6 -15  -2   -4.75    7.09
  -6 -15  -3   -3.15    8.56
   6  16  -7   -0.25    6.24
  -6 -16   7   -3.72    5.83
  -6 -16   6    1.25    3.16
  -6 -16   5   -5.64    5.36
  -6 -16   4    4.08    8.21
  -6 -16   4   -7.23    8.21
  -6 -16   3    7.78    8.88
  -6 -16   3   16.37   11.45
  -6 -16   2    1.99    8.60
  -6 -16   2   -3.02    5.12
  -6 -16   1    1.09    8.61
  -6 -16   1   10.73    8.66
  -6 -16   0    5.40   14.57
  -6 -16   0    3.09    6.37
  -6 -16  -1   57.69   26.28
  -6 -16  -2    1.70    3.72
   6  17  -7   -4.36    6.81
  -6 -17   7   -0.40    4.13
  -6 -17   6   10.44   10.84
  -6 -17   5    1.16    1.92
  -6 -17   4    2.32    5.57
  -6 -17   3   -0.88    5.13
  -6 -17   3   -7.68   12.16
  -6 -17   2    8.78    3.82
  -6 -17   2   14.57   12.41
  -6 -17   1   -1.03    7.99
  -6 -17   1   -5.36    7.64
  -6 -17   0   -5.59    6.18
  -6 -17   0   -1.64    5.62
  -6 -17  -1   -4.77   10.80
  -6 -18   6   10.42   10.50
  -6 -18   5    0.86    5.63
  -6 -18   4    4.05    2.41
  -6 -18   3   14.95   14.63
  -6 -18   3   30.49   17.87
  -6 -18   2    4.59   10.52
  -6 -18   2    6.73    7.13
  -6 -18   1    0.11    2.85
  -6 -18   1    2.84    2.78
  -6 -18   0   -1.91    6.91
  -6 -19   3   -5.97    6.67
  -6 -19   2   -6.82    4.27
  -6 -19   1    5.23   11.03
   7 -17  -3   -9.95   15.24
   7 -17  -2  -14.45   14.79
   7 -17  -1   -1.67    4.79
   7 -17   0   14.29   14.70
   7 -16  -5   -4.59    0.30
   7 -16  -4   10.32   11.46
   7 -16  -3   19.66   18.62
   7 -16  -2    3.41    6.31
   7 -16  -1   -7.53    9.47
   7 -16   0    6.69   13.73
  -7  16   0    0.57    4.63
   7 -16   1   -0.06    5.02
   7 -15  -6  -11.73   10.99
   7 -15  -5   -1.16    5.94
   7 -15  -4   -8.23   13.18
   7 -15  -3    5.10    5.58
  -7  15   2  -13.00   10.32
   7 -15  -2    1.81    4.01
   7 -15  -1  -12.51   11.69
  -7  15   1    0.14    3.36
  -7  15   0   -2.56    6.18
   7 -15   0  -11.72   12.07
   7 -15   1    1.57    7.16
  -7  15  -1   -0.72    6.76
   7 -15   2    8.86   12.04
   7 -14  -7    5.82   10.15
   7 -14  -6    0.72    3.99
   7 -14  -5   52.25   26.86
   7 -14  -4   11.81   13.94
  -7  14   3    8.86    3.00
   7 -14  -3    3.76   12.50
  -7  14   2    3.83    3.48
   7 -14  -1    4.73    9.75
  -7  14   1    1.83    2.22
   7 -14   0   -4.38    7.17
  -7  14   0   -4.94    9.35
  -7  14  -1   -2.99    3.07
   7 -14   1  -10.00   11.30
  -7  14  -2   10.72   10.68
   7 -14   2   -4.31    5.84
  -7  14  -3   -2.59    2.44
   7 -14   3   24.06   22.78
   7 -13  -8   -2.52    5.85
   7 -13  -7    5.61    5.05
   7 -13  -6   -0.51    4.08
   7 -13  -5  -14.73   12.50
   7 -13  -4   -5.53    8.28
  -7  13   3   -8.59    8.09
   7 -13  -3   -1.62   12.30
  -7  13   2   -0.49    6.68
   7 -13  -1   10.27   12.94
  -7  13   1    5.52    4.91
  -7  13   0    0.49    4.98
   7 -13   0   -8.91    6.80
  -7  13  -1   -5.30    9.01
   7 -13   1   15.16   15.36
  -7  13  -2    5.84    7.74
   7 -13   2   -0.15    8.94
  -7  13  -3   -4.18    2.21
   7 -13   3   -6.07   20.29
   7 -12  -8    4.73    8.65
   7 -12  -7    3.22    4.37
   7 -12  -6    1.30    8.42
   7 -12  -5   -6.04    6.43
  -7  12   4    6.37    5.31
   7 -12  -4    3.79    7.80
  -7  12   3    8.35    8.16
   7 -12  -2   -5.02    8.71
  -7  12   2   -2.68    6.85
  -7  12   1    4.33    5.17
   7 -12  -1   -6.11   10.97
  -7  12   0   -1.22    3.66
   7 -12   0    2.26    3.32
  -7  12  -1   13.00   10.43
   7 -12   1   17.75   14.78
  -7  12  -2    1.42    1.86
  -7  12  -3    9.85    5.97
  -7  12  -4    1.05    6.19
   7 -11  -9    5.91    5.41
   7 -11  -8   17.22   12.63
   7 -11  -7    9.61    8.87
   7 -11  -6   -2.71    2.87
  -7  11   5   -1.22    2.57
   7 -11  -5   -6.07    8.24
  -7  11   4   -1.43    6.25
   7 -11  -4   -2.19    5.44
  -7  11   3    8.08    6.51
   7 -11  -2    8.63    8.24
  -7  11   2    6.76    7.50
  -7  11   1   -2.36    5.39
   7 -11  -1   71.89   27.21
  -7  11   0   -1.43    4.76
   7 -11   0   -6.86    6.83
  -7  11  -1    0.36    2.93
  -7  11  -2   11.63   10.00
  -7  11  -3   -3.65    6.15
  -7  11  -4   -3.82    6.62
  -7  11  -5    3.51    4.88
   7 -10  -9    7.05    9.35
   7 -10  -8   -2.98    3.77
   7 -10  -7   -1.32    5.03
   7 -10  -6   -6.14    8.44
  -7  10   5    0.30    9.05
   7 -10  -5    8.43   10.73
  -7  10   4   11.32    6.02
  -7  10   3   14.04   10.40
  -7  10   2    7.47    5.45
   7 -10  -2    2.22    5.15
  -7  10   1    3.53    5.89
  -7  10   0   -2.60    8.38
  -7  10  -1    7.47    5.04
  -7  10  -2   -0.01    3.52
  -7  10  -3    2.45    3.72
  -7  10  -4   18.32   10.75
  -7  10  -5    0.63    5.63
   7  -9 -10   -0.13    4.34
   7  -9  -9   -4.24    4.25
   7  -9  -8    0.47    5.39
   7  -9  -7   35.31   18.89
  -7   9   6   -4.55    4.16
   7  -9  -6    1.53    2.56
  -7   9   5    6.11    8.64
   7  -9  -5   -1.50    4.46
  -7   9   4   -6.20    5.58
  -7   9   3   42.14   16.33
   7  -9  -3   56.01   19.62
  -7   9   2  128.10   28.12
   7  -9  -2  102.62   26.26
  -7   9   1   21.68   11.51
  -7   9   0    1.00    1.26
  -7   9  -1    0.96    5.70
  -7   9  -2   -3.10    8.38
  -7   9  -3    2.87    4.96
  -7   9  -4    2.58    0.41
  -7   9  -5    1.74    6.32
  -7   9  -6   -1.90    2.17
   7  -8 -10   10.69    8.73
   7  -8  -9   11.56    8.92
   7  -8  -8   -3.17    2.78
   7  -8  -7   24.03   14.25
  -7   8   6    2.98    3.96
   7  -8  -6   22.64   17.37
  -7   8   5    7.88    8.75
   7  -8  -5    9.84   11.22
  -7   8   4   11.71    9.80
   7  -8  -4   -0.62    2.33
  -7   8   3   58.13   17.90
   7  -8  -3   64.45   18.81
   7  -8  -3   68.41   21.92
  -7   8   2    8.36    6.57
   7  -8  -2    2.64    5.66
  -7   8   1   17.88    9.02
   7  -8  -1   17.56   11.01
  -7   8   0   51.90   17.52
  -7   8  -1    3.87    7.57
  -7   8  -2   23.53   12.30
  -7   8  -3   11.18    9.47
  -7   8  -4    3.93    6.81
  -7   8  -5    8.26    6.45
  -7   8  -6    0.27    3.25
   7  -7 -11   -5.81    6.35
   7  -7 -10    5.24    8.16
   7  -7  -9    1.95    3.61
   7  -7  -8    1.64    4.42
   7  -7  -7   16.90   11.90
  -7   7   6   -3.52    6.98
   7  -7  -6   -3.46    8.41
  -7   7   5    4.19    4.49
   7  -7  -5    4.36    3.32
  -7   7   4   -4.35    9.17
   7  -7  -4   -2.72    5.23
  -7   7   3   10.78    9.16
   7  -7  -3    3.78    4.11
  -7   7   2   -0.07    1.11
   7  -7  -2    5.28    5.84
  -7   7   1   59.40   17.72
  -7   7   0   -3.03    1.64
  -7   7  -1    0.99    0.07
  -7   7  -2    3.42    3.96
  -7   7  -3   17.14    9.80
  -7   7  -4    6.35    6.55
  -7   7  -5   -2.35    4.40
  -7   7  -6   -0.82    0.76
  -7   7  -7    5.17    5.55
   7  -6 -11   -2.66    6.52
   7  -6 -10    0.96    3.20
   7  -6  -9   18.63   12.72
   7  -6  -8    9.46    7.98
  -7   6   7    6.23    6.22
   7  -6  -7    5.21    4.79
  -7   6   6   10.26    4.99
   7  -6  -6   -5.04    9.11
  -7   6   5    1.39    3.37
  -7   6   4   13.59    7.79
   7  -6  -4   40.89   17.59
  -7   6   3   25.92   11.54
   7  -6  -3   65.42   21.19
  -7   6   2   47.92   14.83
   7  -6  -2  108.29   27.93
  -7   6   1   -2.91    3.93
  -7   6   0   12.80    7.06
  -7   6  -1   94.52   22.15
  -7   6  -2    9.25    7.72
  -7   6  -3    4.09    5.77
  -7   6  -4    1.13    2.43
  -7   6  -5    7.84    7.34
  -7   6  -6    8.20    7.77
  -7   6  -7   -1.47    4.25
   7  -5 -12   -4.08    5.23
  -7   5  11   -0.57    6.35
   7  -5 -11   -6.13    6.28
  -7   5  10   -1.08    1.75
   7  -5 -10    5.70    5.91
  -7   5   9   -1.68    5.51
   7  -5  -9    2.58    4.15
  -7   5   8   -0.96    1.48
   7  -5  -8   -1.24    2.44
  -7   5   7   33.74   13.18
  -7   5   7   32.19   12.87
   7  -5  -7   52.71   20.39
  -7   5   6   12.62    7.44
  -7   5   6    3.82    1.22
   7  -5  -6    8.47    3.10
  -7   5   5    6.87    5.30
  -7   5   5   -2.14    3.93
   7  -5  -5   -0.65    4.12
  -7   5   4   34.94   14.27
   7  -5  -4   84.20   24.16
  -7   5   3   29.58   11.83
   7  -5  -3  105.51   30.15
  -7   5   2    3.12    2.16
  -7   5   1    0.10    2.40
  -7   5   0   24.19   12.30
  -7   5  -1   32.36   12.27
  -7   5  -2    8.93    6.80
  -7   5  -3   -2.31    5.73
  -7   5  -4   -2.52    5.49
  -7   5  -5    5.08    5.91
  -7   5  -6    3.45    5.28
  -7   5  -7   -1.15    7.51
   7  -4 -12    4.48    4.26
  -7   4  11   -0.68    3.37
   7  -4 -11    0.33    2.21
  -7   4  10    0.94    3.71
   7  -4 -10   10.96    9.23
  -7   4   9    2.05    5.61
   7  -4  -9    2.23    3.73
  -7   4   8   -2.11    3.32
   7  -4  -8   -2.20    6.52
  -7   4   7   68.59   18.32
   7  -4  -7   75.94   23.84
  -7   4   6    8.99    4.71
  -7   4   6   25.96   12.03
   7  -4  -6   28.94   15.29
  -7   4   5  174.11   29.06
  -7   4   5  193.00   32.26
   7  -4  -5  295.30   47.67
  -7   4   4    2.50    4.19
  -7   4   4    1.36    3.56
   7  -4  -4    6.91    4.94
  -7   4   3    2.30    2.87
   7  -4  -3   -0.67    4.45
  -7   4   2    0.46    3.27
  -7   4   1   10.32    5.85
  -7   4   0   68.05   18.28
  -7   4  -1    5.35    6.51
  -7   4  -2    0.50    2.97
  -7   4  -3   -2.07    1.56
  -7   4  -4   -3.95    6.69
  -7   4  -5    1.83    2.94
  -7   4  -6   -1.54    2.28
  -7   4  -7    4.31    6.90
  -7   3  11   -0.44    2.19
   7  -3 -11    6.75    6.22
  -7   3  10    2.69    3.46
   7  -3 -10    8.51    8.22
  -7   3   9    2.32    2.10
   7  -3  -9    4.75    6.83
  -7   3   8   -1.39    4.21
   7  -3  -8   10.44    8.80
  -7   3   7   -0.70    2.83
   7  -3  -7    2.93   10.58
  -7   3   6   18.33    9.33
  -7   3   6    9.76    5.50
   7  -3  -6    3.61    8.88
  -7   3   5    6.90    4.49
  -7   3   5   12.55    9.04
   7  -3  -5   13.19   11.66
  -7   3   4   37.88   11.91
  -7   3   4   47.50   15.92
   7  -3  -4   62.50   22.08
  -7   3   3    2.89    1.78
  -7   3   3    7.64    6.73
   7  -3  -3   -0.98    3.22
  -7   3   2    2.32    4.23
  -7   3   1    1.33    2.61
  -7   3   0   -4.09    4.22
  -7   3  -1    3.69    4.57
  -7   3  -2    2.05    1.37
  -7   3  -3    3.63    3.58
  -7   3  -4    4.00    6.19
  -7   3  -5   -1.13    2.64
  -7   3  -6    6.58    6.96
  -7   3  -7   -0.72    4.03
  -7   2  11    4.41    9.09
  -7   2  10   28.94   14.08
   7  -2 -10   12.34    9.00
  -7   2   9   -4.63    6.52
   7  -2  -9   22.12   11.71
  -7   2   8   15.35    9.29
   7  -2  -8   10.25    7.89
  -7   2   7    0.81    4.82
   7  -2  -7    6.40    8.06
  -7   2   6    5.35    4.47
  -7   2   6    9.95    7.82
   7  -2  -6    3.64    4.85
   7  -2  -6    8.21    7.51
  -7   2   5   12.99    7.27
  -7   2   5    6.83    4.20
   7  -2  -5   24.52   14.86
  -7   2   4    8.47    5.17
  -7   2   4   28.39   11.27
   7  -2  -4   32.03   14.71
  -7   2   3   14.32    7.35
  -7   2   3   16.55    9.68
   7  -2  -3   45.15   17.95
  -7   2   2   47.61   11.33
  -7   2   2   50.06   14.77
  -7   2   1   -2.07    5.98
  -7   2   0   21.51   10.19
  -7   2  -1   50.14   15.72
  -7   2  -2   17.78    9.28
  -7   2  -3   -5.03    4.25
  -7   2  -4    2.49    5.46
  -7   2  -5   -0.37    3.08
  -7   2  -6   -1.84    5.16
  -7   2  -7   -2.19    6.82
  -7   1  11   -1.30    4.08
  -7   1  10   16.75   11.11
   7  -1 -10    1.47    1.09
  -7   1   9    2.51    3.94
   7  -1  -9   -0.30    1.74
  -7   1   8    8.99    8.57
   7  -1  -8   -3.52    4.48
  -7   1   7    2.11    2.27
   7  -1  -7    3.34    4.40
  -7   1   6    8.80    5.71
  -7   1   6    0.47    5.51
   7  -1  -6   -4.55    6.21
   7  -1  -6    3.70    6.81
  -7   1   5    7.59    5.36
  -7   1   5   -0.88    3.31
   7  -1  -5    1.47    7.24
  -7   1   4    3.26    2.73
  -7   1   4   10.38    6.86
   7  -1  -4    8.08    4.40
  -7   1   3    2.72    3.81
  -7   1   3    3.17    3.56
   7  -1  -3   -5.47    6.37
  -7   1   2    2.71    4.82
  -7   1   2   -1.52    5.35
  -7   1   1   -0.70    1.23
  -7   1   1    3.06    1.60
  -7   1   0   13.95    6.58
  -7   1  -1   -1.18    1.81
  -7   1  -2    2.94    2.25
  -7   1  -3   14.07    8.78
  -7   1  -4    3.68    7.36
  -7   1  -5    4.95    5.40
  -7   1  -6   -7.80    6.66
  -7   1  -7    1.37    2.92
  -7   0  11   -1.43    9.40
  -7   0  10   -5.71    6.34
  -7   0   9   -0.95    3.09
   7   0  -9   -2.46    5.00
  -7   0   8   14.90    9.03
   7   0  -8   -1.49    5.27
  -7   0   7  142.61   29.20
   7   0  -7  125.27   28.20
  -7   0   6   -5.12    4.36
  -7   0   6   -1.36    3.50
   7   0  -6   -3.88    5.20
   7   0  -6   -3.02    5.87
  -7   0   5   14.78    8.82
  -7   0   5    8.16    4.92
   7   0  -5    2.21    6.67
  -7   0   4   -0.90    1.69
   7   0  -4    0.23    3.12
  -7   0   3  128.21   21.47
  -7   0   3  122.96   23.57
  -7   0   2    2.26    2.19
  -7   0   2    0.77    1.92
  -7   0   1   13.79    5.15
  -7   0   1   21.62    9.31
  -7   0   0    4.51    6.36
  -7   0  -1  183.67   31.27
  -7   0  -2   -1.85    3.97
  -7   0  -3   -8.57    6.38
  -7   0  -4   -1.42    3.68
  -7   0  -5   14.14    8.49
  -7   0  -6    1.82    2.42
  -7   0  -7    0.67    4.09
  -7  -1  11   -2.57    8.87
  -7  -1  10    2.99    6.58
  -7  -1   9   -0.71    5.12
  -7  -1   8   -4.16    5.11
   7   1  -8    0.58    2.40
  -7  -1   7    4.17    5.99
   7   1  -7    8.24    7.55
  -7  -1   6   -2.35    4.00
   7   1  -6    8.44    8.62
  -7  -1   6    0.23    2.74
   7   1  -6   16.66   10.52
  -7  -1   5    0.66    5.29
  -7  -1   5    2.43    3.31
   7   1  -5    5.77    5.40
  -7  -1   4    2.16    3.00
  -7  -1   4    6.94    5.47
   7   1  -4   27.47   13.05
  -7  -1   3    1.09    2.31
  -7  -1   3    2.48    7.30
  -7  -1   2   -1.60    4.14
  -7  -1   2    2.73    3.94
  -7  -1   1    1.25    0.80
  -7  -1   1    1.55    2.81
  -7  -1   0   18.40    9.98
  -7  -1  -1   -2.67    4.96
  -7  -1  -2   -1.38    2.50
  -7  -1  -3   12.71    7.66
  -7  -1  -4    2.17    5.34
  -7  -1  -5    3.92    6.07
  -7  -1  -6   -0.80    2.60
  -7  -1  -7    2.11    4.69
  -7  -2  11   -6.37   11.00
  -7  -2  10    3.44    5.12
  -7  -2   9    3.80    7.93
  -7  -2   8   22.78   12.71
  -7  -2   7   -3.14    6.10
   7   2  -7    0.26    1.09
  -7  -2   6    6.62    4.63
   7   2  -6    2.10    5.49
  -7  -2   6    9.49    8.58
   7   2  -6    8.13   10.73
  -7  -2   5   12.56    7.49
  -7  -2   5   16.17    7.68
   7   2  -5   28.22   15.21
  -7  -2   4   17.33    8.25
  -7  -2   4   13.65    6.90
   7   2  -4   55.99   21.46
  -7  -2   3   22.88    7.87
  -7  -2   3   10.78    5.57
  -7  -2   2   62.34   14.27
  -7  -2   2   61.97   17.04
  -7  -2   1    4.16    3.57
  -7  -2   1    6.92    4.41
  -7  -2   0    9.39    6.77
  -7  -2  -1   52.46   16.67
  -7  -2  -2   10.20    8.39
  -7  -2  -3    0.29    6.77
  -7  -2  -4   -3.20    7.93
  -7  -2  -5    9.01    6.38
  -7  -2  -6  -13.11    8.67
  -7  -2  -7   -6.81    6.32
  -7  -3  11  -11.10   14.30
  -7  -3  10   -0.20    3.35
  -7  -3   9   10.17   10.76
  -7  -3   8    0.01    2.80
  -7  -3   7   -1.63    4.07
  -7  -3   6    3.86    4.43
   7   3  -6   17.09   10.01
  -7  -3   6    8.51    4.81
   7   3  -6   13.15   10.63
  -7  -3   5   23.28   10.24
  -7  -3   5    9.60    6.31
   7   3  -5   10.22   12.08
  -7  -3   4   43.60   15.17
  -7  -3   4   44.47   13.43
   7   3  -4   63.56   22.52
  -7  -3   3    1.68    1.39
  -7  -3   3   12.55    7.36
  -7  -3   2    2.03    4.31
  -7  -3   2   -3.96    5.71
  -7  -3   1    1.33    2.09
  -7  -3   1    8.51    6.33
  -7  -3   0   -3.37    1.83
  -7  -3  -1    5.33    6.97
  -7  -3  -2    2.66    2.21
  -7  -3  -3   10.88    7.78
  -7  -3  -4    2.42    2.78
  -7  -3  -5   -3.65    6.92
  -7  -3  -6    6.60    8.45
  -7  -3  -7   -7.91    6.92
  -7  -4  11    4.99    7.94
  -7  -4  10    4.33    7.07
  -7  -4   9    2.39    3.50
  -7  -4   8    2.88    7.44
  -7  -4   7   80.50   23.74
   7   4  -7  128.08   33.37
  -7  -4   6   15.33   10.74
   7   4  -6   14.22   12.39
  -7  -4   5  177.36   32.49
  -7  -4   5  242.42   33.74
   7   4  -5  355.04   54.59
  -7  -4   4   -1.59    3.62
  -7  -4   4   -0.07    3.14
   7   4  -4    5.17    5.88
  -7  -4   3    1.77    3.52
  -7  -4   3   -3.92    1.49
  -7  -4   2   -1.12    3.36
  -7  -4   2    3.89    5.78
  -7  -4   1    6.48    4.66
  -7  -4   1   20.56   11.38
  -7  -4   0   64.22   18.84
  -7  -4  -1    1.10    4.02
  -7  -4  -2    5.50    9.15
  -7  -4  -3   -0.34    4.57
  -7  -4  -4   -5.71    3.56
  -7  -4  -5    4.43    6.97
  -7  -4  -6    0.38    2.26
  -7  -4  -7    0.95    6.13
  -7  -5  11    6.28    2.68
  -7  -5  10    3.72    8.10
  -7  -5   9   -5.14    9.12
  -7  -5   8   -0.42    1.65
  -7  -5   7   57.82   19.09
   7   5  -7   54.09   20.74
  -7  -5   6    1.86    3.54
   7   5  -6    2.71    2.56
  -7  -5   5   -3.40    8.40
  -7  -5   5    2.64    3.24
   7   5  -5    8.51    6.05
  -7  -5   4   41.63   14.46
   7   5  -4   50.02   21.50
  -7  -5   3   35.05   12.41
  -7  -5   2    0.63    6.64
  -7  -5   1    7.34    4.58
  -7  -5   1   13.16    8.64
  -7  -5   0   48.95   18.26
  -7  -5  -1   26.06   13.23
  -7  -5  -2    7.60    6.77
  -7  -5  -3    0.41    3.52
  -7  -5  -4   -4.24    9.02
  -7  -5  -5   -1.51    4.87
  -7  -5  -6   -1.89    7.23
  -7  -5  -7    1.79    5.17
  -7  -6  11   19.73   14.92
  -7  -6  10   -6.45    8.77
  -7  -6   9   -0.38    5.86
  -7  -6   8    7.55    5.23
   7   6  -7    5.64    5.77
  -7  -6   7   17.15   11.60
   7   6  -7   35.57   17.33
   7   6  -6   -0.08    4.98
   7   6  -6    7.77    2.56
   7   6  -5    6.04    8.98
  -7  -6   5   16.93   12.01
   7   6  -5    6.43    8.15
   7   6  -4   23.38   14.01
  -7  -6   4   26.84   12.63
   7   6  -4    5.34    5.55
  -7  -6   3   23.05   13.56
  -7  -6   2   62.07   19.76
  -7  -6   1   -3.11    8.09
  -7  -6   0   -1.26    3.92
  -7  -6  -1  132.08   30.34
  -7  -6  -2   28.39   13.23
  -7  -6  -3    4.03    3.78
  -7  -6  -4    0.68    3.57
  -7  -6  -5   10.90   11.64
  -7  -6  -6   -1.25    2.11
  -7  -7  10   -2.24    9.80
   7   7  -9  169.36   37.77
  -7  -7   9   -2.51    4.39
   7   7  -8    2.21    4.07
  -7  -7   8   -2.05    5.03
   7   7  -7   10.38   13.31
   7   7  -7    0.49    4.66
   7   7  -6   -0.40    3.27
   7   7  -6   -0.08    2.56
   7   7  -5    7.34    6.67
  -7  -7   5   11.12    5.00
   7   7  -5    9.72   12.71
   7   7  -4   -0.11    3.06
  -7  -7   4   -0.88    1.72
   7   7  -4   -5.62    4.24
   7   7  -3    4.95    5.48
  -7  -7   3   -2.02    0.28
  -7  -7   2   -0.99    5.22
  -7  -7   1   84.65   24.75
  -7  -7   0   -1.71    3.07
  -7  -7  -1   15.08   11.70
  -7  -7  -2   -3.50    3.30
  -7  -7  -3    3.92    3.19
  -7  -7  -4   18.59   11.55
  -7  -7  -5   -0.99    2.95
  -7  -7  -6   -5.37    9.86
   7   8 -10   -5.34   11.07
  -7  -8  10   10.58   11.93
   7   8  -9   -4.54    2.29
  -7  -8   9   -0.94    5.82
   7   8  -8    2.83    4.10
   7   8  -7   12.89   10.25
   7   8  -7   15.78   11.85
   7   8  -6   29.90   14.94
   7   8  -6   11.96   20.45
   7   8  -5    5.39    9.34
   7   8  -5   16.93   10.24
  -7  -8   5    0.46    6.49
   7   8  -4    0.28    7.26
  -7  -8   4   -1.24    4.30
   7   8  -4    9.82   12.71
   7   8  -3   49.16   16.84
  -7  -8   3   67.03   20.74
  -7  -8   2    2.68    5.35
  -7  -8   1   18.19   10.27
  -7  -8   0   60.57   19.72
  -7  -8  -1    6.01    9.39
  -7  -8  -2   16.28   11.44
  -7  -8  -3    6.32    3.25
  -7  -8  -4   12.69   10.26
  -7  -8  -5   -4.12    7.68
  -7  -8  -6    2.08    6.75
   7   9 -10   -3.62    9.55
  -7  -9  10   -1.99    7.60
   7   9  -9    9.83   15.78
   7   9  -8    2.93    5.62
   7   9  -7   28.07   17.43
   7   9  -6    3.02    5.35
  -7  -9   6    3.16    7.74
   7   9  -6   -6.83    5.52
   7   9  -5   -1.32    3.83
  -7  -9   5    9.49    8.51
   7   9  -5    4.39    2.99
  -7  -9   5    1.25    4.07
   7   9  -4    1.57    1.19
  -7  -9   4    6.91    2.68
   7   9  -4   14.52   12.22
   7   9  -3   29.75   12.86
  -7  -9   3   22.30   13.30
  -7  -9   2  105.56   26.26
  -7  -9   1    4.78    5.53
  -7  -9   0    9.48    8.24
  -7  -9  -1   -0.46    3.77
  -7  -9  -2    8.23   10.12
  -7  -9  -3   19.98   15.13
  -7  -9  -4   -5.39    7.85
  -7  -9  -5   -1.94    8.87
   7  10 -10   11.64   12.89
   7  10  -9   31.52   23.25
   7  10  -8    7.14    6.81
   7  10  -7   11.03    9.98
   7  10  -6   -3.27    3.75
  -7 -10   6    0.10    2.74
   7  10  -6    2.54   14.72
   7  10  -5   11.91   10.54
  -7 -10   5    4.77    4.91
   7  10  -5    7.79    3.78
  -7 -10   5   -0.03    6.15
   7  10  -4    2.70    4.11
  -7 -10   4    1.71    3.06
  -7 -10   4    5.82    8.64
   7  10  -4    2.75    0.78
  -7 -10   3   -2.02    6.07
  -7 -10   2    2.51    3.48
  -7 -10   1    9.90   10.14
  -7 -10   0   -0.42    1.17
  -7 -10  -1   10.86   11.09
  -7 -10  -2    0.97    7.55
  -7 -10  -3   -3.94    5.35
  -7 -10  -4   22.69   11.81
  -7 -10  -5   -2.89   10.12
   7  11  -9    4.48    8.72
   7  11  -8    1.41    1.42
   7  11  -7    7.27    9.72
   7  11  -6   -0.98    7.69
  -7 -11   6    3.61    5.70
   7  11  -6    6.57    7.70
   7  11  -5   10.42   11.13
  -7 -11   5   -0.26    4.53
   7  11  -5   -5.23    8.62
   7  11  -4    3.80    5.15
  -7 -11   4   10.84    8.48
   7  11  -4   10.49   11.24
  -7 -11   4   31.53   17.49
  -7 -11   3   -2.29    6.52
  -7 -11   3    4.70    8.53
   7  11  -3   -7.27    5.67
  -7 -11   2    1.09    4.01
  -7 -11   1    2.24    2.39
  -7 -11   0   -2.23    7.32
  -7 -11  -1   -6.48    5.22
  -7 -11  -2   -4.69    7.77
  -7 -11  -3  -12.51    9.45
  -7 -11  -4    9.76    9.00
   7  12  -9   15.67   11.80
   7  12  -8   -4.36    3.41
   7  12  -7   -7.13    7.80
   7  12  -6    4.75    5.27
  -7 -12   6    8.45    7.68
   7  12  -6  -12.92   11.27
   7  12  -5   12.23   10.15
  -7 -12   5   18.28   10.84
   7  12  -5   22.22   18.99
   7  12  -4    0.18    7.34
  -7 -12   4   -2.79    4.01
   7  12  -4   -5.14    7.92
  -7 -12   4   -3.05    6.76
  -7 -12   3    4.54    7.19
  -7 -12   3   -1.63    8.59
   7  12  -3   16.20   15.27
  -7 -12   2    3.50    2.64
  -7 -12   1   -4.63    3.94
  -7 -12   0   11.94   11.66
  -7 -12  -1    5.07    8.24
  -7 -12  -2    9.54   10.35
  -7 -12  -3   13.28   10.87
  -7 -12  -4   -4.02    7.71
   7  13  -9   -4.58    3.29
   7  13  -8   11.93   12.63
   7  13  -7    2.77    9.42
   7  13  -6   -2.83    7.86
  -7 -13   6   13.51    9.55
   7  13  -6    0.22    6.41
   7  13  -5    6.40    9.98
  -7 -13   5   11.11    7.97
   7  13  -5   -9.09    9.88
   7  13  -4   11.72   16.01
  -7 -13   4   11.02   11.21
  -7 -13   3    0.43    5.19
  -7 -13   3   -0.62    3.31
   7  13  -3   -5.47   10.88
  -7 -13   2    4.13    5.04
  -7 -13   1   -1.74    8.72
  -7 -13   0   10.03   12.90
  -7 -13  -1    2.67    6.63
  -7 -13  -2    2.40    4.76
  -7 -13  -3    4.22    5.09
   7  14  -8    1.81    9.25
   7  14  -7    1.83    2.79
   7  14  -6    5.57    8.55
  -7 -14   6   -6.23    6.84
   7  14  -6   -2.32    9.63
   7  14  -5    6.95    6.54
  -7 -14   5   10.14   11.04
   7  14  -5   -3.30   10.33
  -7 -14   4    4.67    5.97
   7  14  -4   11.39    9.53
  -7 -14   4    6.77    9.82
  -7 -14   3   17.34   10.49
   7  14  -3   28.24   19.29
  -7 -14   3   19.91   11.50
  -7 -14   2   -1.53    7.87
  -7 -14   2   -3.65   10.83
  -7 -14   1    8.37    9.72
  -7 -14   0   11.87   10.96
  -7 -14  -1    8.16    9.93
  -7 -14  -2    6.76    8.79
   7  15  -7   14.19   13.88
   7  15  -6    6.15    8.41
  -7 -15   6    8.24   10.31
   7  15  -6   13.47   12.57
   7  15  -5   -8.30    8.32
  -7 -15   5    5.55    7.11
   7  15  -5   12.73   11.40
  -7 -15   4    1.18    6.08
   7  15  -4   11.84   11.15
  -7 -15   3   -0.67    5.32
   7  15  -3   -3.39   10.71
  -7 -15   3    5.46    7.12
  -7 -15   2    0.71    0.63
  -7 -15   2   -1.28    7.31
   7  15  -2   -3.50    1.55
  -7 -15   1   11.55   10.85
  -7 -15   0   -3.15    6.68
  -7 -15  -1    4.91    9.39
   7  16  -7   33.51   20.81
   7  16  -6    1.92    5.82
  -7 -16   6  -12.90   10.50
  -7 -16   5    4.40    6.60
  -7 -16   4    4.96    6.68
  -7 -16   3    9.24   16.58
  -7 -16   3   11.65    7.39
  -7 -16   2   -2.37    8.59
  -7 -16   2    3.39    7.59
  -7 -16   1    1.53    5.21
  -7 -16   0   -5.22   10.37
   7  17  -6    2.47    5.01
  -7 -17   6    6.33   10.21
  -7 -17   5    3.60    8.07
  -7 -17   4   -2.20    4.31
  -7 -17   3    0.75    8.34
  -7 -17   3   -1.39    0.95
  -7 -17   2    1.01    2.70
  -7 -17   2   -3.85    7.60
  -7 -17   1   -0.32    4.36
  -7 -18   3   -3.56    6.48
  -7 -18   2   11.60   14.61
   8 -15  -3    0.35    3.59
   8 -15   0  -18.96   16.74
   8 -14  -5   14.29   15.68
   8 -14  -4    7.18    7.95
  -8  14   3    2.72    5.60
   8 -14  -3   -4.42   12.76
  -8  14   2   -0.22    6.91
  -8  14   1    5.20    5.50
   8 -14   0   14.97   13.55
   8 -14   1   -3.54    8.29
   8 -13  -6    1.06    8.91
   8 -13  -5   23.20   16.37
  -8  13   4   -7.45    8.56
   8 -13  -4   -2.25    8.74
  -8  13   3    4.27    5.01
  -8  13   2   -4.87    8.81
  -8  13   1    2.71    3.39
  -8  13   0  -10.26    8.66
   8 -13   0  -12.52   12.90
  -8  13  -1    6.31    3.06
   8 -13   1   10.59   14.04
   8 -13   2  -49.73   30.40
   8 -12  -7   -6.02    9.34
   8 -12  -6    6.72    5.91
  -8  12   5    1.98    5.22
   8 -12  -5    4.31    4.47
  -8  12   4    3.24    9.14
   8 -12  -4   11.41   14.90
  -8  12   3   -6.02    4.80
  -8  12   2  -11.83    9.22
  -8  12   1    2.65    5.03
   8 -12  -1  -14.10   12.23
  -8  12   0    6.14    1.99
   8 -12   0   -4.28    7.97
  -8  12  -1   -0.29    6.09
   8 -12   1   -0.72   11.11
  -8  12  -2    2.52    2.50
   8 -11  -8    1.81    0.84
   8 -11  -7    1.21    4.93
   8 -11  -6   10.73   13.61
  -8  11   5   -2.08    3.03
   8 -11  -5    0.60    1.01
  -8  11   4   -0.74    5.81
  -8  11   3   -1.08    5.14
  -8  11   2   -3.00    4.28
  -8  11   1   10.00    7.81
   8 -11  -1    0.98    5.36
  -8  11   0   -2.65    6.93
  -8  11  -1    5.27    7.94
  -8  11  -2   -2.00    7.45
  -8  11  -3   -1.53    4.83
   8 -10  -8    0.36    4.84
   8 -10  -7   -7.55    4.46
  -8  10   6    2.40    4.69
   8 -10  -6   -3.54    5.24
  -8  10   5    4.86    7.91
   8 -10  -5    5.37    0.90
  -8  10   4  -26.85   13.55
  -8  10   3  224.07   49.10
  -8  10   2   -1.78    4.80
  -8  10   1    7.26    6.66
  -8  10   0   -4.71    8.86
  -8  10  -1    4.16    6.67
  -8  10  -2    7.75    7.18
  -8  10  -3   -4.00    3.76
   8  -9  -9    4.92    9.21
   8  -9  -8    4.57    4.38
   8  -9  -7   23.72   18.63
  -8   9   6   20.75   12.41
   8  -9  -6   16.14   17.58
  -8   9   5   -5.32    7.85
   8  -9  -5   -0.76    4.42
  -8   9   4   13.33   11.22
  -8   9   3    3.08    4.69
  -8   9   2   -0.07    7.32
  -8   9   1   -1.62    8.26
  -8   9   0    5.52    6.78
  -8   9  -1   -0.32    1.94
  -8   9  -2   -1.72    2.37
  -8   9  -3    2.00    7.43
  -8   9  -4   -3.29    4.36
   8  -8 -10   -0.11    4.11
   8  -8  -9    3.88    8.30
   8  -8  -8    4.96    7.83
  -8   8   7    3.05    6.31
   8  -8  -7   -3.19    7.77
  -8   8   6    4.57    3.97
   8  -8  -6   -1.02    4.89
  -8   8   5   -2.19    2.55
   8  -8  -5    9.06   13.87
  -8   8   4   -2.08    7.53
   8  -8  -4    4.47    6.58
  -8   8   3   13.35    8.56
   8  -8  -3   12.55   10.71
  -8   8   2    5.30    6.38
   8  -8  -2   20.22   13.82
  -8   8   1    5.62    3.91
   8  -8  -1   10.58    9.82
  -8   8   0    3.21    3.51
  -8   8  -1    8.50    7.48
  -8   8  -2    5.46    3.76
  -8   8  -3    9.49    9.33
  -8   8  -4    6.30    8.22
   8  -7 -10    1.43    4.76
   8  -7  -9    3.46    5.12
   8  -7  -8    2.87    0.98
   8  -7  -7    4.53    6.15
  -8   7   6   -2.15    6.34
   8  -7  -6    4.33    9.16
  -8   7   5    1.73    1.99
  -8   7   4   21.89   10.82
   8  -7  -4    7.73    6.32
  -8   7   3    4.88    6.59
   8  -7  -3    0.81    1.34
  -8   7   2   24.39   12.87
   8  -7  -2   19.80   13.18
  -8   7   1   -0.65    1.80
  -8   7   0   21.70   13.21
  -8   7  -1    9.37   10.56
  -8   7  -2    0.98    1.49
  -8   7  -3   -2.49    5.18
  -8   7  -4   -4.31    8.47
  -8   7  -5   11.84    7.37
   8  -6 -11   -2.56    4.34
   8  -6 -10   -1.33    5.59
   8  -6  -9   11.90   10.41
   8  -6  -8   -0.18    4.25
   8  -6  -7    0.56    1.75
  -8   6   6    4.23    6.40
   8  -6  -6   -3.56    9.18
  -8   6   5    9.65    7.72
   8  -6  -5   13.19   10.43
  -8   6   4   -0.94    4.07
   8  -6  -4    8.50    8.76
  -8   6   3   14.97    8.74
   8  -6  -3   23.93   14.06
  -8   6   2    7.38    7.84
   8  -6  -2    2.19    9.74
  -8   6   1   68.10   19.51
  -8   6   0    0.62    3.89
  -8   6  -1    7.08    6.60
  -8   6  -2    7.77   14.75
  -8   6  -3   -3.80    4.99
  -8   6  -4    2.07    4.30
  -8   6  -5    2.21    3.31
   8  -5 -11    7.01    7.08
  -8   5  10    3.47    6.77
   8  -5 -10   -2.43    2.10
  -8   5   9    0.76    5.11
   8  -5  -9    6.22    7.86
  -8   5   8   -4.72    7.13
   8  -5  -8  -17.50   11.49
  -8   5   7    1.62    4.20
   8  -5  -7    1.77    3.55
  -8   5   6    0.57    3.27
   8  -5  -6    4.53    8.70
  -8   5   5   -2.28    6.59
   8  -5  -5   -4.31    8.88
  -8   5   4   -3.54    6.20
   8  -5  -4   13.47   10.80
  -8   5   3   47.50   17.07
   8  -5  -3  117.94   32.53
  -8   5   2   -4.26    5.93
  -8   5   1   69.19   19.29
  -8   5   0    4.05    3.66
  -8   5  -1   -0.42    3.53
  -8   5  -2   18.94   11.76
  -8   5  -3   -3.61    5.08
  -8   5  -4    2.82    5.35
  -8   5  -5    1.05    4.44
   8  -4 -11    4.57    6.78
  -8   4  10   -3.36    5.58
   8  -4 -10   -1.03    0.33
  -8   4   9   -3.81    5.31
   8  -4  -9    2.17    1.80
  -8   4   8   -3.41    6.26
   8  -4  -8   -6.63   10.86
  -8   4   7    5.15    7.64
   8  -4  -7   -2.32    5.44
  -8   4   6    3.18    6.08
  -8   4   6   13.40    8.79
   8  -4  -6    7.22    9.75
   8  -4  -6    2.67    9.49
  -8   4   5    6.97    6.01
  -8   4   5    1.20    1.47
  -8   4   4   80.21   21.08
   8  -4  -4   80.41   26.01
  -8   4   3   -4.50    5.94
   8  -4  -3   -3.29    6.91
  -8   4   2   43.72   14.98
  -8   4   1    5.98    5.55
  -8   4   0   19.45    9.55
  -8   4  -1   19.36   10.59
  -8   4  -2   27.14   12.37
  -8   4  -3   -0.22    4.44
  -8   4  -4   -3.47    3.76
  -8   4  -5    0.90    0.80
  -8   3  10   -0.04    5.87
   8  -3 -10   -0.46    3.98
  -8   3   9   -0.97    3.46
   8  -3  -9   -0.88    2.66
  -8   3   8    5.50    5.69
   8  -3  -8    4.47    6.96
  -8   3   7   69.76   19.35
   8  -3  -7  127.83   32.69
  -8   3   6   -2.12    2.59
  -8   3   6   -3.20    7.23
   8  -3  -6    0.44    4.38
   8  -3  -6   -0.35    6.04
  -8   3   5   -2.55    3.50
  -8   3   5    3.94    3.11
   8  -3  -5   -6.51    7.09
  -8   3   4    9.20    6.33
  -8   3   4   10.25    8.40
   8  -3  -4   29.27   18.00
  -8   3   3    0.63    4.04
   8  -3  -3    1.40    3.70
  -8   3   2   14.39    8.50
  -8   3   1    1.99    5.52
  -8   3   0    6.85    6.09
  -8   3  -1   -1.91    3.09
  -8   3  -2   15.14    9.04
  -8   3  -3   -1.37    4.48
  -8   3  -4   -3.48    6.90
  -8   3  -5    4.62    6.71
  -8   2  10   -2.91    0.55
  -8   2   9    5.78    3.35
   8  -2  -9   -1.33    3.88
  -8   2   8    2.91    7.39
   8  -2  -8   -5.37    6.61
  -8   2   7   39.60   14.92
   8  -2  -7   62.33   22.30
  -8   2   6   20.25   10.76
  -8   2   6    8.68    7.80
   8  -2  -6   14.41   11.83
   8  -2  -6   19.91   10.90
  -8   2   5    6.86    5.07
  -8   2   5   15.05    8.40
   8  -2  -5   28.79   15.85
  -8   2   4    1.79    0.43
  -8   2   4    6.71    5.32
   8  -2  -4    5.74    5.98
  -8   2   3    4.40    4.21
  -8   2   3    3.88    4.91
   8  -2  -3   -0.97    8.39
  -8   2   2    0.41    5.68
  -8   2   1   20.95   10.58
  -8   2   0   14.89    9.50
  -8   2  -1    4.04    2.33
  -8   2  -2    7.71    7.41
  -8   2  -3    1.27    5.38
  -8   2  -4   -2.63    1.00
  -8   2  -5   11.40    8.43
  -8   1  10   -1.99    5.80
  -8   1   9    2.83    6.84
   8  -1  -9    6.23    6.94
  -8   1   8    8.43    4.96
   8  -1  -8    4.21    7.06
  -8   1   7   -0.25    3.33
   8  -1  -7    9.00    9.08
  -8   1   6    1.19    2.87
  -8   1   6    0.37    3.17
   8  -1  -6    1.47    3.80
   8  -1  -6   -3.85    5.66
  -8   1   5   12.70    6.83
  -8   1   5   -1.80    5.15
   8  -1  -5   14.72   11.42
  -8   1   4   -5.19    4.29
  -8   1   4    0.74    1.62
   8  -1  -4    3.49    3.45
  -8   1   3   10.05    5.59
  -8   1   3    3.46    1.32
   8  -1  -3    1.18    3.57
  -8   1   2   -0.15    2.29
  -8   1   2    3.46    4.24
  -8   1   1   -3.65    2.70
  -8   1   0    6.50    9.11
  -8   1  -1    4.06    6.61
  -8   1  -2    2.92    4.30
  -8   1  -3   12.23    8.19
  -8   1  -4    1.32    0.27
  -8   1  -5   -2.68    6.61
  -8   1  -6   -2.93    2.32
  -8   0  10   10.16    9.61
  -8   0   9    2.00    2.98
  -8   0   8   -2.67    5.53
   8   0  -8    3.91    6.28
  -8   0   7    3.57    5.70
   8   0  -7    8.48   12.22
  -8   0   6   -3.27    5.26
  -8   0   6   -1.99    4.73
   8   0  -6   -0.33    2.86
  -8   0   5   -1.50    1.83
  -8   0   5   -0.87    3.62
   8   0  -5    0.89    2.33
  -8   0   4   -2.77    5.36
  -8   0   4   -0.45    1.79
   8   0  -4    8.17    9.38
  -8   0   3    1.86    2.91
  -8   0   3   -1.73    4.39
  -8   0   2   23.53    7.96
  -8   0   2   32.13   12.37
  -8   0   1    0.09    4.35
  -8   0   0   11.35    6.96
  -8   0  -1    2.54    2.84
  -8   0  -2    3.58    7.03
  -8   0  -3    0.37    2.23
  -8   0  -4   12.68    7.92
  -8   0  -5   -4.38    5.99
  -8   0  -6   -1.93    7.98
  -8  -1  10    3.07    4.81
  -8  -1   9   -2.51    4.51
  -8  -1   8   18.14   11.31
  -8  -1   7    0.54    3.36
   8   1  -7    3.74    5.19
   8   1  -7    6.40   13.64
  -8  -1   6   -4.73    6.61
  -8  -1   6    2.37    5.61
   8   1  -6    4.01    7.93
  -8  -1   5    4.72    5.08
  -8  -1   5    0.44    2.04
   8   1  -5   -1.94    3.69
  -8  -1   4   -2.37    3.67
  -8  -1   4    0.65    2.95
   8   1  -4    4.41    1.11
  -8  -1   3    7.55    5.80
  -8  -1   3   17.02    9.84
  -8  -1   2    0.31    1.19
  -8  -1   2    5.12    6.46
  -8  -1   1   -4.23    6.05
  -8  -1   0    3.88    4.30
  -8  -1  -1    6.50    5.22
  -8  -1  -2    3.29    5.91
  -8  -1  -3    2.29    2.45
  -8  -1  -4   -0.39    4.54
  -8  -1  -5   -4.93    3.26
  -8  -2  10    6.16    4.61
  -8  -2   9    0.68    6.48
  -8  -2   8   -0.91    0.51
  -8  -2   7   22.33   11.65
   8   2  -7   53.81   22.13
  -8  -2   6   15.41    7.85
   8   2  -6   25.94   15.39
  -8  -2   5   26.11   10.18
  -8  -2   5   10.32    7.03
   8   2  -5   31.53   16.83
  -8  -2   4    2.87    2.84
  -8  -2   4    9.83    7.73
   8   2  -4   30.22   18.81
  -8  -2   3    0.98    2.54
  -8  -2   3   -1.38    3.41
  -8  -2   2    4.21    2.69
  -8  -2   2    8.88    8.93
  -8  -2   1   15.38    7.06
  -8  -2   0   49.12   16.75
  -8  -2  -1    7.09    4.45
  -8  -2  -2   -2.99    6.23
  -8  -2  -3   -0.18    3.06
  -8  -2  -4  -11.68    8.28
  -8  -2  -5    5.98    8.36
  -8  -3  10   -1.23    6.53
  -8  -3   9   -0.09    7.33
  -8  -3   8   -2.17    9.36
  -8  -3   7   90.68   24.70
   8   3  -7  146.99   41.41
  -8  -3   6   -4.55    7.67
   8   3  -6   -1.02    5.34
  -8  -3   5    4.34    3.81
  -8  -3   5    3.11    1.44
   8   3  -5    6.63    6.12
  -8  -3   4   10.35    7.60
  -8  -3   4   16.94    9.81
   8   3  -4   37.16   18.89
  -8  -3   3    0.17    1.40
  -8  -3   3   11.34    9.04
  -8  -3   2    2.21    3.52
  -8  -3   2    8.00    6.21
  -8  -3   1   -5.41    4.21
  -8  -3   0   19.92    9.68
  -8  -3  -1   -1.25    2.52
  -8  -3  -2    2.51    3.65
  -8  -3  -3   10.96   10.31
  -8  -3  -4    6.53    8.67
  -8  -3  -5    9.98    8.30
  -8  -4  10  -14.67   11.63
  -8  -4   9    0.81    5.08
  -8  -4   8    3.95    4.22
  -8  -4   7   -3.89    5.82
   8   4  -7   -3.32    2.72
  -8  -4   6    7.49    7.29
   8   4  -6   11.10   13.68
  -8  -4   5    2.81    3.63
  -8  -4   5    2.22    3.80
   8   4  -5   -0.19    6.33
  -8  -4   4   65.69   17.41
  -8  -4   4   82.67   20.52
   8   4  -4  100.50   34.42
  -8  -4   3    2.08    2.17
  -8  -4   3    2.30    3.72
  -8  -4   2   21.33    7.86
  -8  -4   2   27.97   12.26
  -8  -4   1   -0.40    1.35
  -8  -4   0   10.74    8.53
  -8  -4  -1   31.41   15.94
  -8  -4  -2   23.76   14.29
  -8  -4  -3    3.36    6.47
  -8  -4  -4    3.29    2.27
  -8  -4  -5    6.57    5.72
  -8  -5  10   13.72   10.47
  -8  -5   9    5.29   10.14
  -8  -5   8   -3.90    5.30
  -8  -5   7   -2.17    4.09
   8   5  -7    2.59    7.62
  -8  -5   6   16.15    9.76
   8   5  -6   -3.88    9.45
  -8  -5   5    3.37    5.62
  -8  -5   5    3.82    3.91
   8   5  -5    4.85   13.06
  -8  -5   4    4.28    6.06
  -8  -5   4    6.55    6.82
   8   5  -4   -0.60    3.02
  -8  -5   3   66.23   16.74
  -8  -5   3   79.51   21.16
  -8  -5   2   -0.52    3.96
  -8  -5   2   -2.30    4.01
  -8  -5   1   83.77   24.21
  -8  -5   0    7.53    7.50
  -8  -5  -1    0.93    3.01
  -8  -5  -2   17.86   10.46
  -8  -5  -3   -2.02    7.44
  -8  -5  -4    5.31    8.37
  -8  -5  -5   -9.97    8.27
  -8  -6  10   -1.74   10.73
  -8  -6   9    4.89    7.10
  -8  -6   8    3.38    4.67
  -8  -6   7    2.75    4.11
   8   6  -7   -2.05    4.68
  -8  -6   6   -0.73    4.24
   8   6  -6   12.41   12.58
  -8  -6   5    4.94    7.40
  -8  -6   5   -0.39    4.61
   8   6  -5   10.16   10.54
  -8  -6   4    5.05    5.31
  -8  -6   4    5.28    7.45
   8   6  -4   -1.04    2.51
  -8  -6   3   16.26    8.44
  -8  -6   3   10.34    6.35
  -8  -6   2    3.24    4.04
  -8  -6   2   -1.94    3.28
  -8  -6   1   86.78   24.48
  -8  -6   0   -3.52    8.12
  -8  -6  -1    0.52    2.08
  -8  -6  -2    7.09    7.30
  -8  -6  -3   -3.55    4.54
  -8  -6  -4   14.90    8.60
  -8  -6  -5   10.66    8.54
  -8  -7   9  -14.70   11.41
  -8  -7   8   -6.84   11.30
  -8  -7   7    2.81    2.16
   8   7  -7    2.95    6.26
  -8  -7   6    4.61    6.19
   8   7  -6    3.15    8.02
  -8  -7   5   -3.09    5.73
   8   7  -5   -6.34   10.02
  -8  -7   4    3.81    4.75
   8   7  -4    2.69    9.31
  -8  -7   3   -0.84    5.81
  -8  -7   2   18.99   11.66
  -8  -7   1   -6.47    7.02
  -8  -7   0   29.27   15.96
  -8  -7  -1   -0.47    0.03
  -8  -7  -2   -0.37    7.30
  -8  -7  -3   -2.49    5.94
  -8  -7  -4   -4.93    4.75
  -8  -8   9    8.09   10.58
  -8  -8   8   14.39   12.75
  -8  -8   7    0.95    3.71
   8   8  -7   24.66   16.87
   8   8  -6   13.29    9.91
   8   8  -6   19.99   17.48
   8   8  -5   -4.13    6.95
  -8  -8   5    7.40    6.92
   8   8  -5   16.71   17.80
  -8  -8   4    1.99    4.16
   8   8  -4    1.37    9.43
  -8  -8   3   13.62    8.86
  -8  -8   2   21.29    9.89
  -8  -8   1   -3.44    2.63
  -8  -8   0    2.05    2.05
  -8  -8  -1    1.30    3.96
  -8  -8  -2   -1.75    5.29
  -8  -8  -3   41.57   20.47
  -8  -8  -4   -5.47    9.93
  -8  -9   9    4.63    6.93
   8   9  -8   15.72   13.44
  -8  -9   8    2.77    4.31
   8   9  -7   -3.41    3.88
   8   9  -7   23.78   17.07
   8   9  -6    8.68   10.97
   8   9  -6    6.42    7.97
   8   9  -5   -9.93   11.92
  -8  -9   4   -1.80    2.18
   8   9  -4   20.48   16.11
  -8  -9   3    2.64   11.92
  -8  -9   2   -1.36    3.10
  -8  -9   1    3.62    5.43
  -8  -9   0    8.54    7.69
  -8  -9  -1    0.34    6.45
  -8  -9  -2   -1.30    9.10
  -8  -9  -3    1.98    3.12
   8  10  -9  -12.91   11.33
   8  10  -8   11.18   12.00
   8  10  -7    7.23   10.22
   8  10  -7   25.69   14.96
   8  10  -6    2.60    6.09
   8  10  -6    6.35   12.13
   8  10  -5   24.39   17.63
  -8 -10   4    1.30    2.34
   8  10  -4   11.74   16.56
  -8 -10   3   29.44   20.32
  -8 -10   2   -6.93    8.88
  -8 -10   1    0.60    2.99
  -8 -10   0    4.55    9.02
  -8 -10  -1   -0.17    4.21
  -8 -10  -2    8.46    7.73
  -8 -10  -3   18.78   21.44
   8  11  -9   -4.69    6.89
   8  11  -8   -2.83    5.14
   8  11  -7  -15.72   11.63
   8  11  -7   25.43   20.90
   8  11  -6   19.95   12.67
   8  11  -6   20.92   17.92
   8  11  -5    7.67    9.50
  -8 -11   4   -0.41    3.26
   8  11  -4    2.40    4.68
  -8 -11   3   -4.28   10.00
   8  11  -3   -9.13   14.54
  -8 -11   2   -0.45    4.95
  -8 -11   1   -5.10    5.91
  -8 -11   0    3.73    5.73
  -8 -11  -1    0.70    7.75
  -8 -11  -2   -7.89   10.47
   8  12  -8   -9.34    9.49
   8  12  -7   -3.47    5.55
   8  12  -7    5.71    9.10
   8  12  -6   -4.86    7.10
   8  12  -5    0.08    4.55
  -8 -12   4   -5.40    5.44
   8  12  -4    7.07    4.71
  -8 -12   3   -5.52    5.57
   8  12  -3   -7.12   17.04
  -8 -12   2   -7.32    7.46
  -8 -12   1    7.85    9.17
  -8 -12   0  210.04   45.08
  -8 -12  -1    4.05    6.19
  -8 -12  -2    1.68    2.01
   8  13  -8   -4.19    6.48
   8  13  -7    8.48   10.33
   8  13  -6   -0.13    8.40
   8  13  -5  -16.86   15.15
   8  13  -4   -5.37   14.73
  -8 -13   4    0.85    0.68
  -8 -13   3   -7.69    7.72
   8  13  -3    9.24   13.69
  -8 -13   2   -0.59    3.87
  -8 -13   1    4.37    7.48
  -8 -13   0   -5.15    3.44
  -8 -13  -1   -3.26    7.46
   8  14  -6  -16.33   14.79
  -8 -14   5   -4.20    5.57
   8  14  -5    4.48    6.98
   8  14  -4    9.99   18.10
  -8 -14   3    2.97    3.80
   8  14  -3   10.19   10.36
  -8 -14   2    5.01    7.91
  -8 -14   1    4.01    4.07
  -8 -14   0    3.02    7.75
   8  15  -6   -5.16    8.53
  -8 -15   5   -2.35    4.29
   8  15  -5   -0.29    6.77
   8  15  -4  -17.48   16.90
   8  15  -3    0.87   11.21
  -8 -15   3   -5.65    5.57
  -8 -15   2    0.85    4.70
   8  15  -2  -50.01   34.00
  -8 -15   1   -3.37    9.57
  -8 -16   5   -7.81    8.06
  -8 -16   3    2.09    2.31
  -8 -16   2    5.31    6.45
   8  16  -2   11.77   19.08
  -9  13   5   -0.40    3.96
  -9  13   4   -5.76    4.92
  -9  12   5   -1.46    4.53
  -9  12   4    2.51    7.47
   9 -12  -4   19.76   21.02
  -9  12   3   -1.63    3.47
  -9  12   2    1.66    2.15
   9 -12   1   13.44   15.72
  -9  11   6    1.56    8.12
  -9  11   5    8.95    5.78
   9 -11  -5  -14.74   11.08
  -9  11   4    7.13    4.95
  -9  11   3    2.06    5.50
  -9  11   2    3.41   10.04
  -9  11   1    0.24    4.80
   9 -10  -7   -1.84    6.62
  -9  10   6    3.75    7.12
   9 -10  -6    0.43    3.96
  -9  10   5    3.47    3.20
   9 -10  -5    3.21   10.86
  -9  10   4   -0.39    3.52
  -9  10   3    1.11    1.47
  -9  10   2   -5.85    8.70
  -9  10   1    0.60    5.83
  -9  10   0    7.80    7.00
   9  -9  -7    5.47   10.36
  -9   9   6   16.90   12.05
   9  -9  -6   15.06   14.98
  -9   9   5   -3.71    4.23
   9  -9  -5   20.52   15.86
  -9   9   4    6.40    5.64
  -9   9   3    1.46    3.77
  -9   9   2  -13.97    9.71
  -9   9   1   -2.01    4.28
  -9   9   0   -1.41    6.76
  -9   9  -1    8.24    8.55
   9  -8  -8   -8.30    9.29
   9  -8  -7    9.88    8.16
  -9   8   6   -0.55    5.85
   9  -8  -6  -12.32   13.82
  -9   8   5   -3.47    4.85
  -9   8   4    2.00    4.93
  -9   8   3  -10.96    8.46
  -9   8   2   -0.56    5.18
  -9   8   1  -13.02    9.05
  -9   8   0   15.76   10.64
  -9   8  -1    4.22    8.45
  -9   8  -2   -0.63    3.11
   9  -7  -9    2.24    7.17
   9  -7  -8   13.05   15.19
   9  -7  -7   -1.81    1.67
  -9   7   6    5.03    3.45
   9  -7  -6   -6.38    7.62
  -9   7   5    3.24    7.64
   9  -7  -5    5.00    6.27
  -9   7   4    0.64    2.01
   9  -7  -4    2.30    5.66
  -9   7   3   -3.86    3.07
   9  -7  -3    3.24    9.45
  -9   7   2   28.44   14.23
   9  -7  -2   53.13   24.62
  -9   7   1   -2.04    7.27
  -9   7   0   -2.04    3.74
  -9   7  -1   -1.35    4.20
  -9   7  -2    0.54    1.15
   9  -6  -9   -1.03    3.02
   9  -6  -8   13.88   12.69
   9  -6  -7    2.28    9.30
  -9   6   6    9.29    9.76
   9  -6  -6    5.82   12.66
  -9   6   5   -4.43    6.60
   9  -6  -5    4.19    8.46
  -9   6   4    1.36    7.52
   9  -6  -4    5.06   12.27
  -9   6   3   -0.45    1.79
   9  -6  -3   10.50   11.03
  -9   6   2    0.68    2.00
   9  -6  -2   14.67   17.56
  -9   6   1    3.82    1.85
  -9   6   0   -1.27    3.93
  -9   6  -1   -4.55    6.34
  -9   6  -2   -1.71    5.13
  -9   6  -3    4.81    4.49
   9  -5 -10   18.77   13.63
   9  -5  -9    3.23    2.15
   9  -5  -8   -2.91    6.28
   9  -5  -7   40.12   22.38
  -9   5   6   -3.85    5.90
   9  -5  -6  -12.25   14.03
   9  -5  -6   -3.65    8.93
  -9   5   5    2.63    4.36
   9  -5  -5    2.42   10.30
  -9   5   4    4.82    3.97
   9  -5  -4   14.16   13.86
  -9   5   3   -2.17    2.73
   9  -5  -3    3.16    3.78
  -9   5   2   13.53    9.31
   9  -5  -2   -7.65   14.70
  -9   5   1   -4.03    4.23
  -9   5   0    3.98    4.52
  -9   5  -1    0.43    5.03
  -9   5  -2   -3.38    7.24
  -9   5  -3    8.64    8.73
   9  -4 -10    6.68    8.20
  -9   4   9    1.80    5.81
   9  -4  -9   -5.60    6.83
  -9   4   8    0.82    2.33
   9  -4  -8   -3.54    4.93
  -9   4   7    0.86    3.93
   9  -4  -7   -3.29    9.16
  -9   4   6   -1.01    2.31
  -9   4   6    5.84    7.06
   9  -4  -6    6.54    4.27
   9  -4  -6   12.67   11.00
  -9   4   5   -1.79    6.69
   9  -4  -5   -9.23   10.40
  -9   4   4    4.63    7.56
   9  -4  -4    0.50    5.76
  -9   4   3   23.82   12.37
   9  -4  -3   32.75   21.99
  -9   4   2    4.55    4.82
  -9   4   1    7.44    5.41
  -9   4   0   -2.66    3.89
  -9   4  -1   -1.64    2.93
  -9   4  -2    0.58    0.27
  -9   4  -3   -1.16    4.88
  -9   3   9    1.93    4.16
   9  -3  -9   -0.09    5.26
  -9   3   8   -0.14    3.68
   9  -3  -8    1.69    4.58
  -9   3   7   -1.43    3.04
   9  -3  -7   -3.82    7.21
  -9   3   6   -0.31    2.81
  -9   3   6    1.39    1.94
   9  -3  -6   -3.62    7.55
  -9   3   5   -8.15    5.67
  -9   3   5   12.11    8.75
   9  -3  -5   -7.17   13.99
  -9   3   4    7.95    7.52
   9  -3  -4   31.82   17.65
  -9   3   3    5.10    5.96
   9  -3  -3   -0.10    3.82
  -9   3   2   -4.61    6.96
  -9   3   1   -2.49    1.14
  -9   3   0    2.68    6.81
  -9   3  -1  -11.40    8.16
  -9   3  -2    4.16    1.23
  -9   3  -3    5.67    5.35
  -9   2   9    5.53    4.39
   9  -2  -9    1.72    5.26
  -9   2   8   -2.82    6.05
   9  -2  -8    1.04    3.86
  -9   2   7    1.47    3.75
   9  -2  -7    3.25    6.18
  -9   2   6   -4.37    4.98
  -9   2   6    9.32    9.91
   9  -2  -6    0.76    8.69
  -9   2   5    0.02    3.15
  -9   2   5  -17.21    9.36
   9  -2  -5   -8.31   10.98
  -9   2   4   -1.13    4.85
  -9   2   4    6.19    6.93
   9  -2  -4   12.78   15.30
  -9   2   3    1.24    2.61
   9  -2  -3   25.83   16.68
  -9   2   2    2.52    6.70
  -9   2   1    0.43    3.63
  -9   2   0  -14.36    9.07
  -9   2  -1    3.49    6.82
  -9   2  -2   -0.02    2.02
  -9   2  -3   -1.30    2.99
  -9   1   9    2.12    4.65
  -9   1   8   13.86   10.29
   9  -1  -8    4.96    8.97
  -9   1   7    6.67    7.19
   9  -1  -7    9.55    9.42
   9  -1  -7    0.25    2.90
  -9   1   6    6.80    5.43
   9  -1  -6   10.49   12.50
  -9   1   5   -1.19    3.59
  -9   1   5    0.56    1.58
   9  -1  -5   10.36   12.34
  -9   1   4    3.10    3.67
  -9   1   4   -2.30    3.71
   9  -1  -4    2.98   11.23
  -9   1   3   36.64   15.11
   9  -1  -3   86.21   34.46
  -9   1   2    1.40    5.82
  -9   1   1    0.08    1.22
  -9   1   0    1.57    6.31
  -9   1  -1   11.93   11.09
  -9   1  -2   -0.83    2.92
  -9   1  -3    2.37    2.32
  -9   0   9    8.68    6.47
  -9   0   8    0.11    3.47
  -9   0   7    2.48    5.84
   9   0  -7   -7.48    6.73
   9   0  -7    3.08    7.32
  -9   0   6    3.55    3.67
   9   0  -6  -10.43   13.43
  -9   0   5   12.89    7.58
  -9   0   5   25.70   11.04
   9   0  -5   46.83   24.20
  -9   0   4    4.99    5.94
  -9   0   4    2.84    7.54
   9   0  -4    9.71   26.56
  -9   0   3    8.41    7.80
   9   0  -3   -9.80   10.37
  -9   0   2   -2.84    6.19
  -9   0   1   19.21   11.65
  -9   0   0    0.36    6.09
  -9   0  -1   -3.78    7.51
  -9   0  -2   -3.81    7.81
  -9   0  -3   -0.04    1.34
  -9  -1   9   -4.84    7.04
  -9  -1   8   13.96    9.19
  -9  -1   7    6.00    4.85
   9   1  -7   -1.48    2.66
  -9  -1   6    1.61    1.47
   9   1  -6   13.67   16.07
  -9  -1   5    0.11    1.87
  -9  -1   5   -1.36    3.47
   9   1  -5  -21.21   15.75
  -9  -1   4   -1.66    3.72
  -9  -1   4    8.07    7.96
   9   1  -4  -11.05   11.86
  -9  -1   3   51.34   17.38
  -9  -1   2    9.73    6.96
  -9  -1   1   -5.79    5.21
  -9  -1   0   -1.07    7.70
  -9  -1  -1    1.16    4.53
  -9  -1  -2   11.66    8.78
  -9  -1  -3   -1.30    3.76
  -9  -2   9   -5.53    6.36
  -9  -2   8   -5.65    9.38
  -9  -2   7   -5.38    6.76
   9   2  -7   -2.58   10.36
  -9  -2   6   -0.63    2.82
   9   2  -6   14.70   15.21
  -9  -2   5   -2.92    5.30
  -9  -2   5    1.10    0.38
   9   2  -5    9.72    5.29
  -9  -2   4    0.47    1.00
  -9  -2   4   -2.96    5.10
   9   2  -4   14.28   10.17
  -9  -2   3   14.44    8.24
  -9  -2   2    1.87    2.85
  -9  -2   1   -0.32    2.16
  -9  -2   0    4.04    2.57
  -9  -2  -1   -0.78    4.58
  -9  -2  -2   -3.24    2.65
  -9  -2  -3   -3.11    5.46
  -9  -3   9   -1.50    5.83
  -9  -3   8    0.16    2.23
  -9  -3   7   11.60    9.54
   9   3  -7   -4.12    7.89
  -9  -3   6   -5.53    4.36
   9   3  -6   -3.62   12.30
  -9  -3   5   -3.23    5.40
  -9  -3   5   -2.14    6.70
   9   3  -5    7.92   12.43
  -9  -3   4    8.23    7.17
  -9  -3   4    8.35    7.66
   9   3  -4   29.12   20.15
  -9  -3   3   -0.26    2.23
  -9  -3   2   -1.34    3.03
  -9  -3   1    1.32    2.81
  -9  -3   0   11.17   10.25
  -9  -3  -1    7.99    6.59
  -9  -3  -2    1.60    4.09
  -9  -3  -3   10.38    6.65
  -9  -4   9   -0.66    5.85
  -9  -4   8    1.47    3.63
  -9  -4   7   -4.15    7.21
   9   4  -7   13.37   12.86
  -9  -4   6   -1.72    0.91
   9   4  -6   10.20   20.88
  -9  -4   5   -0.43    1.50
  -9  -4   5   -1.77    4.40
   9   4  -5   11.27   15.94
  -9  -4   4    2.19    4.19
  -9  -4   4   -1.22    5.01
   9   4  -4  -11.51   15.38
  -9  -4   3   11.35    6.76
  -9  -4   2    5.23    5.17
  -9  -4   1    4.33    4.38
  -9  -4   0   -3.42    3.68
  -9  -4  -1   -4.42    6.97
  -9  -4  -2   -3.28    7.09
  -9  -4  -3    3.03    5.21
  -9  -5   9    2.92    4.38
  -9  -5   8   -4.96    6.51
  -9  -5   7   10.97    8.36
   9   5  -7   15.11    9.08
  -9  -5   6   -7.62    7.84
   9   5  -6    8.41   11.24
  -9  -5   5   -1.40    5.82
  -9  -5   5   -0.32    1.96
   9   5  -5   10.69   16.79
  -9  -5   4   -2.15    5.54
  -9  -5   4   -1.61    4.46
   9   5  -4    5.57   15.29
  -9  -5   3    4.32    3.47
  -9  -5   2   -2.36    4.38
  -9  -5   1    4.24    7.03
  -9  -5   0    5.27    3.40
  -9  -5  -1    4.65    6.88
  -9  -5  -2   -1.03    4.65
  -9  -5  -3    4.60    7.31
  -9  -6   9   -4.87    9.86
  -9  -6   8    1.79    7.15
  -9  -6   7    2.39    6.34
   9   6  -7   -7.08   14.95
  -9  -6   6   18.38   12.45
   9   6  -6   16.42   19.46
  -9  -6   5   -7.82    6.52
   9   6  -5   -9.06   11.31
  -9  -6   4    3.37    4.35
  -9  -6   4    9.53    7.73
   9   6  -4   -2.34    6.35
  -9  -6   3    6.46    8.21
  -9  -6   2    7.69    6.00
  -9  -6   1  -10.71    8.41
  -9  -6   0    4.33    3.06
  -9  -6  -1   -2.86    8.01
  -9  -6  -2    5.22    8.41
  -9  -7   8    1.85    6.41
  -9  -7   7   -5.03    6.03
   9   7  -7   -0.83    0.85
  -9  -7   6  -10.78    8.34
   9   7  -6    1.47    6.67
  -9  -7   5   -2.94    3.19
   9   7  -5   11.88   18.26
  -9  -7   4   -1.68    3.00
  -9  -7   4    8.42    8.25
   9   7  -4   -7.96    7.68
  -9  -7   3    9.43   10.63
  -9  -7   2   30.29   17.15
  -9  -7   1    0.28    7.78
  -9  -7   0   -5.25    2.00
  -9  -7  -1   -1.97    2.76
  -9  -7  -2    2.92    2.54
  -9  -8   8   -3.26    8.20
  -9  -8   7    0.69    4.24
   9   8  -7   10.54   10.77
  -9  -8   6    2.14    3.30
   9   8  -6    7.59   14.45
  -9  -8   5    2.01    3.20
   9   8  -5   14.95   17.64
  -9  -8   4   -0.42    4.30
  -9  -8   4    0.10    1.48
  -9  -8   3    0.80    4.95
  -9  -8   2    6.14    4.32
  -9  -8   1   12.87   11.48
  -9  -8   0    5.77    7.02
  -9  -8  -1    2.37    7.18
  -9  -8  -2   12.52   10.85
  -9  -9   8   -9.02    8.92
  -9  -9   7   -9.77    8.79
   9   9  -7    0.43    9.08
  -9  -9   6   12.19   10.73
   9   9  -6   19.74   17.37
  -9  -9   5   -6.06    7.84
   9   9  -5  -20.34   17.76
  -9  -9   4   -0.53    1.25
  -9  -9   4   -8.20   10.45
  -9  -9   3    2.69    6.76
  -9  -9   2    0.18    0.95
  -9  -9   1    3.92    5.71
  -9  -9   0    5.92    6.44
  -9  -9  -1   -1.65   10.11
  -9 -10   7    3.69    7.49
   9  10  -7   -3.43    7.05
   9  10  -6    8.76   17.93
   9  10  -5  -20.34   18.15
  -9 -10   4    8.86   10.35
   9  10  -4   16.94   25.20
  -9 -10   3    5.22   10.91
   9  10  -3    2.66    6.35
  -9 -10   2    1.67    3.36
  -9 -10   1   -2.32    6.79
  -9 -10   0   11.71   11.84
  -9 -10  -1  -16.05   11.84
   9  11  -6   11.95   15.72
   9  11  -5   11.26   13.30
   9  11  -4  -15.10   23.36
  -9 -11   3    9.56   10.70
   9  11  -3  -19.35   23.81
  -9 -11   2   -3.55    5.49
  -9 -11   1   -4.71    6.69
  -9 -11   0   -0.17    5.78
   9  12  -5    4.59   10.72
   9  12  -4    1.24    7.22
  -9 -12   3   -5.13    8.69
   9  12  -3    2.25    1.90
  -9 -12   2   -3.07    3.83
  -9 -12   1    2.45    0.71
  -9 -13   3    0.44    6.19
   9  13  -3  -21.59   23.60
  -9 -13   2   -0.71    4.14
  -9 -13   1    6.38    9.24
  -9 -14   3   -0.29    5.29
 -10  10   6  -11.52   10.04
 -10  10   5   -4.77    6.26
 -10  10   4   -0.79    8.59
 -10   9   6   -0.03    8.07
 -10   9   5   11.98   12.51
 -10   9   4   -0.86    5.83
 -10   9   3    6.45    3.26
 -10   8   6   -4.28    3.65
 -10   8   5    5.68    5.84
 -10   8   4    2.16    7.44
 -10   8   3   -0.17    2.50
 -10   8   2    6.29    7.01
 -10   7   6    2.30    4.58
  10  -7  -6    6.71   10.29
 -10   7   5    1.28    0.63
 -10   7   4    0.23    7.41
 -10   7   3   -5.15    8.61
 -10   7   2    1.43    4.96
 -10   7   1   -1.07    0.94
  10  -6  -7    7.75   10.62
  10  -6  -6   16.16   13.94
 -10   6   5    6.23    5.92
  10  -6  -5    3.81    4.70
 -10   6   4   -3.14    5.59
  10  -6  -4  -24.98   18.45
 -10   6   3    4.26    6.24
  10  -6  -3   -6.29    9.64
 -10   6   2   -3.41    6.94
  10  -6  -2   18.04   18.43
 -10   6   1    3.09    2.09
 -10   6   0    6.83    7.53
  10  -5  -8   -3.03    9.26
  10  -5  -7  -14.02   13.33
  10  -5  -6    1.98   10.36
  10  -5  -6    6.29   14.27
 -10   5   5   -1.84    3.39
  10  -5  -5   20.56   17.22
 -10   5   4    2.00    4.39
  10  -5  -4    3.03    7.86
 -10   5   3    8.69   10.68
  10  -5  -3  -11.17   13.11
 -10   5   2    9.71    8.63
  10  -5  -2   11.26   16.38
 -10   5   1   -3.83    6.58
 -10   5   0    4.39    7.60
  10  -4  -9    8.04   11.28
  10  -4  -8   11.73   11.11
  10  -4  -7   -7.72    9.73
  10  -4  -6   39.28   25.31
 -10   4   5   -0.18    4.03
  10  -4  -5   -4.74    9.55
 -10   4   4   -3.04    3.79
  10  -4  -4  -22.58   18.12
 -10   4   3   -1.77    2.35
  10  -4  -3   -4.69   12.51
 -10   4   2    0.72    4.55
  10  -4  -2   12.77   17.50
 -10   4   1   -2.37    4.89
 -10   4   0    3.65    6.76
 -10   3   8    3.37    5.43
  10  -3  -8    2.37    6.86
 -10   3   7    3.26    5.25
  10  -3  -7   11.79   12.02
 -10   3   6   -1.12    4.31
  10  -3  -6    1.62    2.55
 -10   3   5   11.27    9.62
  10  -3  -5    9.52   11.93
 -10   3   4   -3.51    6.55
  10  -3  -4    8.24   11.04
 -10   3   3   -2.69    5.99
  10  -3  -3    5.31    4.35
 -10   3   2    0.23    2.17
 -10   3   1    9.80    9.78
 -10   3   0   -0.11    3.76
 -10   3  -1    0.50    1.71
 -10   2   8   -2.09    3.44
  10  -2  -8   -9.87   10.35
 -10   2   7   -0.83    2.99
  10  -2  -7    7.01    8.40
  10  -2  -7   -0.39    4.94
 -10   2   6   -3.05    3.74
  10  -2  -6   20.91   18.09
 -10   2   5   -0.62    3.95
 -10   2   5   -3.93    5.53
  10  -2  -5   17.79   16.30
 -10   2   4   -2.05    7.55
  10  -2  -4   -7.48    7.62
 -10   2   3    6.43    5.21
  10  -2  -3  -10.58   11.97
 -10   2   2    2.04    3.36
 -10   2   1    3.05    5.40
 -10   2   0    4.49    4.38
 -10   2  -1    1.79    5.07
 -10   1   8    7.00    7.98
 -10   1   7    2.92    4.21
  10  -1  -7    2.17    2.84
  10  -1  -7   -6.96   11.87
 -10   1   6    1.52    2.29
  10  -1  -6    5.36   13.33
 -10   1   5   -0.61    3.21
 -10   1   5    1.91    3.71
  10  -1  -5  -11.87   13.14
 -10   1   4    0.61    5.00
  10  -1  -4   12.05   22.02
 -10   1   3    1.38    5.45
  10  -1  -3   47.49   30.07
 -10   1   2    9.68   10.42
 -10   1   1   -3.09    8.61
 -10   1   0    0.33    3.86
 -10   1  -1    2.20    4.64
 -10   0   8   -4.17    5.02
 -10   0   7    0.80    3.25
  10   0  -7   16.62   13.81
 -10   0   6    2.69    3.60
  10   0  -6   -5.09    8.87
 -10   0   5   -0.78    1.81
 -10   0   5    3.05    4.07
  10   0  -5   32.99   22.22
 -10   0   4    2.33    3.02
  10   0  -4    9.47   15.24
 -10   0   3    4.36    4.32
  10   0  -3   22.40    3.91
 -10   0   2    6.70    7.25
 -10   0   1   -5.70    9.34
 -10   0   0   18.64   13.24
 -10   0  -1   -0.66    2.03
 -10  -1   8    1.85    3.16
 -10  -1   7    0.83    4.77
  10   1  -7    5.08    9.48
 -10  -1   6    1.33    2.81
  10   1  -6   10.23   17.39
 -10  -1   5    0.08    2.99
 -10  -1   5   -0.10    3.88
  10   1  -5   -3.65    8.17
 -10  -1   4    8.07    6.33
  10   1  -4   44.43   29.64
 -10  -1   3    2.74    3.87
  10   1  -3    1.80    4.25
 -10  -1   2   11.18   10.06
 -10  -1   1    3.54    6.52
 -10  -1   0   -1.77    5.38
 -10  -1  -1   -4.20    9.08
 -10  -2   8    3.38    4.64
 -10  -2   7    5.68    7.47
  10   2  -7   -5.16   11.26
 -10  -2   6    2.03    3.82
  10   2  -6   33.59   22.74
 -10  -2   5   -1.79    5.39
 -10  -2   5    3.78    8.50
  10   2  -5    4.30    7.59
 -10  -2   4    2.09    1.81
  10   2  -4  -18.45   25.70
 -10  -2   3   10.83    9.37
  10   2  -3   48.05   29.48
 -10  -2   2   -4.38    7.62
 -10  -2   1    2.61    5.76
 -10  -2   0    1.49    5.89
 -10  -2  -1    5.80    5.80
 -10  -3   8    1.42    3.12
 -10  -3   7    3.32    5.83
  10   3  -7   -7.27   13.26
 -10  -3   6    5.57    5.41
  10   3  -6    1.34    5.30
  10   3  -5   12.04   19.13
 -10  -3   4    0.63    2.37
  10   3  -4    7.07   14.11
 -10  -3   3    6.47    4.21
  10   3  -3   21.91   34.96
 -10  -3   2   -1.35    2.15
 -10  -3   1   -2.18    5.67
 -10  -3   0    4.35    6.04
 -10  -3  -1   -0.01    1.25
 -10  -4   8    4.96    4.71
 -10  -4   7   -3.48    4.79
  10   4  -7  -19.09   17.04
 -10  -4   6    3.60    5.52
  10   4  -6   22.09   18.99
  10   4  -5   24.87   21.51
 -10  -4   4    0.71    3.38
  10   4  -4   15.30   17.28
 -10  -4   3    5.60    9.39
  10   4  -3  -11.37   22.36
 -10  -4   2    6.16    7.31
 -10  -4   1   -2.03    6.04
 -10  -4   0   -1.45    3.12
 -10  -4  -1   -0.47    1.27
 -10  -5   8    0.76    3.20
 -10  -5   7    2.41    3.99
  10   5  -7   -0.95   17.71
 -10  -5   6    5.72    7.04
  10   5  -6   -0.19    7.91
  10   5  -5   -4.30    5.73
 -10  -5   4   -0.42    2.65
  10   5  -4   14.17    8.50
 -10  -5   3   -5.46    7.40
  10   5  -3    5.23   14.20
 -10  -5   2    1.40    6.35
 -10  -5   1   -0.55    1.15
 -10  -5   0    0.31    6.53
 -10  -6   7    4.94    5.34
 -10  -6   6    0.13    0.93
  10   6  -6   -5.67    5.57
  10   6  -5   -6.40   11.19
 -10  -6   4   -2.26    7.42
  10   6  -4    2.14    6.28
 -10  -6   3   11.29    8.80
  10   6  -3   15.33   23.59
 -10  -6   2    8.15    8.86
 -10  -6   1    1.35    3.11
 -10  -6   0   19.34   13.47
 -10  -7   7   -2.26    4.16
 -10  -7   6    1.17    1.03
  10   7  -5    7.29    8.05
 -10  -7   4   -0.64    0.95
  10   7  -4    3.79    6.44
 -10  -7   3   -0.17    5.86
  10   7  -3  -13.05   20.54
 -10  -7   2    5.28   14.78
 -10  -7   1   -2.65    6.21
 -10  -7   0  -17.71   11.60
 -10  -8   7    3.15    7.13
 -10  -8   6    2.17    4.21
 -10  -8   4   -1.61    5.87
  10   8  -4   20.64   23.89
 -10  -8   3    3.16    6.86
  10   8  -3   -9.15   17.62
 -10  -8   2    3.38    6.00
 -10  -8   1   -9.59    8.66
 -10  -9   6   -0.67    3.51
 -10  -9   3    3.50    6.62
 -10  -9   2   16.47   14.69
 -10  -9   1    2.83    4.72
 -10 -10   3    0.62    5.31
 -10 -10   2   -6.11   12.18
 -10 -11   3   -1.23    7.44
 -11   6   5    6.49    7.26
  11  -5  -6    5.31   11.37
 -11   5   5   -4.38    7.20
  11  -5  -5   15.64   21.74
 -11   5   4    3.68    4.65
  11  -5  -4   -2.10    6.22
  11  -5  -3   19.75   16.47
  11  -5  -2    1.75   18.14
  11  -4  -6    1.64    7.42
 -11   4   5    2.53    3.52
  11  -4  -5    0.38    5.09
 -11   4   4    1.82    3.54
  11  -4  -4   13.50   19.27
 -11   4   3    4.37    7.89
  11  -4  -3  -24.23   22.79
  11  -4  -2    8.84   14.58
  11  -3  -6   -9.38   12.72
 -11   3   5   -2.98    4.46
  11  -3  -5    0.11    8.00
 -11   3   4    5.70    8.57
  11  -3  -4   -2.34    1.79
 -11   3   3   -1.89    4.76
  11  -3  -3  -33.29   27.35
  11  -3  -2    7.97    8.53
 -11   2   5    3.80    7.31
  11  -2  -5  -17.54   18.12
 -11   2   4    9.19   10.15
  11  -2  -4   10.55   20.14
 -11   2   3   -0.05    5.37
  11  -2  -3    0.93   16.99
 -11   2   2    7.01    7.66
  11  -2  -2  -17.03   21.27
  11  -1  -5  -21.21   20.41
 -11   1   4  -14.29    9.73
  11  -1  -4    6.40   12.07
 -11   1   3   -3.22    8.83
  11  -1  -3  -14.51   19.02
 -11   1   2   -2.41    5.88
  11  -1  -2   -3.68   12.47
  11   0  -5    5.38   15.89
 -11   0   4   -0.17    5.00
  11   0  -4    0.31    3.04
 -11   0   3   -4.05    5.01
  11   0  -3  -38.42   31.71
 -11   0   2    5.35    7.81
 -11  -1   4   -1.22    6.37
 -11  -1   3    1.79    3.33
  11   1  -3   29.66   27.24
 -11  -1   2   -3.35    6.76
 -11  -2   4   -1.04    5.09
 -11  -2   3   -2.49    5.68
 -11  -2   2    3.84    7.40
 -11  -3   4   -3.41    3.15
 -11  -3   3   -1.46    4.42
 -11  -3   2    6.36    9.18
 -11  -4   4   -7.74    7.32
 -11  -4   3    2.40    5.74
 -11  -5   4    0.67    4.84
 -11  -5   3   -2.55    7.58
 -11  -6   3   19.22   13.45


_computing_structure_solution     'SHELXT 2014/4 (Sheldrick, 2014)'
;
_shelx_hkl_checksum    9009
